# Supplementary material for: Quantifying Ecological Literacy in an Adult Western Community: The Development and Application of a New Assessment Tool and Community Standard
Source: PLoS One. 2016 Mar 3;11(3):e0150648. doi: 10.1371/journal.pone.0150648 (PMC4777481; doi:10.1371/journal.pone.0150648)
Supplement: S1 Master Data — (XLS) [file pone.0150648.s002.xls]

## Sheet: data
RespondentID	CollectorID	StartDate	EndDate	IP Address	Email Address	First Name	LastName	Custom Data	Please self-rate your level of knowledge and understanding of the natural environment:	The Leafy Seadragon is South Australia's marine emblem. These fish can often avoid predators because they	In South Australia trees contribute to the health of hydrological (water) systems because they	Many marine species inhabit seagrass meadows for some or all of their lives and more fish live among seagrasses than over adjacent mudflats. This is mainly because	What is the major contributing factor to the endangerment of native animal species in the Mount Lofty Ranges?	The most important single action we can take to encourage small native birds back into parks and gardens is to	The removal of most of Adelaide's coastal dunes is now considered to have been a mistake because sand dunes	Prevention of flooding has negatively affected many River red gum trees because	Fire can be important for the regeneration of native plants in Australia. This is mainly because	Seaweed and seagrass washed up on beaches are important because they	Many of the plants introduced to southern Australia during the past 200 years have become environmental weeds, resulting in	The best habitat for sheltering hollow-dependent wildlife is found in	Dingoes are having a significant impact on the environment because they	The Earth's atmosphere is critically important for life because it	The global climate is most influenced by	The extent and intensity of rainfall is most affected by	What is the most effective way to conserve life on Earth?	Micro-organisms are invisible to the naked human eye. Micro-organisms	Human medicines originate mainly from	Ecosystems perform a variety of beneficial functions (sometimes called ecosystem services) through the interactions of organisms with their environments. Essential services provided by ecosystems include	Coastal marshes and mangrove forests provide important ecosystem services because they	A healthy garden can be described as an ecosystem because	Deserts are arid ecosystems that have little surface water most of the time. In deserts	Some ecosystems are more sensitive than others to a changing climate. In a warming and drying climate, the most sensitive ecosystems are	Carbon is most effectively absorbed by	An urban heat island is a form of micro-climate that can develop in towns and cities. An urban heat island	Extinctions, the loss of species altogether, are a natural part of evolution of life on Earth. Current extinctions	Currently the greatest threat to tropical coral reefs is	The melting of sea ice in the Arctic is decreasing seal populations. This is mainly because	Night light radiating from cities and towns is sometimes called light pollution. Light pollution can have significant effects on nature as it	The five pictures above were taken in South Australia. Which shows the most sustainable ecosystem?	What is your gender?	What is your age group?	What is your region of birth?		What is the total number of years you have lived in Australia?	What is the total number of years you have lived in South Australia?	Are you of Aboriginal or Torres Strait Islander origin?	Are you an Australian citizen or permanent resident?	What is the postcode of your usual place of residence?	What is your highest completed level of formal education?
									Response	Response	Response	Response	Response	Response	Response	Response	Response	Response	Response	Response	Response	Response	Response	Response	Response	Response	Response	Response	Response	Response	Response	Response	Response	Response	Response	Response	Response	Response	Response	Response	Response	Response	Other (please specify)	Response	Response	Response	Response	Open-Ended Response	Response
2311555765	29897497	2012-10-27 11:44:13	2012-10-27 12:11:10						3	2	2	3	4	2	4	4	2	1	4	3	4	1	3	3	5	5	4	3	4	2	2	2	5	2	5	3	5	5	3	2	7	2		4	4	2	1	5075	2
2309727807	29897497	2012-10-26 06:29:06	2012-10-26 06:52:56						4	2	5	2	4	2	4	1	2	1	4	3	4	4	2	2	5	5	3	3	4	2	2	2	2	2	1	3	5	2	3	2	5	2		4	4	2	1	5022	6
2307631196	29897497	2012-10-25 05:06:56	2012-10-25 06:00:53						5	2	5	2	4	2	3	1	2	4	4	3	4	2	2	3	4	5	4	3	4	2	2	2	5	2	1	3	5	2	3	2	4	1		2	1	2	1	5340	6
2305775127	29897497	2012-10-24 12:03:45	2012-10-24 12:21:06						4	2	5	3	4	2	5	4	2	1	4	1	3	2	4	3	4	5	4	3	4	3	2	4	2	4	5	2	5	2	3	2	7	2		4	4	2	1	5152	6
2305751026	29897497	2012-10-24 11:47:53	2012-10-24 12:23:01						4	2	5	3	4	2	3			1	4	3	5	2	4	1	5	5	4	1	4	2	2	4	2	4	1	4	5	2	3	1	6	2		4	4	2	1	5037	5
2305641665	29897497	2012-10-24 10:20:32	2012-10-24 11:37:06						4	2	3	2	4	2	5	1	2	1	4	3	4	2	4	3	5	5	1	3	4	2	2	2	5	4	1	2	4	2	3	2	5	2		4	4	2	1	5037	5
2305575859	29897497	2012-10-24 09:16:24	2012-10-24 09:55:51						3	2	5	3	4	2	4	1	2	1	4	1	3				5	5		3		2	2	4			1	3	5	2	5	2	6	2		4	4	2	1	5159	3
2305403839	29897497	2012-10-24 06:04:07	2012-10-24 07:11:37						3	2	5	3	2	2	4	3	5	3	4	3	3	2	4	3	5	5	3	3	4	3	2	2	4	4	5	3	4	2	3	2	2	2		4	4	2	1	5037	4
2303963822	29897497	2012-10-23 03:48:04	2012-10-23 21:47:20						3	2	3	1	1	3	3	3	2	4	2	2	4	2	4	4	2	4	2	2	3	3	2	4	2	3	2	2	2	4	4	2	3	2		4	4	2	2	5007	7
2302131548	29897497	2012-10-22 23:45:17	2012-10-23 08:29:01						3	2	3	3	4	4	4	3	2	3	4	1	1		3	3	4	5	4	3
2301858717	29897497	2012-10-22 22:25:20	2012-10-22 22:36:50						4	2	5	2	4	2	3	1	2	4	2	3	3	2	2	2	5	5	4	1	4	2	2	3	4	2	1			2	1	1	6	2		4	2	2	1		5
2300609629	29897497	2012-10-22 12:23:44	2012-10-22 12:38:23						3	5	5	3	4	2	3	3	2	4	3	1	3	2	1	2	5	5	4	3	4	2	5	4	5	2	1	3	4	2	3	2	4	2		4	1	2	1	5085	5
2300333646	29897497	2012-10-22 07:02:08	2012-10-22 07:17:27						5	2	5	3	4	2	3	1	2	2	4	1	3	2	3	3	4	5	4	3	4	2	2	2	5	2	5	3	3	2	3	2	2	2		3	3	2	1	5090	3
2296797145	29897497	2012-10-21 10:01:12	2012-10-21 10:43:48						4	2	3	3	4	2	3	1	2	4	4	1	4	2	2	3	5	5	4	3	3	2	2	2	2	2	1	3	5	2	3	2	4	2		4	4	2	1	5050	7
2295263215	29897497	2012-10-21 03:01:14	2012-10-21 03:35:13						3	2	5	3	4	2	4	4	2	1	4	3	1	2	4	3	5	5	5	3	4	2	2	3	5	4	3	2	1	2	1	2	7	4		4	4	2	1	5554	5
2281278650	29897497	2012-10-19 11:29:59	2012-10-19 11:49:15						4	2	5	3	4	2	4	1	2	4	4	3	4	5	4	3	5	5	4	3
2277168846	29897497	2012-10-19 03:08:57	2012-10-19 03:41:28						3	2	5	1	4	2	4	4	2	1	4	3	3	2	4	3	4	5	3	3	4	3	2	4	2	4	5	3	5	2	3	2	3	2		4	4	2	1	5290	5
2276992620	29897497	2012-10-19 02:08:22	2012-10-19 05:23:16						3	2	5	5	4	2	5	4	4	5	4	1	5	2	4	3	4	3	1	1	4	2	2	4	5	2	1	3	2	2	3	1	5	2		4	4	2	1	5039	5
2276456686	29897497	2012-10-19 01:03:01	2012-10-19 01:06:51						5
2274818960	29897497	2012-10-18 21:56:06	2012-10-18 22:02:24						2	2	1	3	4	3	5	3	2	1	1	3	3	5	3	3	5	5	1	3
2270055285	29897497	2012-10-18 12:56:06	2012-10-18 12:56:43						3
2269945039	29897497	2012-10-18 11:36:19	2012-10-18 12:03:47						3	2	5	3	4	2	4	1	2	1	4	3	4	1	3	3	4	5	4	3	4	2	2	2	2	2	1	2	5	2	3	1	7	2		4	4	2	1	5245	4
2268933255	29897497	2012-10-18 03:36:27	2012-10-18 03:59:35						3	2	3	5	2	3	4	3	2	1	4	3	3	2	1	3	5	5	5	3	4	3	3	4	5	4	5	4	4	2	3	1	4	2		4	4	2	1	5066	6
2268712798	29897497	2012-10-18 00:00:14	2012-10-18 00:25:24						4	2	3	3	2	2	4	3	2	4	4	1	3	2	4	3	5	5	4	3	4	2	2	2	5	2	1	3	5	2	3	1	2	2		4	4	2	1	5024	5
2267015181	29897497	2012-10-17 12:36:57	2012-10-17 12:37:07						4
2266791100	29897497	2012-10-17 08:51:46	2012-10-17 08:58:15						4	2	3	3	4	2	4	1	2	4	4	3	4	2	3	3	5	5	4	3
2266760028	29897497	2012-10-17 08:11:07	2012-10-17 08:19:47						3	2	5	3	2	2	4	3	2	4	4	3	3	2	2	3	5	5	4	3
2266209292	29897497	2012-10-17 06:43:28	2012-10-17 07:00:49						3	2	5		4	2			2		4	1		2	2	1	5	5	4	3	4	2	2	4	2	5	4	4		2		1	5	2		4	1	2	1		3
2265601177	29897497	2012-10-17 06:25:09	2012-10-17 06:38:16						4	2	5	2	4	2	4	1	2	5	4	1	3	2	4	2	2	5	5	3	4	2	2	3	4	2	1	4	5	2	3	1	5	2		4	4	2	1	5097	6
2265331075	29897497	2012-10-17 06:00:22	2012-10-17 06:18:38						3	2	5	2	4	2	1	4	2	1	4	3	3	2	2	3	5	3	4	3	4	2	2	4	4	2	1	4	2	2	3	1	6	2		4	1	2	1	2612	5
2264899941	29897497	2012-10-17 05:33:19	2012-10-17 05:51:36						2	2	5	2	2	4	4	5	2	4	2	3	5	1	2	3	5	5	1	2	4	2	2	4	2	2	1	4	5	2	3	2	6	2		4	1	2	1	5243	6
2264575146	29897497	2012-10-17 04:11:13	2012-10-17 04:25:23						3	2	5	3	4	2	5	3	2	5	1	3	5	2	3	2	5	5	4	3	4	2	2	2	5	2	1	3	5	2	3	1	3	2		4	4	2	1	5035	6
2264432104	29897497	2012-10-17 03:17:25	2012-10-17 03:35:44						4	2	3	2	4	2	3	3	5	4	4	3	3	2	2	3	5	5	4	3	4	2	2	2	2	2	5	2	2	2	3	1	4	9		1	1	2	2	94131	8
2264400700	29897497	2012-10-17 02:44:12	2012-10-17 03:05:45						3	2	1	3	4	2	4	5	2	1	3	1	3	5	1	2	5	5	3	3	4	3	5	2	5	4	3	3	3	2	3	2	4	2		4	4	2	1	5109	5
2264333068	29897497	2012-10-17 01:34:15	2012-10-17 01:43:51						5	5	1	2	4	4	5	3	1	4	4	5	4	2	2	3	4	5	4	1	3	2	2	4	2	2	3	4	5	2	2
2264216349	29897497	2012-10-16 23:52:51	2012-10-16 23:58:19						3	2	5	2	4		5	3	2	4
2264139188	29897497	2012-10-16 22:54:45	2012-10-17 04:27:36						4	2	5	3	4	2	4	3	2	5	4	1	5	2	2	2	5	5	4	3	4	3	2	3	2	2	1	2	4	2	3	2	5	2		4	4	2	1	5031	6
2264035113	29897497	2012-10-16 21:46:21	2012-10-16 22:05:39						5	2	3	2	4	2	4	1	2	2	4	1	4	5	2	2	5	5	4	3	4	2	2	4	5	2	5	4	5	2	3	1	4	2		4	1	2	1	5157	4
2263820829	29897497	2012-10-16 19:54:58	2012-10-16 20:08:39						4
2263309771	29897497	2012-10-16 16:01:13	2012-10-16 16:07:04						4	2	1	3	4	2	3	3	5	2
2262852432	29897497	2012-10-16 12:22:13	2012-10-16 12:22:44						3
2262811971	29897497	2012-10-16 11:50:13	2012-10-16 12:15:23						3	2	3	4	4	2	4	4	5	5	4	3	3	1	2	3	5	5	5	3	4	2	2	4	2	4	5	3	5	2	3	1	6	1		4	1	2	1	6151 (ie not in SA)	6
2262761499	29897497	2012-10-16 10:57:24	2012-10-16 11:39:58						5	2	1	1	4	2	4	1	2	1	4	1	3	2	4	1	5	5	4	3	4	3	2	4	2	2	5	4	4	5	5	1	6	2		4	1	2	1	5000	5
2262689155	29897497	2012-10-16 09:21:01	2012-10-16 10:58:42						3	2	5	1	4	2	3	1	2	1	4	1	3	2	1	3	5	5	3	3	2	2	2	2	4	4	1	3	3	2	3	2	7	2		4	4	2	1	5464	2
2262679258	29897497	2012-10-16 09:21:01	2012-10-16 09:22:08						4
2262556527	29897497	2012-10-16 07:25:27	2012-10-16 07:34:49						4	2	3	3	4	3	3	3	2	4
2262556313	29897497	2012-10-16 07:25:14	2012-10-16 07:31:15						5	2	3	1	4	2	5	3	2	4	4	3	3	1	2	3	5	5	4	3
2262528305	29897497	2012-10-16 06:35:47	2012-10-16 06:37:01						3
2262500516	29897497	2012-10-16 05:47:41	2012-10-16 06:14:35						4	2	3	2	2	2	3	1	2	4	4	3	3	2	2	3	5	3	3	3	4	2	2	2	2	2	1	3	5	2	3	1	6	2		4	4	2	1	5095	3
2262498484	29897497	2012-10-16 05:44:04	2012-10-16 06:22:14						3	2	5	3	4	2	4	4	2	4	4	3	3	2	2	3	5	5	1	3	3	1	2	1	5	2	1	3	5	2	3	1	6	2		4	4	2	1	5671	2
2262435252	29897497	2012-10-16 04:04:54	2012-10-16 04:05:16						4
2262393342	29897497	2012-10-16 03:13:18	2012-10-16 03:18:53						5	2	5	1	4	2	4	1	2	4
2262338890	29897497	2012-10-16 02:14:04	2012-10-16 02:37:28						4	2	5	3	4	2	5	3	2	5	4	1	3	2	2	3	5	5	5	3	4	2	2	4	2	2	1	3	5	2	3	1	6	2		4	1	2	1	4507	4
2262327359	29897497	2012-10-16 02:02:49	2012-10-16 02:33:28						4	2	3	3	4	2	4	4	2	5	4	3	4	3	2	3	5	5	4	3	4	2	2	2	2	2	5	2	4	2	3	2	4	2		4		2	1	5540	6
2262326274	29897497	2012-10-16 02:02:49	2012-10-16 02:03:03						5
2262204744	29897497	2012-10-16 00:16:50	2012-10-16 00:30:54						3	2	5		4	2	3	1	5	4	4	3	3	2	2	1	5	5	5	3	4	2	2	2	5	5	1			2	3	2	4	2		4	3	2	1	5023	6
2260054826	29897497	2012-10-15 14:07:57	2012-10-15 14:27:41						3	3	3	2	4	2	5	1	2	1	4	3	4	2	3	2	5	5	3	3	4	2	2	2	4	4	1	3	5	2	3	2	6	2		4	4	2	1	5016	6
2259782373	29897497	2012-10-15 11:09:43	2012-10-15 11:41:52						4	2	3	3	4	2	3	4	2	1	4	1	4	2	4	3	5	5	4	3	4	2	2	4	5	4	1	3	5	2	3	2	5	2		4	4	2	1	5280	4
2259768716	29897497	2012-10-15 10:55:06	2012-10-15 11:21:59						3	2	3	3	4	2	3	3	2	1	4	3	3	5	4	3	4	3	4	3	4	2	2	4	5	2	5	3	4	2	3	2	5	4		4	4	2	1	5013	6
2259669959	29897497	2012-10-15 08:44:29	2012-10-15 08:59:06						4	2	3	2	2	2	4	3	2	1	4	1	5	2	1	2	5	5	3	3
2259598952	29897497	2012-10-15 06:52:10	2012-10-15 07:09:56						4	2	5	2	4	2	3	4	2	1	4	1	4	2	3	2	5	5	4	3	4	2	2	2	5	2	5	3	5	2	3	1	5	2		4	4	2	2	5015	3
2257785169	29897497	2012-10-15 03:30:48	2012-10-15 03:31:22						1
2257784958	29897497	2012-10-15 03:30:48	2012-10-15 03:31:00						5
2254688943	29897497	2012-10-14 21:38:48	2012-10-14 22:01:07						3	2	5	3	4	2	4	1	2	1	1	3	3	2	4	3	5	5	4	3	4	2	2	4	5	2	1	3	5	2	3	2	4	2		4	4	2	1	5114	6
2220717416	29897497	2012-10-13 05:16:23	2012-10-13 05:27:39						3	3	3	3	4	2	1	3	2	1	4	3	3	2	3	3	5	5	3	3	3	2	3	2	2	2	2	2	3	3	3	2	2	2		4	4	2	1	5013	5
2220559787	29897497	2012-10-13 00:29:20	2012-10-13 01:06:12						3	2	3	2	1	3	1	3	1	3	4	3	5	2	2	2	5	1	1	3	3	5	4	2	2	2	1	4	3	5	3	2	3	2		4	1	1	1	4114	2
2215411723	29897497	2012-10-12 11:49:14	2012-10-12 12:39:37						5	2	3	2	4	2	3	5	2	1	4	3	3	2	2	3	4	5	4	3	4	2	5	4	5	4	1	2	4	2	3	2	3	2		4	4	2	1	5082	6
2215400318	29897497	2012-10-12 11:37:33	2012-10-12 12:12:24						4	2	3	3	4	2	3	3	2	4	4	1	3	5	4	1	4	5	4	3	4	2	2	2	5	4	1	3	5	2	3	2	5	4		4	4	2	1	5114	4
2212592723	29897497	2012-10-12 05:09:51	2012-10-12 10:45:33						3	2	3	3	2	2	4	3	2	1	4	1	4	2	2	2	4	5	3	3	3	2	2	4	5	1	5	3	5	2	3	2	7	1		4	4	2	1	5066	6
2211857543	29897497	2012-10-12 03:16:34	2012-10-12 03:16:44						2
2211275271	29897497	2012-10-12 02:24:19	2012-10-12 02:27:39						2
2211275051	29897497	2012-10-12 02:24:19	2012-10-12 03:04:11						2	2	3	3	4	3	3	4	5	5	4	1	4	1	2	2	4	3	1	1	4	2	2	2	5	2	5	3	4	2	3	2	4	2		4	4	2	1	5096	2
2211271640	29897497	2012-10-12 02:24:35	2012-10-12 02:56:10						1	2	4	1	4	2	5	5	2	3	4	1	4	5	3	3	5	4	1	3	3	3	5	2	5	5	3	3	5	2	3	2	5	4		3	3	2	1	5125	2
2211263922	29897497	2012-10-12 02:26:23	2012-10-12 02:26:44						4
2211243618	29897497	2012-10-12 02:25:04	2012-10-12 02:54:00						2	2	3	2	4	2	1	4	2	1	4	3	3	5	3	3	4		5	3	4	3	2	4	5	1	1	4	5	2	5	2	6	2		4	4	2	1	5113	2
2211240800	29897497	2012-10-12 02:24:35	2012-10-12 02:25:13						3
2211238263	29897497	2012-10-12 02:24:19	2012-10-12 02:24:56						3
2211118668	29897497	2012-10-12 01:21:52	2012-10-12 02:07:03						3	2	5	3	4	3	4	4	2	1	4	3	3	2	4	3	5	5	5	3	4	2	2	4	2	2	5	3	5	2	3	1	6	2		4	4	2	1	5031	4
2211097994	29897497	2012-10-12 01:01:08	2012-10-12 01:04:06						2	2	4	1	2	2	1	3	2	3
2211095918	29897497	2012-10-12 00:58:48	2012-10-12 00:59:14						3
2210263136	29897497	2012-10-11 23:47:56	2012-10-12 00:10:05						3	2	3	3	2	3	4	3	2	5	4	3	4	5	4	2	5	5	4	1	3	2	2	2	5	2	5	3	4	2	3	1	5	4		4	4	2	1	5000	3
2209916310	29897497	2012-10-11 21:48:15	2012-10-11 21:48:25						3
2205137047	29897497	2012-10-11 13:33:45	2012-10-11 13:46:56						3	2	3	3	4	2	4	3	2	1	4	3	3	2	2	3
2205021097	29897497	2012-10-11 12:26:10	2012-10-11 12:58:26						3	2	5	3	4	2	4	3	2	1	4	3	3	2	2	3	5	4	3	1	4	2	5	2	5	1	1	3	5	2	3	2	7	2		4	4	2	1	5022	7
2204966047	29897497	2012-10-11 11:40:04	2012-10-11 11:49:58						2	2	3	3	1	3	4	5	2	4	4	3	3	5	4	3	5	3	1	3
2202338804	29897497	2012-10-11 06:23:15	2012-10-11 07:25:02						4	2	3	3	4	2	5	1	1	4	4	3	3	2	3	2	4	5	4	3	4	3	1	4	2	4	1	2	3	2	3	2	3	4		3	3	2	1	5136	6
2202214945	29897497	2012-10-11 05:59:44	2012-10-11 06:21:02						3	2	5	2	4	2	1	1	2	5	4	1	3	1	4	2	5	5	5	3	4	2	5	2	4	4	1	1	3	2	5	2	5	2		4	4	2	1	5041	6
2202102363	29897497	2012-10-11 05:27:33	2012-10-11 05:50:48						3	2	5	4	4	2	4	4	2	1	4	3	3	1	3	3	5	5	4	3	4	2	2	2	5	4	5	3	4	2	3	2	6	2		4	4		1	5159	4
2202026204	29897497	2012-10-11 05:09:52	2012-10-11 05:24:23						4	2	5	1	4	2	3	4	2	4	4	1	3	2	3	3	5	5	5	3	4	2	2	2	2	2	3	3	5	2	3	1	7	2		4	4	2	1	5154	5
2201519630	29897497	2012-10-11 03:59:42	2012-10-11 04:11:01						3	2	3	2	4	2	3	3	2	1	4	3	3	2	2	3	4	5	3	3	4	3	2	2	4	2	1	3	5	2	3	1	4	2		4	4	2	1	5115	3
2201435943	29897497	2012-10-11 03:38:13	2012-10-11 04:36:03						2	2	1		4	2	3	3	4	1	4	1	3	5	1	2	5	4	1	3	4	3	5	4	5	3	1	3	4	3	3	2	3	2		4	4	2	1	5231	5
2201420075	29897497	2012-10-11 03:34:56	2012-10-11 04:05:11						4	2	5	2	4	2	4		4	4	4	1	4	2	4	3	5	5	4	3	4	2	2	4	5	2	5	3	5	2	1	1	6	4		4		2	1	5152	7
2200715924	29897497	2012-10-11 02:43:39	2012-10-11 03:00:24						3	2	3	3	4	2	3	1	2	4	4	3	3	2	2	3	5	5	3	3	3	2	2	4	5	2	1	3	5	2	3	1	4	2		4	4	2	1	5010	8
2200455705	29897497	2012-10-11 02:05:07	2012-10-11 02:12:42						3	2	3	2	4	2	3	5	2	1
2200391540	29897497	2012-10-11 01:40:44	2012-10-11 02:04:18						3	2	3	3	4	2	4	4	2	5	4	1	3	2	3	3	5	5	4	3	3	2	2	4	5	2	1	3	5	2	3	2	5	2		4	4	2	1	5158	5
2199569085	29897497	2012-10-10 23:56:10	2012-10-11 00:20:05						3	5	3	1	4	2	4	3	2	1	4	3	3	2	1	2	5	5	4	3	4	2	2	2	2	2	5	3	5	2	3	2	5	2		4	4	2	1	5006	7
2199341884	29897497	2012-10-10 22:31:15	2012-10-10 22:57:45						5	2	5	2	4	2	3	1	2	4	4	1	4	2	4	2	5	5	4	3	4	2	2	4	2	2	1	3	4	2	3	1	6	1		4	4	2	1	5019	6
2199326369	29897497	2012-10-10 22:19:27	2012-10-10 23:04:31						4	2	1	2	4	2	4	1	2	1	2	3	3	2	2	1	5	5	4	3	4	2	2	2	5	1	5	3	4	2	3	2	4	2		4	4	2		5010	5
2196341516	29897497	2012-10-10 12:48:23	2012-10-10 13:16:23						5	2	5	2	4	2	4	3	5	5	4	3	4	2	3	3	5	5	4	3	3	3	2	4	5	4	1	3	3	2	3	1	6	2		4	4	1	1	5291	4
2196061231	29897497	2012-10-10 07:46:11	2012-10-10 08:31:55						4	2	1	2	4	2	4	4	2	1	4	1	4	2	2	2	4	5	4	3	4	2	2	4	2	2	1	3	1	2	3	1	7	4		4	4	2	1	5081	7
2195939003	29897497	2012-10-10 07:02:01	2012-10-10 07:18:23						3	3	5	3	4	2	4	4	2	5	4	3	3	2	4	3	5	5	4	3	4	2	2	4	2	2	1	3	5	2	3	2	6	4		4	2	2	1	5076	6
2193760909	29897497	2012-10-10 06:16:19	2012-10-10 06:19:29						2	2	3	3	4	2	3	3	2	1
2189744602	29897497	2012-10-10 05:24:48	2012-10-10 05:45:25						3	2	5	3	4	2	4	1	2	1	4	3	4	2	2	3	5	5	4	3	4	2	2	4	2	5	5	3	5	2	3	1	5	2		4	4	2	1	5690	4
2187839168	29897497	2012-10-10 05:03:54	2012-10-10 05:15:19						3	2	5	3	4	2	4	3	2	5	2	3	4	2	3	3	4	5	4	3	4	3	2	4	5	2	1	2	5	2	3	1	5	2		4	4	2	1	5031	2
2186692935	29897497	2012-10-10 03:40:22	2012-10-10 03:57:16						2	2	3	3	4	2	3	3	4	3	4	3	3	2	2	2	4	5	4	3	4	2	5	2	5	2	5	4	5	2	3	2	3	2		4	4	2	1	5159	5
2185692527	29897497	2012-10-10 02:18:02	2012-10-10 05:37:41						4	2	5	3	4	2	4	4	2	4	4	3	3	2	4	3	5	5	4	3	4	2	2	2	5	2	1	3	1	2	3	1	6	2		4	4	2	1	5066	5
2185662316	29897497	2012-10-10 01:47:53	2012-10-10 02:11:07						2	2	4	2	4	2	4	3	4	4	4	1	3	2	4	2	5	5	1	3	4	2	2	2	5	2	5	3	4	2	3	2	4	2		4	4		2	5073	5
2185630138	29897497	2012-10-10 01:16:51	2012-10-10 01:17:05						2
2185542268	29897497	2012-10-09 23:59:13	2012-10-09 23:59:21						3
2185463201	29897497	2012-10-09 22:55:19	2012-10-10 02:00:52						4	2	3	3	1	3	1	1	5	3	4	3	4	2	3	3	5	5	3	3	4	3	5	2	5	4	5	4	5	2	3	2	2	8		1	1	2	2	5075	3
2185347656	29897497	2012-10-09 21:36:49	2012-10-09 21:41:28						4	3	5	3	4	2	5	3	2	4	4	3	4	2	3	3	5	5	4	3
2183209797	29897497	2012-10-09 13:52:18	2012-10-09 14:17:19						5	2	3	2	4	2	3	3	2	4	4	3	3	2	2	3	4	5	4	3	4	2	2	2	2	2	1	2	5	2	3	1	4	2		4	2	2	1	5098	4
2182731076	29897497	2012-10-09 04:56:29	2012-10-09 04:56:36						4
2182650339	29897497	2012-10-09 02:48:47	2012-10-09 03:08:20						3	2	3	5	4	2	4	1	4	4	3	1	5	2	2	3	5	5	3	3	4	2	2	2	5	4	1	2	1	2	3	1	5	2		4	4	2	1	5062	6
2182588842	29897497	2012-10-09 01:36:04	2012-10-09 01:54:58						2	2	1	3	1	2	3	3	5	5	4	3	5	5	3	3	5	5	1	1
2182498515	29897497	2012-10-09 00:03:42	2012-10-09 00:21:49						3	2	5	2	4	4	4	4	2	1	4	1	3	2	4	3	5	5	4	3	4	2	2	4	5	2	1	3	5	2	3	2	4	2		4	4	2	1	5037	4
2181366791	29897497	2012-10-08 14:03:15	2012-10-08 14:03:29						3
2181232375	29897497	2012-10-08 12:36:10	2012-10-08 13:01:59						5	5	3	1	3	1	3	1	1	1	2	1	4	2	4	3	5	5	4	1	4	3	4	4	5						1	2	4	1		2	2	2	1	5073	6
2181223048	29897497	2012-10-08 12:28:53	2012-10-08 12:49:54						2	2	3	2	4	2	4	1	5	3	2	3	3	2	1	5	4	5	5	3	4	2	1	5	5	4	5	2	5	2	3	2	3	2		4	4	2	1	5012	4
2181200231	29897497	2012-10-08 12:01:08	2012-10-08 12:48:20						3	5	3	1	4	3	1	3	5	2	5	3	4	2	3	5	5	5	3	1	4	3	5	1	5	4	5	3	2	2	3	2	3	8		1	1	2	2	5008	5
2181143601	29897497	2012-10-08 11:06:44	2012-10-08 11:34:01						4	2	5	1	4	2	4	1	2	1	4	3	4	2	2	2	5	5	5	3	4	2	2	3	2	2	5	3	4	2	3	1	7	2		4	4	2	1	5061	7
2181143225	29897497	2012-10-08 11:06:44	2012-10-08 11:06:59						5
2181137180	29897497	2012-10-08 10:59:20	2012-10-08 10:59:34						3
2181087880	29897497	2012-10-08 09:52:21	2012-10-08 10:34:02						4	2	5	2	4	4	1	3	4	1	4	3	3	2	4	3	4	5	1	1	4	3	2	3	3	1	5	3	4	2	4	2	2	2		3	2	2	1	5290	5
2181078654	29897497	2012-10-08 09:40:08	2012-10-08 09:52:39						3	2	3	2	4	2	3	4	2	5	3	1	3	2	4	3	4	5	4	3	4	2	2	4	2	4	1	3	5	2	1	1	2	4		1	1	2	2	5095	8
2181069897	29897497	2012-10-08 09:27:21	2012-10-08 09:40:34						3	2	3	3	4	2	4	4	2	1	4	3	3	2	4	3	5	5	3	3	4	2	2	4	5	4	5	3	5	2	3	2	5	2		4	4	2	1	5355	5
2181065639	29897497	2012-10-08 09:20:52	2012-10-08 09:46:21						4	2	3	4	4	3	1	3	2	4	4	3	3	2	3	2	5	4	5	3	4	3	2	2	5	4	1	3	3	2	3	2	3	4		1	1	2	1	2043	6
2181056887	29897497	2012-10-08 09:07:28	2012-10-08 09:13:18						2	2	3	3	3	3	3	3	1	4
2181016910	29897497	2012-10-08 08:10:19	2012-10-08 08:10:40						4
2180992175	29897497	2012-10-08 07:29:21	2012-10-08 07:29:40						3
2180983431	29897497	2012-10-08 07:12:51	2012-10-08 07:29:33						3	2	5	3	4	2	4	1	5	1	4	3	3	2	2	2	4	5	3	4	2	2	5	4	5	4	5	3	4	2	3	2	2	2		3	3	2	1	5072	3
2180972539	29897497	2012-10-08 06:51:35	2012-10-08 07:11:16						3	2	3	2	4	2	3	3	5	5	4	1	4	2	2	2	5	5	4	5	3	2	2	2	5	2	5	3	4	2	3	2	3	2		2	2	2	2	5032	3
2180967685	29897497	2012-10-08 06:41:52	2012-10-08 06:55:41						2	2	2	3	4	3	3	3	5	2	4	3	3	2	2	5	4	5	3	3	3	2	1	5	5	1	3	3	3	2	3	2	2	3		1	1	2	1	5114	3
2180961716	29897497	2012-10-08 06:30:01	2012-10-08 06:30:08						4
2180955535	29897497	2012-10-08 06:16:42	2012-10-08 07:24:56						3	2	5	3	4	2	5	3	2	1	4	1	4	2	3	3	5	5	4	3	4	2	2	3	2	2	1	3	5	2	3	2	3	2		4	4	2	1	5095	6
2180953174	29897497	2012-10-08 06:10:57	2012-10-08 06:30:24						2	2	2	4	4	3	5	4	2	3	4	3	5	2	3	3	5	5	5	3	2	2	5	5	5	4	5	3	2	2	3	2	3	2		4	4	2	1	5085	4
2180944944	29897497	2012-10-08 05:52:48	2012-10-08 06:09:54						5	2	3	3	4	2	4	1	2	5	4	3	4	2	2	5	5	5	4	3	4	2	2	4	5	4	5	3	4	2	3	1	5	2		4	4	2	1	5251	5
2180939746	29897497	2012-10-08 05:40:25	2012-10-08 06:04:26						2	2	5	1	2	3	1	1	5	3	4	3	5	2	3	3	5	5	1	3	4	3	2	1	5	2	5	3	5	2	3	1	2	2		3	3	2	1	5109	3
2180937429	29897497	2012-10-08 05:35:59	2012-10-08 06:02:43						4	2	5	1	2	2	4	1	2	5	4	1	4	2	2	1	5	5	3	2	4	3	2	2	5	2	5	3	5	2	3	2	2	2		4	4		2	5061	3
2180925564	29897497	2012-10-08 05:09:53	2012-10-08 05:37:21						4	2	5	3	4	2	1	3	5	1	4	4	3	5	2	2	5	5	4	3	2	2	2	2	5	4	5	3	5	2	3	1	2	2		3	3	2	1	5011	3
2180909180	29897497	2012-10-08 04:33:21	2012-10-08 05:03:11						3	2	3	3	4	2	5	3	5	4	4	3	4	2	4	3	5	5	3	4	4	2	2	4	5	2	1	3	3	2	3	1	4	9		2	2	2	1	5090	5
2180907008	29897497	2012-10-08 04:28:43	2012-10-08 04:28:53						3
2180892692	29897497	2012-10-08 03:58:30	2012-10-08 04:33:21						5	2	5	3	4	2	4	4	2	5	4	3	4	2	2	3	5	5	4	3	3	2	2	4	2	2	5	3	5	2	3	1	3	2		4	4	1	1	5670	5
2180891565	29897497	2012-10-08 03:56:36	2012-10-08 04:13:37						3	2	4	3	4	3	1	3	5	1	4	3	2	2	3	5	3	5	1	3	2	2	5	2	5	4	3	2	3	4	4	2	2	2		3	3	2	1	5006	3
2180889390	29897497	2012-10-08 03:52:24	2012-10-08 04:04:21						3	2	3	2	2	3	1	4	5	4	2	1	4	1	2	2	4	5	4	4	4	2	2	4	5	1	5	3	4	2	3	2	2	2		3	3	2	1	5061	3
2180871517	29897497	2012-10-08 03:19:10	2012-10-08 04:01:14						3	2	3	3	4	2	3	4	2	4	4	3	4	2	3	3	5	5	4	3	2	3	2	4	5	4	1	3	5	2	4	2	5	4		2	2	2	1	5031	4
2180866102	29897497	2012-10-08 03:09:34	2012-10-08 03:58:50						3	5	3	3	2	2	3	3	2	2	4	3	4	2	3	3	5	5	3	4	4	2	2	4	5	4	5	2	5	2	3	2	2	8		1	1	2	2	5000	4
2180840514	29897497	2012-10-08 02:27:17	2012-10-08 02:40:37						3	5	5	3	4	2	4	1	5	1	4	5	3	5	4	3	5	5	3	3	4	3	5	3	5	5	5	3	3	3	3	2	3	2		4	3	2	1	5019	5
2180833739	29897497	2012-10-08 02:16:31	2012-10-08 02:29:58						2	3	3	5	4	2	3	1	5	1	4	1	3	5	3	2	2		1	3											3	2	5	2		4			1	5052	6
2180831925	29897497	2012-10-08 02:14:42	2012-10-08 02:14:54						3
2180825902	29897497	2012-10-08 02:05:11	2012-10-08 02:24:42						3	2	3	3	4	2	3	3	5	1	4	3	3	2	2	3	5	3	3	3	3	3	2	2	5	5	5	3	4	2	1	1	4	2		4	4	2		5087	6
2180821675	29897497	2012-10-08 01:57:42	2012-10-08 03:33:42						4	2	5	1	2	2	4	1	2	2	3	3	3	2	3	3	5	5	4	3	3	3	2	3	2	2	5	3	5	2	3	2	3	2		4	4	2	1	5090	6
2180803222	29897497	2012-10-08 01:29:26	2012-10-08 01:29:36						3
2180796576	29897497	2012-10-08 01:19:05	2012-10-08 01:19:32						3
2180789539	29897497	2012-10-08 01:08:37	2012-10-08 01:08:52						4
2180782289	29897497	2012-10-08 00:57:05	2012-10-08 00:58:10						5
2180755888	29897497	2012-10-08 00:17:47	2012-10-08 00:36:39						3	2	3	5	2	2	5	3	4	5	4	3	4	4	3	2	5	5	5	3	3	2	2	4	5	2	5	3	5	2	3	2	3	2		4	4	2	1	5061	5
2180753170	29897497	2012-10-08 00:14:42	2012-10-08 00:39:31						4	2	5	2	2	2	4	4	2	5	4	3	3	2	2	2	5	5	4	3	4	2	2	4	2	2	1	3	5	2	3	1	4	2		4	4	2	1	5062	5
2180744918	29897497	2012-10-08 00:00:48	2012-10-08 00:10:49						3	2	3	3	4	2	3	1	2	5	4	1	3	2	4	3	5	5	4	3
2180730182	29897497	2012-10-07 23:36:40	2012-10-07 23:59:59						3	2	1	2		4	3	1	2	3	4		3	2	2	5	5	5	3	1	3	2	2	5	2	2	1	3	4	3	3	1	5	4			4	2	1	5092	6
2180727013	29897497	2012-10-07 23:31:02	2012-10-08 00:02:31						4	2	3	3	2	2	3	3	2	1	4	3	3	2	3	2	5	5	4	3	4	2	2	4	5	4	5	3	5	2	3	2	4	4		2	2	2	1	5082	6
2180725973	29897497	2012-10-07 22:35:58	2012-10-08 00:08:24						3	2	3	3	2	4	3	3	2	4	4	3	4	2	4	3	5	5	4	3	4	2	2	4	5	4	5	3	5	2	5	1	4	2		4	4	2	1	5098	5
2180704019	29897497	2012-10-07 22:51:28	2012-10-07 23:04:38						3	2	3	3	4	2	3	3	2	3	4	1	4	2	2	5	3	5	1	3	3	2	2	4	5	4	1	2	4	2	3	2	5	2		4	4	2	1	5089	3
2180305846	29897497	2012-10-07 12:15:20	2012-10-07 12:44:42						5	2	5	2	4	2	4	4	2	5	4	3	3	2	4	3	5	5	4	3	4	2	2	4	5	2	5	2	3	2	3	2	6	4		4	4	2	1	5050	5
2180244484	29897497	2012-10-07 08:59:12	2012-10-07 09:09:13						3
2180239244	29897497	2012-10-07 08:50:06	2012-10-07 08:59:57						3	2	3	2	4	2	5	3	2	1	4	1	5	2	2	2	4	5	5	3
2179565759	29897497	2012-10-06 08:46:19	2012-10-06 09:01:14						3	2	3	2	4	2	4	4	5	2	4	3	5	2	2	3	5	5	4	3	4	2	2	4	5	2	5	3	4	2	3	2	5	2		4	1	2	1	3292	6
2179549348	29897497	2012-10-06 07:58:48	2012-10-06 08:12:53						3	2	3	4	4	2	3	1	2	4	4	1	3	2	2	3	5	5	4	2	4	3	2	4	5	2	1	4	5	2	3	2	3	2		4	4	2	1	5169	7
2179396955	29897497	2012-10-06 01:38:39	2012-10-06 02:05:40						4	2	5	2	4	2	4	3	2	1	4	3	3	2	4	3	5	5	4	3	4	2	2	2	2	2	5	3	5	2	3	1	2	2		4	4	2	1	5156	6
2179389179	29897497	2012-10-06 01:24:21	2012-10-06 01:25:44						4
2177439187	29897497	2012-10-05 20:26:28	2012-10-05 21:17:59						4	2	5	1	4	2	4	4	2	5	4	1	3	2	4	3	5	5	4	3	4	3	5	2	2	2	1	3	2	2	3	2	5	2		4	4	2	1	5048	6
2176487371	29897497	2012-10-05 13:11:58	2012-10-05 13:42:14						4	2	1	2	2	3	3	3	2	1	4	3	4	2	2	2	5	5	4	3	4	2	2	4	5	2	1	3	5	2	3	1	2	2		4	3	2	1	5095	3
2176341378	29897497	2012-10-05 11:02:42	2012-10-05 11:05:08						3	2	5	3	4	2	5	4	2	4
2176275430	29897497	2012-10-05 09:28:15	2012-10-05 10:59:15						4	2	3	3	4	2	3	3	2	1	4	3	4	2	2	3	4	5	3	3	4	2	2	2	2	2	5	2	5	2	3	1	3	2		4	2	1	1	5006	7
2176090656	29897497	2012-10-05 08:18:06	2012-10-05 08:47:25						3	2	3	2	4	2	3	4	2	1	4	3	4	2	4	2	5	5	5	3	4	2	2	1	5	4	1	3	1	2	3	1	5	2		4	4	2	1	5065	5
2175393093	29897497	2012-10-05 07:18:50	2012-10-05 07:24:12						4	2	5	3	4	2	3	3	2	5	4	3	4	2	2	2	5	5	4	3
2175093298	29897497	2012-10-05 06:58:56	2012-10-05 07:17:30						3	2	5	1	2	2	3	4	2	4	4	3	4	2	2	3	5	5	5	3	3	2	2	3	5	4	1	3	4	2	5	1	6	2		4	4	2	1	5039	7
2174509333	29897497	2012-10-05 06:37:59	2012-10-05 07:05:53						5	2	5	2	4	2	4	4	2	1	4	3	4	2	3	3	5	5	4	3	4	2	2	1	5	2	1	3	3	2	3	1	6	4		4	4	2	1	5154	5
2174456727	29897497	2012-10-05 06:25:05	2012-10-05 06:55:07						4	2	5	3	4	2	3	1	2	5	4	1	4	2	4	2	5	5	4	3	4	3	2	4	5	2	1	3	5	2	3	2	4	2		4	4	2	1	5271	5
2174451210	29897497	2012-10-05 06:25:05	2012-10-05 06:25:21						5
2173442978	29897497	2012-10-05 05:39:30	2012-10-05 06:11:48						4	5	5	3	4	2	4	4	2	2	4	3	3	2	4	3	5	5	4	3	3	2	2	2	2	2	1	3	5	2	3	1	6	2		4	4	2	1	5062	6
2173172920	29897497	2012-10-05 05:33:26	2012-10-05 06:13:16						3	3	5	3	4	3	4	4	2	1	4	1	3	2	2	5	5	5	4	3	4	2	2	4	5	2	5	3	5	2	3	2	5	2		4	4	2	1	5043	6
2172937795	29897497	2012-10-05 04:46:37	2012-10-05 05:53:23						3	2	3	1	4	2	1	3	5	3	4	3	4	2	3	3	5	5	4	4	4	2	2	4	5	4	5	3	1	2	3	2	3	9		1	1	2	2	5072	6
2172475476	29897497	2012-10-05 05:02:01	2012-10-05 06:24:54						3	2	3	3	4	2	3	1	4	1
2170718489	29897497	2012-10-05 04:15:13	2012-10-05 04:44:05						4	2	3	3	2	2	3	1	2	2	3	3	3	2	3	3	5	5	3	3	3	3	2	4	5	2	5	3	5	2	3	2	3	2		4	3	2	1	5251	6
2170559134	29897497	2012-10-05 04:14:13	2012-10-05 04:43:58						3	2	5	3	4	2	3	4	2	5	4	3	3	2	3	3	5	5	4	3	4	2	2	4	5	2	1	3	5	2	3	2	6	2		4	4	2	1	5154	3
2170533783	29897497	2012-10-05 04:13:19	2012-10-05 05:45:13						3	5	4	3	4	2	5	3	2	5	4	3	3	2	2	3	5	5	4	3	4	2	2	2	5	2	5	3	5	2	3	2	6	2		4	4	2	1	5114	4
2170323239	29897497	2012-10-05 04:03:26	2012-10-05 04:45:17						3	2	1	1	1	2	3	3	5	4	4	1	4	2	4	2	4	3	4	3	4	2	1	4	5	5	1	3	3	2	3	2	3	4		1	1	2	2	5044	6
2170320532	29897497	2012-10-05 03:58:52	2012-10-05 05:06:51						4	2	5	2	4	2	5	3	5	4	4	1	3	5	4	2	5	5	4	3	4	2	1	1	5	2	1	3	5	2	3	2	3	2		4	4	2	1	5031	6
2170317717	29897497	2012-10-05 03:54:18	2012-10-05 04:14:59						2	2	3	3	2	1	3	2	5	3	4	3	4	2	3	5	2	5	4	5	4	2	2	2	5	2	1	3	5	4	3	2	3	2		4	3	2	1	5006	5
2170271833	29897497	2012-10-05 02:45:26	2012-10-05 02:55:05						3	2	1	1	4	3	5	4	4	5	3	3	4	2	3	2	5	5	5	3	3	2	4	2	3	5	3	3	4	2	3	2	5	4		4	4	2	1	5015	6
2170271637	29897497	2012-10-05 02:44:53	2012-10-05 03:24:28						3	2	5	5	4	2	4	4	2	4	4	1	4	2	3	3	5	5	3	3	4	2	2	3	5	2	1	2	5	2	4	2	6	2			4	1	1	5013	5
2170260615	29897497	2012-10-05 02:29:55	2012-10-05 02:43:18						4	2	4	3	4	2	4	4	2	4	4	1	5	2	4	3	5	5	4	3	4	2	2	2	5	2	1	3	3	2	1	1	6	9		3	3	2	1	5069	7
2170254109	29897497	2012-10-04 23:43:50	2012-10-05 02:40:50						3	2	3	1	4	2	3	1	2	2	4	3	3	2	4	3	5	5	3	3	4	2	5	2	2	2	1	3	5	2	3	1	4	2		4	4	2	1	5097	3
2170230297	29897497	2012-10-05 01:51:46	2012-10-05 02:08:22						2	2	5	1	4	2	3	4	2	5	4	3	3	2	3	5	5	5	4	3	4	2	2	2	5	4	5	2	5	2	3	2	5	2		4	4	2	1	5097	3
2170229878	29897497	2012-10-05 01:51:46	2012-10-05 01:52:13						3
2170224999	29897497	2012-10-05 01:46:18	2012-10-05 02:17:33						4	2	3	2	4	2	3	1	4	5	4	3	3	2	4	3	5	5	4	3	3	2	2	3	5	4	5	3	5	2	3	1	3	2		4	2	2	1	5136	6
2170211449	29897497	2012-10-05 01:30:19	2012-10-05 01:50:09						3	2	5	2	4	2	3	3	2	1	4	3	3	2	2	3	4	5	1	3	4	2	2	2	5	2	4	3	2	2	3	1	6	4		4	4	2	1	5072	6
2170192517	29897497	2012-10-05 01:08:45	2012-10-05 01:28:16						4	2	5	2	4	2	3	3	2	1	4	1	3	2	3	3	5	5	3	3	4	2	2	2	2	2	5	3	4	2	3	2	3	9		4	3	2	1	5024	5
2170166101	29897497	2012-10-05 00:39:54	2012-10-05 00:45:19						5	2	5	1	4	2	4	4	2	1	4	1	3	2	4	3	5	5	5	3
2170166004	29897497	2012-10-05 00:39:26	2012-10-05 00:57:15						4	2	3	1	2	3	4	1	2	3	4	3	4	2	4	5	5	5	4	3	4	2	2	2	5	2	1	2	5	2	3	2	3	2		4	4	2	1	5007	6
2170165399	29897497	2012-10-05 00:39:20	2012-10-05 01:32:10						3	2	2	2	4	3	4	4	2	1	4	3	4	2	4	3	5	5	4	3	4	3	2	4	5	2	1	2	4	2	3	2	6	2		4	4		1	5009	5
2170159350	29897497	2012-10-05 00:32:03	2012-10-05 00:38:27						3	5	3	1			3
2170147985	29897497	2012-10-05 00:05:02	2012-10-05 01:06:58						4	2	3	2	4	2	4	4	5	4	4	3	4	2	2	3	5	5	1	3	4	2	2	3	2	2	5	3	5	2	3	1	4	2		4	2	2	1	5241	5
2170145168	29897497	2012-10-05 00:17:58	2012-10-05 00:31:42						4	2	5	3	4	3	4	3	2	1	4	1	3	2	4	3	4	5	1	3	4	2	2	2	5	2	5	2	3	2	3	2	5	9		3	3	2	1	5014	7
2170141909	29897497	2012-10-05 00:14:10	2012-10-05 02:35:44						3	2	3	1	4	2	3	1	2	5	4	1	3	2	4	1	5	5	4	3	2	2	2	4	5	4	1	3	5	2	3	2	6	2		4	4	2	1	5251	4
2170139292	29897497	2012-10-05 00:11:34	2012-10-05 00:31:03						4	5	5	2	4	2	4	4	2	1	4	1	3	2	4	3	4	5	4	3	4	3	2	2	5	4	1	3	5	2	4	1	6	2		4	4	2	1	5158	4
2170136756	29897497	2012-10-05 00:08:39	2012-10-05 00:39:19						3	2	3	3	2	2	1	4	2	1	4	1	3	2	3	3	4	5	1	3	4	2	2	2	5	2	5	3	5	2	3	2	3	2		4	4		2	5098	7
2170135313	29897497	2012-10-05 00:07:28	2012-10-05 00:24:13						3	2	3	3	2	3	4	4	4	1	4	3	3	2	3	2	4	5	4	3	2	2	2	4	5	3	1	2	5	2	4	2	3	2		4	4	2	1	5086	6
2170127318	29897497	2012-10-04 23:59:15	2012-10-05 00:15:46						3	2	3	5	4	2	4	3	2	1	4	3	4	2	2	3	4	5	4	3	4	2	2	2	2	2	5	3	5	2	3	1	6	2		4	4	2	1	5043	7
2170127251	29897497	2012-10-04 23:59:22	2012-10-05 00:16:03						2	2	5	3	4	2	4	3	5	3	4	3	3	2	3	3	5	5	4	3	2	1	2	4	5	2	1	4	5	2	3	2	3	2		4	4	2	1	5097	6
2170118718	29897497	2012-10-04 23:50:42	2012-10-04 23:56:12						3
2170103423	29897497	2012-10-04 23:36:33	2012-10-04 23:50:47						2	2	2	1	3	3	3	3	4	1	4	1	3	2	2	3	5	5	3	3	2	1	5	4	5	4	3	4	5	2	3	2	3	2		4	4	2	1	5084	5
2170103405	29897497	2012-10-04 23:36:22	2012-10-05 00:05:34						4	5	5	3	2	2	4	4	2	1	4	1	5	2	4	2	5	5	4	3	4	2	2	2	5	4	1	3	5	5	4	1	5	4		4	4	2	1	5095	7
2170101582	29897497	2012-10-04 23:34:45	2012-10-04 23:46:08						3	2	5	3	4	3	3	3	2	4	4	3	5	2	3	3	5	5	3	3	3	2	4	4	5	4	1	3	5	2	3	2	3	2		4	4	2	1	5085	6
2170101337	29897497	2012-10-04 23:34:30	2012-10-04 23:52:10						2	3	3	2	1	2	1	3	5	1	4	3	4	2	2	5	5	4	4	3	4	3	2	2	5	2	3	3	4	2	3	2	3	2		4	4	2	1	5076	7
2170099712	29897497	2012-10-04 23:33:07	2012-10-05 06:06:06						3	2	3	2	4	3	3	4	4	1	4	3	4	2	2	3	5	5	4	3	4	2	2	4	2	3	5	3	5	2	3	2	3	2		4	3	2	1	5098	6
2170098196	29897497	2012-10-04 23:31:22	2012-10-05 00:42:01						3	2	5	2	4	2	3	3	5	1	4	1	5	5	3	5	5	5	4	3	4	2	2	2	5	2	1	3	5	3	2	2	3	2		4	4	2	1	5019	5
2170097503	29897497	2012-10-04 23:30:43	2012-10-04 23:57:12						2	2	3	1	2	2	4	4	5	1	4	1	3	3	1	2	5	5	4	3	4	2	2	4	5	4	1	3	1	2	3	2	4	2		4	4	2	1	5048	5
2170094906	29897497	2012-10-04 23:28:15	2012-10-04 23:46:21						4	2	3	3	4	4	3	4	2	1	4	3	3	2	2	5	5	5	5	3	3	2	2	4	5	2	1	3	5	2	3	2	6	2		4	4	2	1	5007	6
2170092853	29897497	2012-10-04 23:26:23	2012-10-04 23:43:27						3	2	3	2	4	2	4	3	2	1	4	1	4	2	2	3	5	5	4	3	4	2	2	2	5	2	1	3	5	2	3	1	6	2		4	4	2	1	5035	7
2170074312	29897497	2012-10-04 23:21:58	2012-10-04 23:59:25						3	2	5	2	2	2	3	3	2	4	4	3	4	2	4	3	5	5	3	3	3	3	2	4	5	2	1	3	5	2	3	2	3	2		4	4	2	1	5252	3
2170047360	29897497	2012-10-04 23:19:26	2012-10-04 23:44:46						4	2	3	3	4	2	4	3	4	1	4	3	3	2	4	3	5	5	4	3	4	2	2	1	2	5	1	3	4	2	3	1	6	4		1	1	2	1	5044	7
2170046542	29897497	2012-10-04 23:20:07	2012-10-04 23:37:44						3	2	3	3	4	2	4	4	2	1	4	1	3	2	4	3	5	5	4	3	4	2	2	2	5	5	5	2	4	2	3	2	6	2		4	4	2	1	5062	7
2169993077	29897497	2012-10-04 23:17:05	2012-10-04 23:48:56						3	2	3	2	2	2	5	4	2	1	4	1	5	2	4	3	5	5	4	3	4	2	2	2	5	2	3	3	5	2	5	1	5	4		4	4	2	1	5154	5
2169935764	29897497	2012-10-04 23:14:21	2012-10-05 00:05:50						3	2	5	3	2	2	3	3	2	4	4	1	3	2	2	3	4	5	3	1	4	2	2	4	5	2	1	2	5	2	5	2	4	2		4	4	2		5291	6
2169935475	29897497	2012-10-04 23:14:22	2012-10-04 23:39:43						2	5	5	2	4	1	1	3	4	1	4	1	5	5	1	2	5	5	4	3	4	2	5	4	4	4	1	3	5	2	1	2	2	2		4	4	2	1	5114	4
2169658269	29897497	2012-10-04 23:06:37	2012-10-04 23:24:50						4	2	3	2	4	2	4	3	2	1	4	3	3	2	4	3	5	5	4	3	4	2	2	2	5	2	1	3	5	2	3	1	5	2		4	4	2	1	5014	6
2169367954	29897497	2012-10-04 22:58:44	2012-10-04 22:58:59						3
2169311313	29897497	2012-10-04 22:56:47	2012-10-04 23:22:02						3	2	5	3	4	2	5	3	2	3	4	3	5	2	4	2	5	5	5	3	3	2	5	2	5	4	5	3	5	2	3	2	4	2		4	4	2	1	5014	6
2169281173	29897497	2012-10-04 22:56:09	2012-10-04 23:15:41						4	2	3	1	4	2	3	1	5	3	4	3	3	2	4	5	4	5	4	3	4	2	2	4	5	2	5	3	4	2	3	2	4	2		4	4	2	1	5072	5
2169188730	29897497	2012-10-04 22:52:47	2012-10-04 23:37:58						2	2	5	3	1	2	3	1	5	1	2	1	3	5	1	2	5	5	4	3	4	3	2	2	5	2	3	2	5	2	3	2	3	2		4	4	2	1	5066	6
2169093982	29897497	2012-10-04 22:49:47	2012-10-04 23:35:44						4	2	3	3	4	2	3	1	2	1	4	1	3	2	3	3	5	5	1	3	4	2	2	2	5	2	1	3	3	2	3	2	4	2		4	4	2	1	5255	6
2168971320	29897497	2012-10-04 22:44:03	2012-10-04 23:05:03						2	2	3	2	4	3	3	1	2	1	4	1	4	2	2	2	5	5	1	3	4	1	2	4	5	2	1	2	5	2	3	2	5	4		4	4	2	1	5093	2
2168968561	29897497	2012-10-04 22:41:54	2012-10-04 22:53:14						3	2	3	2	1	2	5	4	2	3	4	1	4	2	3	3	5	5	5	3	3	2	2	4	5	2	1	3	2	2	3	2	5	2		4	4	2	1	5109	7
2168966087	29897497	2012-10-04 22:39:32	2012-10-04 23:03:09						4	2	3	1	4	2	4	4	2	5	3	3	4	5	4	2	5	5	3	3	3	2	2	4	5	2	5	3	5	2	3	1	4	2		4	2		2	5118	5
2168965357	29897497	2012-10-04 22:39:12	2012-10-04 22:54:36						3	2	3	1	4	2	5	4	2	1	4	3	3	2	4	3	5	4	1	3	4	1	2	2	5	2	1	2	5	2	3	2	6	2		4	4	2	1	5064	6
2168961833	29897497	2012-10-04 22:36:04	2012-10-04 22:52:54						3	2	3	1	4	3	4	3	2	5	4	3	3	5	4	3	5	5	3	3	4	2	2	2	5	4	5	5	5	2	1	2	4	2		4	4	2	1	5086	6
2168956219	29897497	2012-10-04 22:31:11	2012-10-04 22:49:11						5	2	5	2	4	2	4	1	2	5	4	1	3	2	2	3	5	5	5	3	4	2	2	4	2	2	1	3	3	2	3	1	6	4		4	4	2	1	5048	7
2168949641	29897497	2012-10-04 22:25:46	2012-10-04 22:43:18						4	2	3	1	3	3	1	3	4	5	1	1	4	2	4	3	5	5	4	3	1	3	2	2	5	2	1	2	2	2	3	2	3	9		1	1	2	2	69130	5
2168622033	29897497	2012-10-04 22:07:01	2012-10-04 22:18:48						3	5	5	2	4	4	5	1	4	2	3	3	4	3	4	3	4	4	5	3	4	3	3	2	3	5	1	5	2	2	4	1	3	2		4	4	2	1	5089	5
2168536342	29897497	2012-10-04 22:04:24	2012-10-04 22:19:24						3	2	1	3	4	2	3	3	2	1	4	4	4	1	4	3	5	5	4	3	4	2	2	4	2	4	5	2	5	2	3	2	4	2		3	3	2	1	5015	6
2167425643	29897497	2012-10-04 12:34:13	2012-10-04 15:21:10						3	2	5	2	2	3	1	2	5	1	4	3	1	2	4	3	5	4	1	3	4	2	1	2	5	4	5	3	5	2	3	2	3	2		4	4	2	1	5073	6
2167417540	29897497	2012-10-04 12:27:28	2012-10-04 12:53:39						4	2	1	1	4	2	3	1	2	1	4	1	3	2	4	2	5	5	4	3	3	3	2	4	5	2	5	3	4	2	3	2	2	9		1	1	2	2	5271	5
2167319350	29897497	2012-10-04 10:48:25	2012-10-04 11:21:10						3	2	3	1	4	2	3	3	2	3	4	3	5	2	3	3	5	5	4	3	4	2	2	2	5	2	1	2	5	2	3	2	7	4			4	2	1	5068	3
2167255237	29897497	2012-10-04 09:21:35	2012-10-04 09:50:42						4	5	3	3	4	2	4	4	2	1	1	3	5	5	3	3	5	5	4	3	4	3	2	4	2	2	5	3	5	2	3	2	4	2		4	4	2	1	5082	6
2167230226	29897497	2012-10-04 08:46:26	2012-10-04 09:33:25						3	2	5	2	4	2	5	3	2	5	4	1	3	2	4	3	5	5	4	3	3	2	2	2	5	4	1	3	3	2	3	2	7	2		4	4		1	5139	4
2167163144	29897497	2012-10-04 07:03:23	2012-10-04 07:19:21						5	2	5	2	4	2	4	1	2	5	4	3	4	1	2	2	5	5	3	3	3	2	2	2	5	2	5	2	5	2	3	1	6	2		4	4	2	1	5690	2
2167162907	29897497	2012-10-04 06:55:45	2012-10-04 07:19:14						3	3	3	2	2	5	5	3	5	3	4	3	3	3	2	3	4	3	4	3	3	3	2	2	2	2	1	3	3	2	3	1	3	2		4	4	2	1	5000	5
2167162860	29897497	2012-10-04 06:55:45	2012-10-04 07:03:11						3
2167159188	29897497	2012-10-04 06:56:36	2012-10-04 07:19:24						3	2	5	2	2	2	3	3	4	5	4	1	3	5	4	3	5	5	3	3	3	3	5	2	5	2	1	3	5	2	3	1	4	2		4	4	2	1	5062	5
2167155325	29897497	2012-10-04 06:49:03	2012-10-04 07:02:51						3	2	3	3	4	2	3	3	2	1	4	1	5	5	3	3	4	5	3	3	4	2	5	2	5	4	3	3	1	2	3	2	3	2		4	4	2	1	5045	6
2167155270	29897497	2012-10-04 06:49:03	2012-10-04 06:49:35						4
2167066152	29897497	2012-10-04 04:03:21	2012-10-04 04:19:09						4	2	5	2	4	2	5	3	2	5	4	3	3	2	2	3	5	5	4	3	3	2	2	3	2	2	5	3	5	2	3	2	3	2		4	4	2	1	5090	6
2167054272	29897497	2012-10-04 03:46:24	2012-10-04 04:09:41						3	2	5	5	2	2	3	4	2	1	4	1	4	2	3	2	5	5	1	1	2	2	2	2	5	4	1	3	5	2	3	2	7	2		4	4	2	1	5066	6
2166962666	29897497	2012-10-04 01:59:16	2012-10-04 02:17:54						3	2	1		1	2	3	3	5	1	4	3	5	5	3	3	5	5	4	3	4	2	2	4	5	4	1	2	4	2	3	2	4	4		4	4	2	1	5069	6
2166912787	29897497	2012-10-04 01:07:46	2012-10-04 01:07:55						3
2166855195	29897497	2012-10-04 00:15:19	2012-10-04 00:37:18						3	2	5	1	4	5	3	5	4	4	4	1	3	2	3	2	5	5	4	3	4	2	2	3	2	4	5	3	3	2	4	2	4	4		1	1	2	1	5008	5
2166854887	29897497	2012-10-04 00:14:55	2012-10-04 00:15:08						4
2165579430	29897497	2012-10-03 12:43:25	2012-10-03 13:33:18						3	2	3	3	4	2	4	1	2	5	4	1	3	2	4	3	5	5	4	3	4	2	2	4	2	2	5	2	5	2	1	2	5	2		4	4	2	1	5342	4
2165501983	29897497	2012-10-03 11:40:53	2012-10-03 12:10:46						2	2	3	2	4	2	4	4	2	1	4	3	4	2	2	2	5	5	4	3	4	2	2	4	2	2	1	3	5	2	3	1	7	2		4	4	2	1	5211	2
2165270320	29897497	2012-10-03 05:58:35	2012-10-03 06:04:21						5
2165084231	29897497	2012-10-03 01:39:56	2012-10-03 01:40:39						4
2165084137	29897497	2012-10-03 01:39:56	2012-10-03 01:40:32						4
2165072433	29897497	2012-10-03 01:28:41	2012-10-03 01:51:53						2	2	3	4	2	2	4	3	5	1	2	1	3	2	1	3	5	3	3	3	4	2	2	3	5	4	5	2	5	2	3	2	3	4		4	4		2	5011	5
2164928807	29897497	2012-10-02 23:18:50	2012-10-02 23:38:21						3	2	5	1	4	2	4	3	2	2	4	1	3	2	4	3	5	5	4	3	4	2	2	2	2	2	3	3	4	2	3	2	6	2		4	4	2	1	5068	5
2163530983	29897497	2012-10-02 11:22:22	2012-10-02 11:22:41						2
2163513419	29897497	2012-10-02 11:02:47	2012-10-02 11:07:33						2	3	5	4	4	3	4	2	1	2
2163502904	29897497	2012-10-02 10:49:14	2012-10-02 11:31:51						2	3	5	4	1	2	4	3	2	1	4	3	3	4	2	1	5	5	5	3	3	2	2	5	2	2	1	3	4	3	3	2	5	2		4	4	2	1	5034	4
2163320096	29897497	2012-10-02 05:56:25	2012-10-02 06:14:45						3	2	3	3	4	2	3	4	2	1	4	1	3	2	4	3	5	5	3	3	4	2	2	4	5	4	5	2	5	2	3	2	5	9		4	4	2	1	5041	6
2163319234	29897497	2012-10-02 05:54:46	2012-10-02 06:15:16						3	2	5	2	4	2	4	4	2	4	4	1	4	2	2	3	4	5	4	3	4	3	2	2	2	2	5	3	2	2	3	1	3	2		4	4	2	1	5033	6
2163281617	29897497	2012-10-02 04:41:52	2012-10-02 04:59:49						5	2	3	2	4	2	4	4	2	4	4	3	4	2	3	3	5	5	4	3	4	3	2	4	2	2	5	4	5	2	3	1	4	2		4	4	2	1	5067	7
2163160003	29897497	2012-10-02 02:03:13	2012-10-02 02:18:18						4	2	3	2	4	2	4	4	2	5	4	3	3	2	4	2	5	5	4	1	4	2	2	4	2	2	3	2	5	2	3	1	5	4		4	4	2	1	5155	6
2163125927	29897497	2012-10-02 01:29:39	2012-10-02 01:36:14						3	2	5	1	4	2	4	1	2	5
2163000373	29897497	2012-10-01 22:38:25	2012-10-02 00:08:10						4	2	5	3	4	2	5	3	2	4	4	3	3	2	4	3	5	5	4	3	4	2	2	4	2	2	5	2	3	2	3	1	4	2		4	1	2	1	5253	5
2162888425	29897497	2012-10-01 22:15:48	2012-10-01 23:17:20						4	2	5	1	4	2	4	4	2	1	4	3	4	2	4	3	5	5	4	3	4	2	2	2	5	2	1	3	5	2	3	2	6	2		4	4	2	1	5373	5
2162866201	29897497	2012-10-01 22:03:23	2012-10-01 22:03:54						4
2160056402	29897497	2012-10-01 17:22:18	2012-10-01 17:22:30						4
2158011969	29897497	2012-10-01 06:57:20	2012-10-01 07:15:32						3	2	3	3	4	2	3	5	2	4	4	3	4	2	4	3	5	5	4	3	4	3	2	4	2	2	1	3	5	2	3	1	3	2		4	3	2	1	5007	4
2157902416	29897497	2012-10-01 06:27:25	2012-10-01 06:55:51						3	2	5	3	4	2	4	1	2	5	4	1	3	2	4	3	5	5	4	1	3	3	2	4	5	4	1	3	4	2	3	2	7	4		4	4		1	5019	4
2156725726	29897497	2012-10-01 04:40:29	2012-10-01 05:41:52						4	2	5	3	4	2	4	4	2	1	4	1	3	4	4	3	5	5	5	3	4	2	2	2	5	2	1	2	5	5	3	2	8	2		4	4	2	1	5066	4
2141907043	29897497	2012-09-30 14:12:27	2012-09-30 14:37:17						4	2	3	3	4	2	3	4	4	5	4	3	3	2	2	3	5	5	4	3	4	2	2	4	2	2	5	3	2	2	3	1	6	2		4	3	2	1	5291	7
2140412642	29897497	2012-09-30 06:55:23	2012-09-30 07:16:01						2	2	1	3	2	2	4	3	2	1	4	1	3	2	2	3	5	5	4	3	4	2	2	2	5	4	5	3	5	2	3	2	5	2		4	4	2	1	5153	4
2140357464	29897497	2012-09-30 06:41:11	2012-09-30 07:06:50						4	2	5	2	4	2	3	4	2	5	4	3	3	2	4	3	5	5	4	3	4	2	2	4	2	2		3	5	2	3	2	7	4		4	3	2	1	5464	6
2140291142	29897497	2012-09-30 06:33:50	2012-09-30 06:57:01						2	2	5	3	4	2	5	4	2	1	4	1	3	5	4	3	5	5	4	3	4	2	2	2	5	3	1	3	4	2	5	2	5	2		4	4	2	1	5277	4
2140246334	29897497	2012-09-30 06:29:39	2012-09-30 06:29:52						3
2139617044	29897497	2012-09-30 05:51:30	2012-09-30 06:40:04						3	3	5	1	4	2	3	1	2	1	4	3	3	1	4	3	5	5	5	4	4	3	5	2	5	2	1	3	4	2	3	2	6	2		4	4	2	1	5464	2
2121600431	29897497	2012-09-29 13:57:08	2012-09-29 14:23:51						3	2	5	1	4	2	3	3	2	4	4	3	3	4	4	3	5	3	1	3	3	2	5	4	5	4	1	2	3	2	5	2	6	1		4	4	2	1	5051	4
2121567104	29897497	2012-09-29 12:57:32	2012-09-29 12:57:47						4
2121524687	29897497	2012-09-29 11:17:04	2012-09-29 12:26:08						3	2	3	2	4	2	3	4	2	5	4	3	3	2	2	2	5	2	4	3	4	2	2	4	5	4	3	2	5	2	3	2	5	2		4	4	2	1	5155	4
2112123416	29897497	2012-09-28 11:54:29	2012-09-28 13:53:43						3	2	5	3	4	2	4	3	5	5	4	3	5	2	4	3	1	5	3	3	4	2	2	4	2	2	1	3	5	2	3	2	6	2		4	4	2	1	5290	5
2112081023	29897497	2012-09-28 11:06:14	2012-09-28 11:47:34						3	2	3	1	4	1	3	4	2	1	4	1	3	2	2	3	5	5	4	3	3	2	2	4	2	3	1	3	4	2	3	2	6	2		4	4	2	1	5641	4
2111981021	29897497	2012-09-28 10:21:49	2012-09-28 10:43:49						3	2	3	3	4	2	4	4	2	5	4	1	4	2	2	1	5	5	4	2	4	2	5	4	5	2	5	3	3	5	3	2	7	2		4	4	2	1	5067	5
2096906797	29897497	2012-09-28 02:47:48	2012-09-28 03:46:17						2	2	5	1	4	3	4	4	2	4	4	1	3	2	2	3	5	3	5	2	4		2	4	5	2	1	3	3	2	3	1	6	2		4	4	2	1	5290	4
2096526034	29897497	2012-09-28 01:38:43	2012-09-28 01:56:20						3	2	5	3	4	3	3	3	5	4	4	3	4	2	2	3	4	5	4	3	4	2	2	4	5	2	1	3	4	2	3	1	4	2		4	4	2	1	5008	6
2096445994	29897497	2012-09-28 01:11:11	2012-09-28 01:30:17						3	2	5	1	4	2	4	1	2	1	4	3	3	2	4	3	4	5	3	3	4	2	5	4	5	2	5	3	5	2	3	2	4	2		4	4	2	1	5158	6
2095136989	29897497	2012-09-27 23:25:31	2012-09-28 00:58:41						4	2	5	3	4	2	3	1	2	5	4	1	4	2	3	3	5	5	5	3	4	3	2	2	2	2	1	3	5	2	3	2	7	2		4	4	2	1	3292	3
2095041292	29897497	2012-09-27 23:23:57	2012-09-27 23:37:41						4	2	3	2	2	2	4	5	2	4	4	1	4	2	3	3	5	5	4	3	4	2	5	4	2	4	3	3	5	2	3	2	3	4		4	4	2	1	5159	6
2092837615	29897497	2012-09-27 21:19:53	2012-09-27 22:02:17						4	2	5	3	4	2	4	3	2	1	4	1		2	4	3	5	5	4	3	4	2	2	2	5	2	1	3	3	2	3	1	5	2		4	4	2	1	5155	4
2090598674	29897497	2012-09-27 12:59:37	2012-09-27 13:41:51						2	2	3	2	1	1	4	3	2	4	4	3	1	2	2	3	5	5	5	4	4	2	2	3	2	2	5	2	5	2	2	1	4	2		4	4	2	1	5042	5
2090538590	29897497	2012-09-27 12:19:24	2012-09-27 12:50:29						3	2	3	2	4	3	3	1	4	1	4	1	3	2	3	3	5	5	4	3	2	2	2	2	5	4	1	3	4	2	5	2	5	2		4	4	2	1	5172	5
2090453571	29897497	2012-09-27 10:52:57	2012-09-27 11:36:21						3	2	5	3	4	2	5	3	2	1	4	3	5	2	4	3	5	5	4	3	4	3	2	2	4	5	1	3	5	2	3	1	6	2		4	4	2	1	5032	2
2090431729	29897497	2012-09-27 10:24:16	2012-09-27 10:26:14						4	2	5	5	4	2	1	1	2	4
2087713708	29897497	2012-09-27 07:11:56	2012-09-27 07:28:10						3	3	5	3	4	2	3	4	2	1	4	1	3	2	2	3	5	5	4	3	4	2	5	4	2	2	1	2	1	2	3	2	6	2		4	4	2	1	5065	6
2086432380	29897497	2012-09-27 06:41:14	2012-09-27 07:00:34						3	2	3	2	4	2	4	4	2	5	4	1	3	5	2	3	5	5	5	3	4	2	2	2	5	2	1	3	5	2	3	2	5	2		4	4	2	1	5043	4
2085638570	29897497	2012-09-27 06:24:10	2012-09-27 06:33:28						4	2	5	3	4	2	4	1	2	5	4	3	4	2	4	3	5	5	4	3
2084683062	29897497	2012-09-27 05:30:42	2012-09-27 05:35:48						3	2	5	1	4	2	3	3	5	1
2084434839	29897497	2012-09-27 05:24:37	2012-09-27 06:49:37						3	2	5	3	4	2	1	1	5	1	4	3	3	1	1	1	5	5	3	3	4	3	2	5	5	3	1	3	4	2	3	2	6	2		4	4	2	1	5037	4
2083803920	29897497	2012-09-27 02:27:21	2012-09-27 05:00:53						3	2	3	2	4	2	3	4	2	1	4	1	4	5	2	3	4	5	3	3	3	2	2	2	2	2	3	3	3	2	3	2	4	2		4	4	2	1	5554	6
2083341908	29897497	2012-09-27 04:27:18	2012-09-27 04:28:02						3
2083224193	29897497	2012-09-27 04:22:16	2012-09-27 04:40:34						3	2	3	3	2	4	5	3	5	5	4	3	3	3	2	3	5	5	4	3	4	2	2	4	5	4	1	3	5	2	5	2	3	2		4	4	2	1	5046	4
2083170286	29897497	2012-09-27 04:20:25	2012-09-27 04:55:49						4	2	5	2	4	2	3	3	2	1	1	3	5	2	2	3	5	5	5	3	4	2	2	4	2	4	1	3	2	2	3	1	5	2		4	4	2	1	5070	6
2083154249	29897497	2012-09-27 04:20:08	2012-09-27 04:57:27						4	2	5	3	4	2	5	3	2	1	4	3	5	2	4	1	5	5	4	3	4	3	2	2	5	2	1	3	5	2	3	2	5	4		4	4	2	1	5000	5
2082560141	29897497	2012-09-27 04:03:46	2012-09-27 04:33:18						4	2	3	3	4	2	3	4	2	5	4	1	3	2	2	3	5	5	3	3	4	2	2	2	2	4	1	3	3	2	3	1	4	2		4	4	2	1	5042	4
2082396024	29897497	2012-09-27 03:58:38	2012-09-27 04:15:11						4	5	3	2	2	2	3	4	5	1	4	1	4	2	2	2	5	5	4	3	4	2	2	2	5	1	5	3	5	2	3	2	3	2		4	1	2	1	2779	3
2081806936	29897497	2012-09-27 03:42:30	2012-09-27 03:46:34						4	2	3	2	4	3	4	3	5
2078864953	29897497	2012-09-27 02:24:18	2012-09-27 03:08:35						4	2	5	2	4	2	4	4	2	1	4	1	4	2	2	3	5	5	1	3	4	3	2	4	2	2	5	2	5	2	3	1	3	2		4	4	2	1	5108	5
2078144892	29897497	2012-09-27 01:50:37	2012-09-27 02:02:53						3	2	2	3	4	3	4	3	5	1	4	1	3	2	3	3	5	1	3	1	4	2	5	4	5	5	1	3	5	2	3	1	4	2		4	4	2	1	5047	6
2077610853	29897497	2012-09-27 00:21:51	2012-09-27 00:22:05						3
2077436867	29897497	2012-09-27 00:07:28	2012-09-27 00:30:07						3	2	3	3	2	2	4	4	2	1	4	3	4	2	4	3	5	5	4	3	4	2	2	4	2	2	1	2	5	2	3	1	6	2		4	4	2	1	5204	4
2077383710	29897497	2012-09-27 00:00:30	2012-09-27 00:13:16						3	2	5	5	2	2	4	3	2	1	4	3	3	4	3	2	5	5	5	3	3	3	5	2	5	2	5	3	4	2	5	2	7	2		4	4	2	1	5062	5
2077271325	29897497	2012-09-26 23:39:45	2012-09-26 23:40:41						4
2076933991	29897497	2012-09-26 23:25:10	2012-09-26 23:42:24						3	2	1	5	4	3	3	4	2	4	4	3	3	2	1	5	2	5	4	3	2	2	2	4	5	4	1	3	4	2	3	2	5	2		4	4	2	1	5038	6
2076772016	29897497	2012-09-26 23:20:12	2012-09-27 00:01:41						3	2	3	2	2	2	3	3	2	3	4	3	3	5	2	3	5	5	4	3	2	2	5	2	5	2	3	3	4	2	3	1	5	2		4	4	2	1	5041	4
2075790228	29897497	2012-09-26 22:46:37	2012-09-26 23:30:30						4	2	5	3	4	2	3	4	2	1	4	3	3	2	2	3	5	5	3	3	4	2	2	4	5	2	1	3	2	2	3	2	6	2		4	4		2	5155	4
2075024345	29897497	2012-09-26 22:01:12	2012-09-26 22:54:48						3	2	3	2	2	2	4	1	2	1	4	3	3	2	4	3	5	5	4	4	4	3	2	2	5	4	5	3	4	2	3	2	3	2		4	2	2	1	5051	4
2069623867	29897497	2012-09-26 17:14:09	2012-09-26 17:36:15						3	2	5	2	4	2	3	4	2	1	4	1	3	2	4	3	5	5	4	3	4	2	2	2	5	2	5	3	5	2	3	1	6	2		4	2	2	1	5063	5
2069396177	29897497	2012-09-26 15:24:56	2012-09-26 15:57:24						3	2	5	3	4	2	5	4	2	1	4	1	3	2	4	2	5	5	4	3	4	2	2	2	5	2	5	2	5	2	3	2	5	2		4	4	2	1	5066	5
2069042629	29897497	2012-09-26 12:27:17	2012-09-26 12:31:57						3	2	3	5	4	2	4	1	5	5	4	3	3	1	2	3	5	5	1	1
2068958544	29897497	2012-09-26 11:21:06	2012-09-26 11:58:38						5	2	5	3	4	2	5	4	2	4	4	3	3	2	4	3	5			3	3	3	2	2	2	2	1	3	2	3	3	1	5	2		4	4	2	1	5153	4
2068843925	29897497	2012-09-26 09:24:12	2012-09-26 09:52:11						3	2	5	2	4	2	1	1	2	1	4	3	3	2	4	3	5	5	1	3	4	2	2	2	5	2	1	3	5	2	3	1	7	2		4	4	2	1	5255	5
2068820710	29897497	2012-09-26 09:22:10	2012-09-26 09:56:04						3	2	3	5	4	2	3	1	2	5	4	1	3	2	2	3	1	1	5	3	4	3	2	5	3	2	5	3		2	4	2	5	2		4	4	2	1	5031	2
2066107701	29897497	2012-09-26 07:44:21	2012-09-26 08:17:12						2	2	3	2	4	3	1	1	5	1	4	1	3	5	3	3	5	4	4	3	3	3	5	4	5	4	1	4	4	5	3	2	6	2		4	4	2	1	5034	4
2065877792	29897497	2012-09-26 07:37:36	2012-09-26 07:50:59						4	2	3	2	4	3	4	3	2	1	1	3	5	2	4	3	4	5	3	3	4	2	2	4	5	2	1	3	4	2	5	1	2	2		4	4	2	1	5052	5
2064393135	29897497	2012-09-26 06:17:30	2012-09-26 06:35:32						4	2	5	3	4	3	4	4	2	1	4	1	3	2	4	2	5	5	3	3	4	3	2	2	2	2	5	3	5	2	3	1	3	2		4	4	2	1	5022	6
2064305905	29897497	2012-09-26 05:45:44	2012-09-26 06:16:47						2	2	2	3	4	2	3	4	2	1	4	1	4	1	4	3	5	5	4	3	4	2	2	2	5	4	1	3	4	2	3	2	7	2		4	4	2	1	5052	4
2063662040	29897497	2012-09-26 05:24:48	2012-09-26 05:43:21						3	2	5	1	4	2	3	3	2	1	4	1	3	2	4	3	5	5	4	3	4	2	2	2	2	2	5	4	3	2	3	1	6	2		4	4	2	1	5068	6
2063312733	29897497	2012-09-26 05:15:45	2012-09-26 05:39:33						3	3	3	3	4	2	4	3	2	1	4	3	5	1	3	3	5	5	4	3	4	2	2	4	5	2	5	3	5	2	3	1	7	4		4	4	2	1	5052	5
2062742207	29897497	2012-09-26 04:34:43	2012-09-26 04:52:50						3	2	3	1	4	2	4	3	2	4	4	1	4	4	4	3	5	5	4	3	4	2	2	4	5	4	5	2	5	2	3	2	7	9			4	2	1	5049	6
2061530829	29897497	2012-09-26 04:00:35	2012-09-26 04:10:29						3	2	3	2	4	2	4	1	5	1	4	3	3	2	4	2	5	5	3	3
2061052300	29897497	2012-09-26 03:41:17	2012-09-26 04:06:15						5	2	5	2	4	2	4	1	2	1	4	1	4	2	3	3	5	5	1	3	4	2	2	4	5	2	1	2	4	2	3	1	5	4		4	4	2	1	5159	6
2060997297	29897497	2012-09-26 02:44:53	2012-09-26 03:07:28						2	2	5	2		2	1	4	2	1	4	1	3	5	3	3	5	5	4	3	4	2	2	4	5	2	1	3	4	2	3	2	6	2		4	2		2	5255	6
2060888578	29897497	2012-09-26 01:14:01	2012-09-26 01:15:56						3
2060540319	29897497	2012-09-26 00:45:39	2012-09-26 01:13:44						3	2	5	3	4	2	5	4	2	5	4	1	5	2	3	3	5	5	4	3	3	3	2	4	5	2	1	3	5	2	3	1	5	2		4	4	2	1	5211	6
2060526826	29897497	2012-09-26 00:45:39	2012-09-26 00:48:23						4
2059949111	29897497	2012-09-26 00:27:58	2012-09-26 00:53:03						4	2	3	3	2	2	5	3	5	1	4	1	4	2	4	3	4	5	4	3	4	2	2	4	5	2	1	3	5	2	3	2	5	9		2	2	2	1	5214	6
2059327471	29897497	2012-09-26 00:11:39	2012-09-26 01:12:12						3	2	3	4	4	2	3	1	4	3	4	3	3	2	3	3	5	5		2	3	3	2	2	5	2	1	3	4	3	5	2	6	8		4	4	2	1	5051	2
2059111137	29897497	2012-09-26 00:06:35	2012-09-26 01:57:17						4	2	5	3	4	2	3	4	2	5	4	3	3	2	4	2	5	5	4	3	4	2	2	1	5	2	1	3	5	2	3	2	4	2		4	4	2	1	5109	6
2056822273	29897497	2012-09-25 22:45:21	2012-09-25 23:03:27						3	2	5	3	4	2	3	3	2	4	4	1	4	2	4	3	4	5	3	3	4	2	2	2	5	2	1	3	5	3	3	2	4	2		4	4	2	1	5279	5
2056231840	29897497	2012-09-25 21:45:10	2012-09-25 22:09:47						3	2	5	3	4	2	3	3	2	1	4	3	3	2	3	3	5	5	4	3	4	2	2	4	2	2	1	3	5	2	3	2	6	2		4	4	2	1	5141	5
2054330572	29897497	2012-09-25 14:27:16	2012-09-25 14:27:48						3
2054089718	29897497	2012-09-25 11:48:27	2012-09-25 12:06:54						3	2	3	1	2	2	4	5	5	1	4	3	4	2	3	5	5	5	1	3	4	2	2	4	5	4	5	3	5	2	3	2	3	4		1	1	2	1	5013	6
2054056462	29897497	2012-09-25 11:11:09	2012-09-25 11:11:32						3
2053897498	29897497	2012-09-25 07:17:21	2012-09-25 07:17:34						3
2053859249	29897497	2012-09-25 06:06:25	2012-09-25 06:18:58						3	2	3	3	4	2	5	3	2	5	4	1	1	2	4	3	2	5	5	1	1	2	1	4	5	2	5	3	5	2	3	2	5	4		4	4	2	1	5076	6
2053851644	29897497	2012-09-25 05:51:35	2012-09-25 05:58:58						2	2	3	2	2	2	3	1	2	3	4	3	3	2	4	2	5	5	3	3
2053823553	29897497	2012-09-25 04:58:44	2012-09-25 05:16:25						3	2	5	3	4	2	4	4	2	5	4	1	3	2	4	3	4	5	4	3	4	2	2	2	5	2	1	3	5	2	3	2	6	2		4	4		2	5153	4
2053779076	29897497	2012-09-25 03:38:43	2012-09-25 03:59:25						3	5	5	3	4	3	3	3	2	1	4	3	4	2	3	3	5	5	4	3	4	2	2	4	5	4	5	3	5	2	3	2	5	2		4	3	2	1	5068	6
2053723173	29897497	2012-09-25 02:22:09	2012-09-25 04:22:08						3	2	3	2	4	2	4	4	2	1	4	3	4	2	4		5	5	4	3	4	2	2	4	2	2	1	3	5	2	3	1	3	2		4	4	2	1	5061	3
2053715001	29897497	2012-09-25 02:12:50	2012-09-25 02:23:34						2	5	3	1	4	2	4	1	4	3	4	3	1	2	3	2	5	5	1	3	1	2	2	4	5	4	1	3	4	2	3	1	4	2		4	3	2	1	5700	5
2053710337	29897497	2012-09-24 22:42:00	2012-09-25 02:22:24						4	2	3	1	2	2	3	3	2	1	4	3	4	4	4	3	5	5	4	3	4	2	2	2	2	2	1	3	3	2	3	1	5	4		2	2	2	1	5064	4
2053705137	29897497	2012-09-25 02:01:33	2012-09-25 02:05:54						4	2	3	1	4	2	3	4	2	5
2053682895	29897497	2012-09-25 01:36:51	2012-09-25 02:35:28						4	2	5	3	4	2	4	4	2	4	4	3	3	2	4	3	5	5	4	3	4	2	2	4	2	2	5	3	5	2	3	2	4	2		4	4	2	1	5063	6
2053650382	29897497	2012-09-25 01:03:02	2012-09-25 01:03:28						3
2053613653	29897497	2012-09-25 00:25:38	2012-09-25 00:45:06						4	2	5	2	4	2	4	4	2	1	4	3	3	2	2	2	5	5	1	3	3	3	2	2	5	2	1	3	5	2	3	1	3	2		4	4	2	1	5067	5
2053595421	29897497	2012-09-25 00:06:38	2012-09-25 00:30:15						4	2	3	3	4	2	4	4	2	5	4	3	4	2	3	3	5	5	3	3	4	2	2	4	2	2	1	3	5	2	3	1	4	2		4	4	2	1	5082	6
2053551629	29897497	2012-09-24 23:25:06	2012-09-24 23:57:39						3	2	5	2	4	2	4	4	2	5	4	3	3	5	4	3	5	5	5	3	4	2	2	2	5	4	1	3	5	5	3	1	6	2		4	4	2	1	5087	2
2053551424	29897497	2012-09-24 23:25:28	2012-09-24 23:44:07						5	2	5	2	4	2	3	4	2	5	4	3	5	5	4	3	5	5	4	3	4	2	2	2	2	2	1	3	3	2	3	2	6	2		4	4	2	1	5015	6
2052557599	29897497	2012-09-24 13:55:26	2012-09-24 14:23:30						4	2	5	3	4	2	4	4	2	5	4	3	3	1	2	1	5	5	5	3	3	2	2	4	2	4	1	3	3	2	3	1	6	2		4	4	2	1	5045	5
2052528153	29897497	2012-09-24 13:37:43	2012-09-24 13:45:37						3
2052366772	29897497	2012-09-24 11:34:47	2012-09-24 11:59:49						4	2	5	3	4	2	5	1	2	1	4	1	4	2	2	3	2	5	5	3	4	2	2	2	2	4	1	3	5	2	3	2	5	2		4	4	2	1	5034	6
2052343716	29897497	2012-09-24 11:05:45	2012-09-24 11:32:22						4	2	5	3	4	2	2	1	2	1	4	3	4	2	2	3	5	5	5	3	4	2	2	2	5	2	1	3	5	2	3	1	6	2		4	4	2	1	5034	6
2052218775	29897497	2012-09-24 08:03:37	2012-09-24 08:03:56						3
2052195743	29897497	2012-09-24 07:26:28	2012-09-24 07:56:48						4	2	5	3	4	2	4	4	2	4	4	3	3	2	2	3	5	5	4	3	4	2	2	2	2	2	1	2	5	2	3	1	6	2		4	4	2	1	5223	6
2052140526	29897497	2012-09-24 05:33:16	2012-09-24 05:52:56						3	2	3	3	4	2	4	4	2	1	4	3	5	2	4	3	5	5	4	3	4	2	2	2	2	2	1	3	5	2	3	1	7	2		4	4	2	1	5051	4
2052127917	29897497	2012-09-24 05:02:24	2012-09-24 05:02:41						3
2052099629	29897497	2012-09-24 03:57:25	2012-09-24 04:22:40						4	2	1	3	1	2	1	3	4	5	4	1	3	3	4	3	5	5	4	3	3	2	2	3	5	4	3	2	3	2	4	1	6	1		2	2	2	1	5108	4
2052097364	29897497	2012-09-24 03:52:57	2012-09-24 04:17:50						4	2	5	2	4	2	4	4	2	1	4	1	3	2	2	2	5	5	4	3	4	3	2	4	2	2	5	3	4	2	1	1	7	2		4	4	2	1	4380	5
2052082715	29897497	2012-09-24 03:23:46	2012-09-24 03:52:13						5	2	3	1	4	2	3	3	2	1	4	3	3	2	4	2	5	5	3	3	4	2	2	2	5	2	5	2	5	2	3	2	3	2		4	4	2	1	5333	5
2052065572	29897497	2012-09-24 02:52:59	2012-09-24 03:08:11						4	2	5	3	4	2	4	3	2	1	4	1	5	2	4	3	5	3	4	3	4	2	2	2	2	2	5	3	4	2	3	2	5	2		4	4	2	1	5019	6
2052058759	29897497	2012-09-24 02:41:17	2012-09-24 07:46:54						4	2	3	3	2	2	5	1	2	3	4	1	5	2	3	3	5	5	4	2	3	2	2	5	5	2	1	3	5	2	3	2	3	2		4	4	2	1	5065	5
2052056447	29897497	2012-09-24 02:37:48	2012-09-24 02:46:38						2	2	3	2	4	3	3	4	2	5	4	3	3	3	3	2	5	3	4	3
2052052507	29897497	2012-09-24 02:31:06	2012-09-24 02:54:45						4	2	5	2	4	2	4	4	2	1	4	3	5	2	4	2	5	5	3	3	4	2	2	2	2	2	1	3	5	2	3	1	4	2		4	4	2	1	5213	6
2052048344	29897497	2012-09-24 02:24:14	2012-09-24 02:24:36						3
2052025480	29897497	2012-09-24 01:47:49	2012-09-24 01:52:40						4	2	5	2	4	3	4	4	2	5
2052018901	29897497	2012-09-24 01:37:22	2012-09-24 01:57:01						3	2	5	2	4	4	3	1	2	5
2052017794	29897497	2012-09-24 01:35:09	2012-09-24 02:21:24						4	2	2	1	4	2	4	3	2	5	4	3	3	1	2	2	5	5	5	3	4	2	2	2	5	2	1	2	5	2	3	2	8	2		4	4	2	1	5118	6
2052007308	29897497	2012-09-24 01:18:47	2012-09-24 02:01:11						3	2		3	4	2	5	4	2	2	4	3	4	2	3	3	5	5	4	3	4	2	2	3	5	2	5	3	5	2	3	2	7	2		4	4	2	1	5067	5
2052005898	29897497	2012-09-24 01:16:52	2012-09-24 01:17:18						4
2052001649	29897497	2012-09-24 01:09:54	2012-09-24 01:31:58						3	2	5	3	4	3	1	1	2	1	4	3	3	1	3	3	5	5	4	1	4	2	2	4	5	2	5	3	5	2	3	1	6	2		4	4	2	1	5022	4
2051984294	29897497	2012-09-24 00:50:21	2012-09-24 01:05:19						2	5	3	2	4	4	3	1	1	1	4	1	3	2	4	1	5	5	1	3	4	3	3	4	4	1	3	3	5	4	3	2	4	2		4	4		2	5641	4
2051983277	29897497	2012-09-24 00:52:25	2012-09-24 01:17:58						3	2	5	3	4	1	4	4	2	4	4	1	4	1	3	3	5	5	5	1	3	2	2	2	2	2	1	3	5	2	3	1	7	2		4	4	2	1	5022	7
2051898083	29897497	2012-09-24 00:30:20	2012-09-24 00:42:20						3	2	5	3	2	2	3	1	2	4	4	1	5	2	2	3		5	5	3
2051747220	29897497	2012-09-24 00:18:13	2012-09-24 00:44:50						3	2	5	2	4	2	4	4	2	5	4	3	3	2	4	2	5	3	4	3	4	2	2	4	2	2	1	2	4	2	3	1	6	2		4	4	2	1	5214	6
2051707844	29897497	2012-09-24 00:15:15	2012-09-24 00:30:20						3	5	3	5	4	2	5	1	2	5	4	1	3	2	4	3	5	5	4	3	3	2	5	2	5	1	1	3	3	2	4	2	7	2		4	4	2	1	5062	5
2051661596	29897497	2012-09-24 00:15:15	2012-09-24 00:15:38						4
2051432721	29897497	2012-09-23 23:28:37	2012-09-24 00:11:53						3	5	5	2	4	2	5	4	2	1	4	3	3	2	4	3	5	5	5	3	4	2	2	2	2	2	5	3	5	2	3	1	6	2		4	4	2	1	5067	5
2044105624	29897497	2012-09-23 12:37:45	2012-09-23 13:00:43						4	2	3	2	4	2	4	1	2	5	4	3	4	2	3		5	5	4	3	4	2	2	3	5	4	5	3	3	2	3	1	5	2		4	4	2	1	5038	7
2043550707	29897497	2012-09-23 12:06:00	2012-09-23 12:54:35						4	2	5	3	4	2		4	2	4	4	3	4	2	2	1	5	5	4	3	4	2	2	2	2	2	5	2	5	2	3	1	8	4		4	4	2	1	5051	7
2043353796	29897497	2012-09-23 11:58:22	2012-09-23 12:57:30						3	2	5	2	4	2	4	4	2	1	4	3	3	2	3	2	5	5	1	3	4	3	2	2	2	2	5	2	5	2	3	2	4	2		4	4	2	1	5172	5
2042576915	29897497	2012-09-23 11:28:43	2012-09-23 11:46:56						3	2	5	3	4	2	3	3	2	1	4	3	3	2	2	3	5	5	4	3	3	2	2	4	5	4	1	3	3	2	3	2	7	4		4	4	2	1	5068	5
2040821944	29897497	2012-09-23 10:06:05	2012-09-23 10:22:17						4	2	5	5	4	2	4	4	2	5	4	3	3	5	4	2	5	5	4	3	3	2	2	4	2	2	1	3	5	2	3	2	5	2		4	4	2	1	5023	5
2040691322	29897497	2012-09-23 09:43:54	2012-09-23 09:54:50						4	2	5	3	4	2	4	4	2	5	4	3	3	5	4	3	5	5	4	1
2039386976	29897497	2012-09-23 07:43:10	2012-09-23 07:58:05						3	2	5	3	4	2	4	3	2	4	4	3	3	2	2	3	5	5	4	3
2034766974	29897497	2012-09-23 00:54:34	2012-09-23 01:52:30						3	2	5	3	4	2	4	4	2	1	4	3	5	2	4	3	5	5	4	3	4	3	2	4	2	2	1	3	5	2	3	2	8	4		4	4	2	1	5019
2033027982	29897497	2012-09-22 23:41:18	2012-09-23 00:06:34						3	5	5	3	4	2	4	4	2	1	4	3	5	2	3	3	5	5	5	3	4	3	5	5	5	4	1	3	3	2	3	2	7	2		4	4	2	1	5041	6
2033018483	29897497	2012-09-22 23:17:50	2012-09-22 23:44:53						3	2	5	3	4	3	4	3	2	1	4	1	3	2	4	3	2	5	4	1	4	2	2	2	5	4	5	3	5	5	5	2	6	2		4	4	2	1	5069	4
2032964562	29897497	2012-09-22 21:16:56	2012-09-22 22:11:58						5	2	5	1	4	2	4	4	2	5	4	3	5	2	2	3	5	5	4	3	4	2	2	2	5	4	5	2	3	2	3	1	8	2		4	4	2	1	5066	5
2032963384	29897497	2012-09-22 21:15:23	2012-09-22 21:38:05						4	2	2	3	4	2	3	4	2	5	4	1	3	2	3	3	5	5	4	3	4	2	2	4	5	2	5	3	4	2	3	1	7	2		4	4	2	1	5153	6
2032812059	29897497	2012-09-22 20:35:51	2012-09-22 20:54:40						4	2	5	3	4	2	1	4	2	5	1	3	5	1	2	3	5	5	4	3	4	2	5	4	2	4	1	3	5	5	3	2	7	4		4	4	2	1	5072	4
2030581256	29897497	2012-09-22 17:11:58	2012-09-22 17:16:24						4	2	5	1		2	3	3	2	5
2029930203	29897497	2012-09-22 09:51:42	2012-09-22 10:10:19						4	2	5	1	4	2	3	4	2	4	4	3	3	2	3	2	5	5	4	3	4	2	2	2	2	2	1	2	5	2	3	2	2	2		4	4	2	1	5064	5
2029914655	29897497	2012-09-22 08:58:18	2012-09-22 09:23:15						4	2	5	2	4	2	4	4	2	4	4	1	4	2	3	3	5	5	4	3	4	2	2	4	2	2	1	3	5	2	3	2	6	2		4	4	2	1	5022	5
2029906906	29897497	2012-09-22 08:34:51	2012-09-22 09:05:30						3	2	5	2	4	2	4	4	2	2	4	1	3	3	4	3	5	5	5	3	4	3	2	4	3	2	1	3	1	5	3	2	8	2			4	2	1	5022	5
2029892548	29897497	2012-09-22 07:25:17	2012-09-22 09:59:49						3	2	3	3	4	2	3	3	2	1	4	1	4	2	4	3	5	5	4	4	4	2	2	3	4	4	5	2	4	2	3	1	4	2		4	4	2	1	5232	7
2029876727	29897497	2012-09-22 06:52:12	2012-09-22 07:12:35						4	5	2	3	4	2	4	1	2	4	4	3	4	2	2	2	5	5	4	3	2	2	2	2	2	5	5	3	3	2	3	2	3	4			4	2	1	5607	7
2029873165	29897497	2012-09-22 06:40:04	2012-09-22 07:26:46						4	2	5	3	4	2	4	4	2	1	4	3	3	5	4	3	5	5	3	3	4	3	5	2	3	2	5	3	4	2	3	2	4	2		4	4	2	1	5172	4
2029864541	29897497	2012-09-22 06:08:22	2012-09-22 06:27:23						3	2	5	3	4	2	4	4	2	5	4	3	3	2	2	3	4	5	4	3	3	2	5	2	2	2	4	3	5	2	3	2	4	2		4	4	2	1	5223	4
2029845111	29897497	2012-09-22 05:01:22	2012-09-22 05:22:36						3	2	5	5	4	4	4	1	2	1	4	3	3	2	2	3	5	5	4	3	4	2	2	4	5	4	1	3	3	2	3	2	6	2		4	4	2	1	5065	6
2029844916	29897497	2012-09-22 05:01:22	2012-09-22 05:01:36						4
2029831969	29897497	2012-09-22 04:20:56	2012-09-22 04:37:00						3	3	3	2	4	2	3	3	2	4	4	1	3	5	4	3	5	5	4	3	3	2	2	4	5	4	1	3	3	2	3	2	5	2		4	4	2	1	5232	5
2029758145	29897497	2012-09-22 03:37:46	2012-09-22 03:38:05						3
2029602061	29897497	2012-09-21 23:32:27	2012-09-22 00:07:05						3	2	5	2	4	2	4	4	2	1	5	3	3	2	4	3	5	5	5	4	4	2	2	3	5	2	1	3	5	2	3	2	5	2		4	4	2	1	5201	6
2029540070	29897497	2012-09-21 22:17:04	2012-09-21 22:32:34						3	2	5	2	4	2	3	3	2	1	4	1	5	2	4	3	5	5	4	3	4	2	2	2	5	2	1	3	5	2	3	1	4	4		3	3	2	1	5152	4
2029528668	29897497	2012-09-21 22:04:18	2012-09-21 22:33:14						3	2	5	3	4	2	5	4	2	1	4	1	5	2	4	3	5	5	4	3	4	2	5	4	2	4	1	2	4	2	3	1	8	4		4	4	2	1	5152	3
2028735444	29897497	2012-09-21 13:35:30	2012-09-21 13:35:45						3
2028627742	29897497	2012-09-21 13:09:29	2012-09-21 13:36:19						2	2	2	1	4	2	3	3	2	4	4	1	3	4	3	5	4	5	5	3	4	3	2	5	5	4	4	3	3	2	5	2	7	2		4	4	2	1	5159	4
2028504066	29897497	2012-09-21 12:42:58	2012-09-21 13:06:01						3	5	5	3	2	2	4	3	2	1	4	3	3	5	4	3	5	5	4	3	4	2	2	4	2	2	5	3	4	2	3	2	4	2		4	1	2	1	5152	5
2028483907	29897497	2012-09-21 12:37:25	2012-09-21 12:56:26						4	2	5	4	2	2	3	3	2	4	4	1	3	2	2	3	4	5	4	3	4	2	2	4	5	2	5	3	3	2	3	2	5	2		4	4	2	1	5070	5
2028464171	29897497	2012-09-21 12:29:46	2012-09-21 12:34:02						3
2028450645	29897497	2012-09-21 12:29:46	2012-09-21 12:33:04						4
2028417541	29897497	2012-09-21 11:46:04	2012-09-21 13:05:18						3	2	5	1	4	2	4	4	2	1	4	3	3	2	4	3	4	5	3	3	3	2	2	4	2	4	1	3	4	2	1	1	7	2		4	4	2	1	5341	3
2028321220	29897497	2012-09-21 11:55:51	2012-09-21 11:59:21						1	2	3	5	4	2		3	2
2028291732	29897497	2012-09-21 11:47:16	2012-09-21 12:32:21						5	2	5	3	4	2	4	3	5	1	4	1	3	3	3	3	5	5	4	3	3	2	5	4	5	2	1	3	3	2	3	2	6	2		4	4	2	1	5052	6
2028288648	29897497	2012-09-21 11:46:04	2012-09-21 11:46:48						3
2028207907	29897497	2012-09-21 11:21:19	2012-09-21 11:51:18						3	2	5	1	4	2	4	1	2	5	4	3	4	2	2	3	5	5	4	3	4	2	2	4	5	2	5	3	3	2	3	1	7	2		4	4	2	1	5153	6
2027869437	29897497	2012-09-21 09:50:36	2012-09-21 09:50:49						3
2027406123	29897497	2012-09-21 08:05:09	2012-09-21 09:15:35						3	2	5	3	4	2	3	4	2	5	4	3	3	5	4	2	5	5	5	3	4	2	2	4	5	3	1	3	5	2	3	2	7	4		4	4	2	1	5153	5
2027402930	29897497	2012-09-21 08:05:09	2012-09-21 08:06:05						4
2027154463	29897497	2012-09-21 07:13:24	2012-09-21 07:33:20						3	2	5	3	4	2	3	4	2	4	4	3	3	2	2	3	5	5	5	3	4	3	2	2	5	2	1	3	4	5	3	2	5	4		4	4	2	1	5480	6
2027142541	29897497	2012-09-21 07:10:47	2012-09-21 07:30:27						3	2	3	2	2	2	3	1	2	1	4	1	3	5	3	2	5	5	5	1	2	2	5	4	5	2	5	5	5	2	3	2	4	2		4	4	2	1	5083	4
2027107712	29897497	2012-09-21 07:04:27	2012-09-21 07:18:38						4	2	3	3	4	2	3	1	2	1	4	3	4	2	4	3	5	5	4	3
2027026769	29897497	2012-09-21 06:49:11	2012-09-21 07:07:00						4	2	5	3	4	2	4	4	2	1	4	3	3	2	4		5	5	5	1	4	2	2	1		4	1	3	3	2	5	1	7	4		4	4	2	1	5152	6
2026727040	29897497	2012-09-21 05:58:20	2012-09-21 06:30:31						3	2	5	2	4	2	4	4	2	1	4	1	5	2	4	3	5	5	4	3	4	2	2	2	5	4	1	3	5	2	3	1	6	2		4	4	2	1	5172	4
2026597993	29897497	2012-09-21 05:35:43	2012-09-21 06:20:13						3	2	5	3	4	2	4	4	2	1	4	1	3	2	4	2	5	5	4	3	3	2	2	2	2	2	5	3	2	2	3	2	3	2		4	4	2	1	5072	6
2026282100	29897497	2012-09-21 04:53:41	2012-09-21 05:31:34						3	2	5	3	4	2	5	1	2	4	4	1	3	2	4	3	4	5	1	3	3	2	2	2	4	4	1	2	3	2	3	1	5	2		4	4	2	1	5153	4
2026274465	29897497	2012-09-21 04:43:59	2012-09-21 04:57:01						5	2	5	1	4	2	4	4	2	5	4	1	4	2	4	1	4	5	4	3	4	2	4	4	2	4	5	2	3	2	3	1	6	2		4	4	2		5126	6
2026264781	29897497	2012-09-21 04:41:12	2012-09-21 05:19:19						4	2	5	2	4	2	3	4	2	1	4	3	4	5	3	2	4	5	5	1	3	2	2	2	5	2	1	3	5	5	3	2	8	4		4	4	2	1	5343	4
2026225792	29897497	2012-09-21 04:36:19	2012-09-21 05:07:39						4	2	5	3	2	2	1	1	2	2	4	1	3	3	3	2	5	5	5	3	3	2	5	4	5	2	3	3	5	2	3	2	3	2		4	4	2	1	5022	5
2026173565	29897497	2012-09-21 04:28:20	2012-09-21 04:56:42						3	5	5	3	4	2	4	4	2	5	4	3	4	2	4	2	5	5	4	3	4	2	2	4	2	2	1	2	5	2	3	2	8	2		4	4	2	1	5155	3
2026113427	29897497	2012-09-21 04:19:56	2012-09-21 04:49:29						3	2	5	2	4	2	3	4	2	5	4	3	3	2	2	2	4	5	1	3	4	2	2	2	2	5	5	3	3	2	3	1	3	2		4	4	2	1	5163	7
2026109259	29897497	2012-09-21 04:19:14	2012-09-21 04:41:06						4	2	5	2	4	2	4	4	2	4	4	3	4	2	2	3	4	5	3	3	3	2	2	4	5	4	1	3	5	2	3	2	4	2		4	4	2	1	5082	6
2026007033	29897497	2012-09-21 04:03:28	2012-09-21 04:32:02						4	2	3	3	4	4	3	3	2	5	4	3	4	2	4	3	5	5	4	3	4	2	2	4	2	2	5	3	5	2	3	2	4	2		4	2	2	1	5223	5
2025811730	29897497	2012-09-21 03:30:55	2012-09-21 04:01:48						4	2	5	3	4	2	3	4	2	5	4	1	3	2	4	3	4	5	3	3	4	2	2	2	5	2	1	3	5	2	3	2	4	2		4	4	2	1	5065	6
2025742741	29897497	2012-09-21 03:17:53	2012-09-21 03:33:32						5	2	5	3	4	2	4	4	2	4	2	3	3	2	4	3	5	4	4	3	4	2	2	2	5	2	1	3	3	2	3	2	4	2		4	4	2	1	5152	6
2025687908	29897497	2012-09-21 03:06:13	2012-09-21 03:56:14						4	2	5	3	4	2	4	1	2	1	4	1	3		4	3	5	5	4	3	3	2	2	4	2	2	4	3	5	2	3	1	4	2		4	4	2	1	5169	6
2025428565	29897497	2012-09-21 01:45:11	2012-09-21 02:07:37						3	2	3	2	4	2	3	1	2	3	4	1	3	5	4	2	5	5	5	3	4	2	2	2	5	4	5	3	5	2	3	2	3	2		4	4	2	1	5606	5
2025412801	29897497	2012-09-21 01:31:30	2012-09-21 01:36:19						3	5	3	5	1	2	1	5	5	1
2025411071	29897497	2012-09-21 01:28:54	2012-09-21 01:54:20						4	2	3	2	4	2	3	3	2	4	4	3	4	2	3	2	5	5	1	3	4	2	2	4	2	2	5	3	4	2	3	2	3	2		4	4	2	1	5076	6
2025407284	29897497	2012-09-21 01:25:02	2012-09-21 01:26:57						3	5	5	3	4	2	3	3	4	1
2025405947	29897497	2012-09-21 01:23:07	2012-09-21 01:57:57						4	2	5	3	4	2	4	4	2	5	4	3	4	2	4	3	5	5	4	3	4	2	2	4	5	2	5	3	5	2	3	1	6	4		4	4	2	1	5156	4
2025397140	29897497	2012-09-21 01:12:42	2012-09-21 01:28:18						3	2	5	2	4	2	4	4	2	1	4	1	3	2	4	3	5	5	5	3	4	2	2	4	5	4	5	3	4	2	3	2	3	2		4	4	2	1	3400	5
2025393882	29897497	2012-09-21 01:08:56	2012-09-21 01:37:05						3	2	3	2	4	2	3	3	2		4	3	4	2	4	3	5	5	4	3	4	2	5	5	5	2	5	3	5	2	3	1	5	2		4	4	2	1	5422	4
2025362933	29897497	2012-09-21 00:32:43	2012-09-21 00:43:33						4	2	5	2	4	2	5	1	2	1	4	3	3	2	4	3	5	5	4	3	4	2	2	4	2	2	5	2	5	2	3	2	4	2		4	4	2	1	5073	6
2025326826	29897497	2012-09-20 23:54:07	2012-09-21 23:10:27						4	2	5	2	4	2	3	4	2	2	4	3	3	2	4	3	5	5	3	3	4	3	2	2	5	4	1	3	5	2	3	2	3	2		4	4	2	1	5024	5
2025297784	29897497	2012-09-20 23:26:11	2012-09-20 23:46:44						4	2	3	3	4	2	3	3	2	4	4	1	4	2	2	1	5	5	4	3	4	2	2	4	2	4	1	2	5	2	3	1	5	4		1	1	2	2		7
2025275931	29897497	2012-09-20 23:04:32	2012-09-21 00:03:04						3	2	5	1	2	2	3	3	2	5	4	3	3	2	4	1	5	5	5	3	3	2	2	4	5	2	1	3	5	2	3	1	5	1		2	2		2	5000	6
2025275487	29897497	2012-09-20 23:04:32	2012-09-20 23:04:47						4
2025271162	29897497	2012-09-20 23:00:07	2012-09-20 23:19:25						3	2	5	5	4	2	3	3	2	1	4	3	5	2	4	3	5	5	1	3	4	2	2	4	2	2	1	3	3	2	3	2	5	4		3	1	2	1	5353	6
2025263736	29897497	2012-09-20 22:53:01	2012-09-20 23:58:50						4	2	5	3	4	2	3	3	2	1	4	1	3	5	3	3	5	5	4	3	4	2	2	2	5	2	5	2	5	2	3	2	6	2		4	4	2	1	5062	6
2022884367	29897497	2012-09-20 13:37:01	2012-09-20 13:39:47						4	2	5	3	1	2	3	4	2	1
2022879630	29897497	2012-09-20 13:33:23	2012-09-20 13:58:54						3	2	5	1	4	3	4	3	5	5	4	4	3	2	3	5	5	5	4	3	4	3	5	2	5	4	5	3	3	2	3	1	2	2		4	4	2	1	5098	5
2022862767	29897497	2012-09-20 13:24:16	2012-09-20 13:53:56						4	2	5	1	4	2	4	4	2	1	4	3	5	2	2	2	5	5	4	3	4	3	2	2		2	1	2	4	2	3	2	4	2		4	4	2	1	5034	4
2022809553	29897497	2012-09-20 12:49:09	2012-09-20 12:52:14						4	2	5	1	4	2	4	3	2	4
2022806934	29897497	2012-09-20 12:47:10	2012-09-20 13:05:20						3	2	5	3	4	2	4	4	2	5	4	1	3	5	3	3	5	5	4	3	3	2	2	4	5	4	1	3	5	2	3	2	5	2		4	4	2	2	5081	6
2022756231	29897497	2012-09-20 12:06:36	2012-09-20 12:32:06						2	4	3	1	4	2	3	4	5	1	4	3	3	2	4	3	5	5	1	3	4	2	2	2	5	4	1	3	3	2	3	2	5	2		4	4	2	1	5064	6
2022679265	29897497	2012-09-20 10:39:25	2012-09-20 11:35:05						4	2	5		4	2	4	3	2	1	4	3	3	2	4	3	5	5	4	3	4	2	2	2	5	2	1	3	5	2	3	2	5	2		4	4	2	1	5460	4
2022677266	29897497	2012-09-20 10:36:45	2012-09-20 11:16:56						4	2	3	2	1	2	4	1	2	5	4	3	4	2	3	2	5	4	4	2	4	3	2	4	2	4	4	4	3	5	3	2	4	2		4	4	2	1	5086	6
2022669408	29897497	2012-09-20 10:25:20	2012-09-20 11:11:40						4	2	5	1	4	2	4	1	2	1	4	3	5	5	4	3	5	5	4	3	4	3	2	2	5	2	1	3	5	2	3	1	6	4		4	4	2	1	5232	4
2022658605	29897497	2012-09-20 10:08:57	2012-09-20 11:03:19						3	2	3	3	4	2	4	3	2	1	4	3	4	2	2	3	5	5	4	3	4	2	2	5	5	4	1	3	5	3	3	2	6	2		4	4	2	1	5022	6
2022645043	29897497	2012-09-20 09:46:48	2012-09-20 10:21:27						3	2	5	2	1	2	4	3	2	1	4	1	3	5	4	3	5	5	4	2
2022636972	29897497	2012-09-20 09:32:45	2012-09-20 10:06:55						4	2	5	2	4	2	5	3		5	4	1	3	2	4	3	5	5	4	3	4	2	2	2	2	2	5	3	5	2	3	2	4	2		4	4	2	1	5070	5
2022590175	29897497	2012-09-20 08:18:52	2012-09-20 08:36:36						4	2	5	1	4	2	3	1	2	5	4	3	4	2	4	3	5	5	3	3	3	2	2	4	5	2	5	3	3	2	3	1	6	2		4	4	2	1	5141	5
2022581994	29897497	2012-09-20 08:04:40	2012-09-20 08:41:02						2	2	3	2	1	2	3	3	2	4	4	1	4	5	2	2	5	5	3	3	1	3	2	4	4	2	5	2	5	2	1	2	3	2		4	4	2	1	5333	5
2022581846	29897497	2012-09-20 08:04:40	2012-09-20 08:04:52						3
2022566178	29897497	2012-09-20 07:37:01	2012-09-20 08:04:56						3	2	5	1	4	3	4	4	2	4	4	1	1	2	3	3	5	5	3	3	3	2	2	2	5	2	1	2	3	2	3	2	4	2		3	3	2	1	5067	6
2022550327	29897497	2012-09-20 07:07:23	2012-09-20 07:30:48						3	2	3	3	4	2	4	1	2	1	4	1	3	5	2	3	5	5	4	3	3	1	2	2	5	4	1	3	1	2	3	2	5	2		4	4	2	1	5069	4
2022544588	29897497	2012-09-20 06:56:23	2012-09-20 06:59:23						5	3	1	1	3	2	3	3	4	1
2022540179	29897497	2012-09-20 06:47:51	2012-09-20 07:12:07						4	2	5	4	2	2	4	1	2	4	4	1	3	2	3	3	5	5	4	3	4	2	2	3	5	4	1	2	5	2	3	1	5	4		4	3	2	1	5268	7
2022530342	29897497	2012-09-20 06:27:50	2012-09-20 07:08:41						3	2	3	3	4	2	3	4	2	1	4	3	3	2	4	3	5	5	4	3	4	2	2	4	5	2	1	2	5	3	3	2	6	2		4	4	2	1	5223	4
2022528570	29897497	2012-09-20 06:24:16	2012-09-20 06:46:08						3	2	5	3	4	2	4		2	1	4	1	4	2	4		5	5	4	3	4	2	2	4	5	2	1	3	4	2	3	2	6	2		4	4	2	1	5066	6
2022523731	29897497	2012-09-20 06:13:48	2012-09-20 06:56:14						3	2	5	3	3	2	3	1	2	1	4	3	3	5	4	3	5	5	4	1	2	2	2	4	5	5	1	2	5	2	3	2	7	4		4	4	2	1	5089	4
2022521037	29897497	2012-09-20 06:08:33	2012-09-20 06:29:34						3	2	3	3	4	2	4	3	2	5	4	3	5	2	4	3	4	5	4	3	3	2	2	5	2	2	1	2	5	2	3	2	7	2		4	4	2	1	5607	6
2022520341	29897497	2012-09-20 06:04:51	2012-09-20 06:24:06						3	2	2	3	4	2	4	4	2	5	4	3	3	2	4	3	5	5	3	3	3	2	2	4	5	4	3	3	5	2	3	2	3	2		4	4	2	1	5052	4
2022519168	29897497	2012-09-20 06:04:51	2012-09-20 06:05:13						4
2022518849	29897497	2012-09-20 05:58:46	2012-09-20 06:39:33						3	2	3	3	4	3	3	4	2	1	4	3	3	2	3	2	5	5	4	3	4	2	2	3	5	4	1	3	4	2	3	2	6	2		4	4	2	1	5022	6
2022518413	29897497	2012-09-20 06:03:12	2012-09-20 06:27:12						4	2	5	5	4	2	4	1	2	1	4	3	3	2	1	3	5	5	4	3	3	2	5	4	4	4	1	2	5	2	3	2	7	2		4	4	2	1	5006	6
2022516480	29897497	2012-09-20 05:59:17	2012-09-20 06:26:53						3	2	5	4	4	2	4	1	2	1	4	3	4	2	3	3	4	5	4	3	4	2	2	2	5	4	1	3	4	2	3	2	6	2		4	4	2	1	5155	5
2022506516	29897497	2012-09-20 05:52:41	2012-09-20 05:53:03						3
2022501085	29897497	2012-09-20 05:51:46	2012-09-20 06:24:59						5	2	5	3	4	2	3	4	2	1	4	3	5	3	4	3	5	5	4	3	4	2	2	4	5	2	1	2	5	2	3	2	7	2		4	4	2	1	5087	6
2022348055	29897497	2012-09-20 05:44:02	2012-09-20 06:31:48						4	2	5	2	4	3	3	4	2	5	4	3	3	2	4	3	5	5	4	4	4	2	2	2	5	2	5	3	5	2	5	2	6	2		4	4	2	1	5341	2
2022281093	29897497	2012-09-20 05:41:21	2012-09-20 05:41:43						3
2021942321	29897497	2012-09-20 05:28:47	2012-09-20 05:47:01						4	2	3	1	4	2	4	4	2	4	4	3	3	2	3	3	5	5	4	3	4	2	5	4	2	2	1	2	5	2	3	2	3	2		4	4	2	1	5214	5
2021785353	29897497	2012-09-20 05:23:11	2012-09-20 05:42:00						4	2	5	2	4	2	4	3	2	1	4	3	4	2	2	3	5	5	5	3	4	3	2	3	5	2	5	2	5	2	3	1	6	2		4	4	2	1	5067	4
2021029509	29897497	2012-09-20 04:28:30	2012-09-20 04:53:31						4	2	5	3	4	2	3	4	2	2	4	3	3	2	2	3	5	5	4	3	4	2	2	4	5	2	1	2	5	2	3	2	6	4		4	4	2	1	5204	6
2021009932	29897497	2012-09-20 03:57:30	2012-09-20 04:00:54						5	5	5	3	4	2	4	4	2	1
2020275671	29897497	2012-09-20 03:15:56	2012-09-20 03:35:58						5	2	5	3	4	2	4	4	2	1	4	1		2	4	3	5	5	5	3	4	2	2	2	2	2	5	3	5	2	3	2	5	2		4	2	2		5051	7
2019912358	29897497	2012-09-20 02:04:51	2012-09-20 02:08:42						3	2	3	3	4	2	4	2	2	1
2019887196	29897497	2012-09-20 01:36:43	2012-09-20 01:47:31						3	2	3	3	4	4	4	3	5	1	4	3	4	5	3	3	5	5	3	3	4	3	5	5	5	3	5	3	5	2	3	1	4	2		4	4	2	1	5073	5
2019875006	29897497	2012-09-20 01:23:27	2012-09-20 03:29:15						3	2	3	2	4	2	4	4	4	1	1	3	4	2	2	3	5	5	4	3	3	2	2	2	2	2	1	2	3	2	3	1	4	2		4	4	2	1	5244	6
2019859888	29897497	2012-09-20 01:01:19	2012-09-20 01:10:25						4	2	5	2	4	3	4	1	2	1
2019834406	29897497	2012-09-20 00:50:07	2012-09-20 01:24:20						3	2	5	2	2	2	3	5	2	4	4	1	3	2	2	3	2	5	3	3	4	2	1	5	2	5	5	2	3	2	3	2	3	2		4	4	2	1	5089	4
2019820102	29897497	2012-09-20 00:46:06	2012-09-20 01:05:05						4	2	5	3	4	2	4	4	2	5	4	1	4	2	4	2	5	5	4	3	4	2	2	2	2	2	5	2	5	2	3	2	3	2		4	4	2	1	5070	6
2019814560	29897497	2012-09-20 00:44:40	2012-09-20 01:05:51						4	2	3	1	4	2	4	3	5	4	4	3	5	2	2	5	5	5	4	4	4	2	3	4	4	2	5	2	5	2	3	1	4	7		1	1	2	2	5044	6
2019084988	29897497	2012-09-19 23:56:14	2012-09-20 00:28:06						4	5	3	3	4	2	3	3	5	5	4	3	3	2	4	3	4	1	4	3	4	2	2	2	5	2	1	3	5	2	3	2	4	2		4	3	2	1	5065	5
2018407171	29897497	2012-09-19 21:28:25	2012-09-19 21:28:48						3
2017491748	29897497	2012-09-19 12:34:43	2012-09-19 13:02:36						3	2	5	3	4	2	4	4	2	1	4	3	4	2	4	2	5	5	5	3	4	2	2	2	5	4	1	3	2	2	3	1	8	2		4	4	2	1	5152	5
2017480633	29897497	2012-09-19 12:25:42	2012-09-19 12:50:07						2	2	5	2	4	2	4	1	2	1	4	1	3	5	4	2	4	5	4	3	4	2	2	4	5	4	1	3	5	2	3	1	7	2		4	4	2	1	5062	6
2017476093	29897497	2012-09-19 12:21:45	2012-09-19 12:43:41						4	2	5	2	4	2	4	1	2	1	4	3	4	2	2	3	5	5	5	3	4	2	2	2	2	2	5	3	5	2	2	1	7	2		4	4	2	1	5351	6
2017449035	29897497	2012-09-19 11:55:41	2012-09-19 12:36:21						3	2	5	3	4	2	4	3	2	1	4	1	4	2	3	3	4	5	4	3	4	2	2	4	5	4	1	3	4	2	3	1	7	4		4	4	2	1	5076	4
2017413405	29897497	2012-09-19 11:15:52	2012-09-19 11:16:04						3
2017409055	29897497	2012-09-19 11:10:03	2012-09-19 11:33:02						3	2	3	3	4	2	3	4	2	4	4	1	3	5	3	3	5	5	4	4	4	2	2	2	5	2	5	3	5	2	3	2	6	2		4	4	2	1	5250	5
2017360217	29897497	2012-09-19 09:59:34	2012-09-19 10:00:12						3
2017351318	29897497	2012-09-19 09:45:40	2012-09-19 10:15:12						3	2	5	2	4	2	4	4	2	1	4	3	3	2	4	3	5	5	4	3	4	2	2	2	5	2	1	3	5	2	3	2	7	2		4	4	2	1	5159	4
2017313608	29897497	2012-09-19 08:43:55	2012-09-19 09:19:52						3	2	5	3	4	2	5	1	5	1	4	3	5	2	4	3	5	5	4	3	4	2	2	4	5	2	1	3	5	3	1	2	6	2		4	4	2		5245	5
2017309120	29897497	2012-09-19 08:37:32	2012-09-19 08:47:07						5	2	5	3	4	2	4	4	2	1	4	3	4	2	4	3	5	5	4	3
2017282530	29897497	2012-09-19 07:53:24	2012-09-19 08:06:45						3	2	3	4	1	2	4	4	4	1	4	1	4	2	4	2	5	5	3	1	4	3	2	3	5	2	1	3	4	2	4	2	3	2		4	4	2	1	5042	6
2016683481	29897497	2012-09-19 07:20:33	2012-09-19 07:20:51						3
2016385434	29897497	2012-09-19 07:11:13	2012-09-19 07:25:11						2	2	5	3	4	2	3	2	2	1	4	1	3	2	2	3	5	5	4	3	4	2	2	4	5	4	5	3	5	2	1	2	4	2		4	4	2	1	5290	6
2016190301	29897497	2012-09-19 07:00:14	2012-09-19 07:26:15						4	2	5	2	4	2	3	4	2	3	4	1	4	2	4	3	5	5	4	3	4	2	4	4	2	2	1	2	5	2	3	1	7	2		4	4	2	1	5068	7
2016188601	29897497	2012-09-19 06:36:37	2012-09-19 07:20:19						4	2	5	3	4	2	3	4	2	1	4	3	3	2	2	3	5	5	4	3	4	2	2	4	5	2	1	3	5	2	3	1	6	2		4	4	2	1	5034	5
2015974689	29897497	2012-09-19 06:28:12	2012-09-19 06:55:26						3	2	5	3	4	2	4	4	2	1	4	3	5	2	4	2	5	3	4	3	4	2	2	2	5	2	5	3	4	2	3	1	3	2		4	4	2	1	5171	3
2015195087	29897497	2012-09-19 05:59:13	2012-09-19 06:12:45						4	2	3	2	4	2	5	1	2	5	4	3	4	2	2	3	5	5	5	3	4	2	2	3	1	2	1	3	4	2	3	2	4	2		4	2	2	1	5290	5
2015041802	29897497	2012-09-19 04:59:57	2012-09-19 07:15:11						3	2	3	2	4	2	3	4	2	5	4	1	3	2	4	3	4	5	4	3	4	3	2	4	2	4	1	5	5	2	3	2	3	2		4	4	2	1	5153	6
2015038947	29897497	2012-09-19 04:54:49	2012-09-19 06:16:20						5	2	5	2	4	2	3	1	2	4	4	3	4	2	2	3	5	5	4	3	4	2	2	4	2	2	5	3	5	2	1	1	4	2		4	4	2	1	5152	7
2015037271	29897497	2012-09-19 04:51:23	2012-09-19 05:17:34						5	2	5	3	4	2	3	1	2	5	4	3	4	2	2	3	5	5	4	3	3	2	2	4	2	2	5	2	5	2	3	2	6	2		4	3	2	1	5223	7
2015035917	29897497	2012-09-19 04:49:20	2012-09-19 05:04:21						3	5	3	3	4	2	4	1	2	2	4	3	3	2	4	2	5	5	1	3	3	2	2	4	5	2	1	3	5	2	3	2	4	2		4	4	2	1	5052	6
2013985332	29897497	2012-09-19 03:46:36	2012-09-19 03:48:13						2					4				1
2013984735	29897497	2012-09-19 03:45:27	2012-09-19 04:09:28						3	2	3	3	4	2	1	4	2	4	4	1	4	2	2	1	2	5	1	3	4	4	2	4	5	2	1	3	5	2	3	1	7	4		4	4	2	1	5158	4
2013962902	29897497	2012-09-19 03:36:33	2012-09-19 04:13:11						3	3	2	3	3	2	1	3	4	2	4	1	3	2	3	2	2	5	4	3	4	3	5	3	5	4	1	1	5	3	3	1	7		Netherlands	4	4	2	1	5253	4
2013914811	29897497	2012-09-19 03:32:46	2012-09-19 04:08:13						3	2	3	1	4	2	3	3	2	5	4	1	4	2	4	2	2	5	4	3	3	2	2	4	5	4	5	3	4	5	5	1	6	2		4	4	2	1	5162	3
2013610236	29897497	2012-09-19 03:15:43	2012-09-19 03:37:23						3	2	5	3	2	2	4	3	2	1	4	1	3	2	4	3	4	5	4	3	4	3	2	2	2	2	1	3	5	2	3	1	4	2		4	4	2	1	5031	5
2013362158	29897497	2012-09-19 03:06:36	2012-09-19 04:40:36						4	2	3	3	2	2	4	4	2	4	4	3	3	2	2	1	5	5	4	3	4	2	2	4	2	2	5	3	5	2	3	1	4	2		4	4	2	1	5291	5
2013145153	29897497	2012-09-19 02:52:29	2012-09-19 11:50:30						3	2	5	1	4	2	5	1	2	3	4	1	3	5	3	3	5	5	4	3	3	3	2	2	5	2	1	3	3	2	3	2	6	2		4	4	2	1	5352	4
2013127238	29897497	2012-09-19 02:30:48	2012-09-19 02:50:09						3	2	5	3	4	2	4	4	2	5	4	3	4	2	4	3	5	5	4	3	4	2	2	3	2	4	5	3	4	2	3	2	6	2		4		2	2	5223
2013121380	29897497	2012-09-19 02:23:48	2012-09-19 02:46:08						3	2	3	3	4	2	4	4	2	4	4	3	3	2	2	3	4	5	4	3	3	2	2	2	5	2	5	3	5	2	3	1	3	2		4	4	2	1	5165	5
2013118213	29897497	2012-09-19 02:20:03	2012-09-19 02:49:48						3	2	5	3	4	2	4	3	2	5	4	3	5	2	3	3	4	5	4	3	4	3	2	2	5	2	5	3	5	2	3	1	6	2		4	4		1	5062	6
2013079474	29897497	2012-09-19 01:37:07	2012-09-19 02:03:29						4	2	5	3	4	2	4	1	2	1	4	1	5	2	3	3	1	5	4	3	4	2	5	4	5	2	5	3	5	2	3	2	6	2		4	4	2	1	5155	4
2013071265	29897497	2012-09-19 01:29:25	2012-09-19 02:22:22						4	2	5	1	4	2	3	4	2	4	4	1	3	2	3	3	5	5	3	3	4	2	2	2	5	2	5	3	5	2	3	2	4	2		4	4	2	1	5290	5
2013071046	29897497	2012-09-19 01:29:09	2012-09-19 01:46:08						2	2	3	3	2	2	3	4	2	2	4	3	3	2	3	2	5	5	3	3	4	2	2	2	5	2	5	3	5	2	3	2	4	2		4	4	2	1	5158	6
2013070549	29897497	2012-09-19 01:28:45	2012-09-19 01:46:06						2	2	5	2	4	2	3	3	2	5	4	1	3	2	2	2	5	5	4	3	4	2	2	4	5	2	5	3	5	2	3	1	5	2		4	4	2	1	5139	5
2013068861	29897497	2012-09-19 01:26:55	2012-09-19 01:34:50						3	2	5	2	1	2	1	3	5	4	4	3	5	5	2	2	5	5	4	3
2013057148	29897497	2012-09-19 01:14:21	2012-09-19 01:39:42						5	2	5	1	4	2	4	4	2	1	4	3	3	2	4	3	5	5	4	3	4	2	2	4	2	2	5	3	5	2	3	2	3	2		4	4	2	1	5116	6
2013052840	29897497	2012-09-19 01:10:06	2012-09-19 01:20:03						2	2	5	2	4	2	3	3	5	1	4	3	3	2	1	3	5	5	1	3	4	2	1	5	5	2	5	3	4	2	1	2	3	2		4	4	2	1	5062	7
2013051832	29897497	2012-09-19 01:08:44	2012-09-19 01:09:04						3
2013051694	29897497	2012-09-19 01:08:44	2012-09-19 01:08:55						5
2013048373	29897497	2012-09-19 01:05:19	2012-09-19 01:20:49						4	2	5	3	4	2	4	4	2	4	4	3	4	2	2	3	5	5	4	3	4	2	2	4	2	2	1	2	5	2	3	2	5	2		4	4		2	5137	7
2012898576	29897497	2012-09-19 00:49:11	2012-09-19 01:21:23						2	2	3	3	4	3	3	3	2	1	4	1	3	2	3	3	5	5	4	3	4	2	4	2	5	4	5	2	5	2	3	2	5	2		4	4	2	1	5039	6
2012748414	29897497	2012-09-19 00:39:12	2012-09-19 01:02:17						3	2	5	2	4	2	3	3	2	5	4	3	4	2	2	3	5	5	4	3	4	2	2	4	2	5	5	2	5	2	3	2	5	2		4	4	2	1	5041	5
2012587936	29897497	2012-09-19 00:31:40	2012-09-19 01:00:07						4	2	5	1	2	2	4	3	2	5	4	3	3	2	4	2	5	5	4	3	4	2	2	2	5	2	5	3	3	2	3	1	6	2		4	4	2	1	5048	3
2012516159	29897497	2012-09-19 00:28:15	2012-09-19 02:17:06						3	3	3	3	4	2	3	3	2	2	4	1	3	2	4	3	5	5	3	3	4	3	2	4	5	4	1	2	5	2	3	2	6	4		4	4	2	1	5000	5
2011949479	29897497	2012-09-19 00:06:24	2012-09-19 00:53:24						4	2	5	2	4	3	5	4	2	5	4	1	4	2	2	2	5	5	5	3	4	2	2	4	5	4	5	3	3	2	3	2	7	2		4	4	2	1	5068	5
2011836227	29897497	2012-09-19 00:03:52	2012-09-19 01:02:34						5	2	3	3	4	2	4	3	2	5	4	3	4	2	4	1	5	5	4	3	4	2	2	4	2	4	1	3	5	2	3	1	6	2		4	4	2	1	5052	6
2011217500	29897497	2012-09-18 23:33:36	2012-09-19 00:09:56						3	2	5	2	4	2	4	1	2	5	4	3	3	2	3	3	5	5	4	3	3	3	2	3	2	2	1	3	5	2	3	1	4	2		4	4	2	1	5154	5
2011216888	29897497	2012-09-18 23:32:46	2012-09-19 00:06:13						3	2	5	2	4	2	5	1	2	1	4	1	5	2	4	3	5	5	4	3	4	2	2	3	5	4	5	2	5	3	3	2	7	2		4	4		2	5069	5
2011211007	29897497	2012-09-18 23:27:35	2012-09-18 23:53:41						3	2	3	2	4	2		1	2	1	4	3	5	2	2	3	5	5	4	3	4	2	2	3	2	2	1	3	5	2	3	1	5	2		4	4	2	1		6
2011196344	29897497	2012-09-18 23:14:03	2012-09-18 23:44:52						4	2	3	3	4	2	4	3	2	4	4	3	3	2	4	3	5	5	4	3	4	2	2	2	2	2	5	3	4	2	3	2	7	2			4		2	5167	5
2011186430	29897497	2012-09-18 23:04:48	2012-09-18 23:30:08						4	2	3	4	2	2	4	4	2	3	3	3	4	2	4	3	5	5	4	3	3	2	2	4	5	4	5	3	2	3	2	1	5	2		4	4	2	1	5061	6
2011114240	29897497	2012-09-18 22:41:14	2012-09-18 23:41:31						3	2	5	3	4	2	3	1	2	4	4	3	5	2	3	3	5	5	4	3	3	2	2	2	5	2	1	2	5	2	3	1	6	2		4	4	2	1	5066	4
2011067297	29897497	2012-09-18 22:39:26	2012-09-18 22:49:54						4	2	1	3	4	2	4	4	2	4	2	1	3	2	3	3	5	5	1	1
2010923470	29897497	2012-09-18 22:32:27	2012-09-18 22:55:33						4	2	5	2	4	2	4	4	2	2	4	3	5	2	2	3	5	5	3	3	4	3	2	4	2	2	5	2	5	2	3	1	5	2		4	4	2	1	5035	6
2010054819	29897497	2012-09-18 22:01:49	2012-09-18 22:34:09						3	2	5	3	4	2	1	4	2	1	4	3	3	2	2	3	5	5	4	1	4	2	2	4	5	2	1	3	5	2	4	1	8	2		4	4	2	1	5333	4
2009239780	29897497	2012-09-18 14:11:01	2012-09-18 14:43:28						3	2	5	1	4	2	3	4	2	5	4	1	5	1	4	3	5	5	4	3	4	2	2	4	5	4	1	3	5	2	3	2	6	4		4	4	2	1	5108	6
2009081094	29897497	2012-09-18 07:53:13	2012-09-18 12:48:54						3	2	3	1	2	2	3	4	2	1	4	3	4	2	2	2	5	5	3	3	4	2	2	2	2	4	1	2	5	2	3	2	2	2		4	4	2	1	5006	5
2009056062	29897497	2012-09-18 12:09:49	2012-09-18 12:29:15						3	2	5	3	4	2	4	4	2	1	4	3	4	2	2	3	5	5	4	3	4	2	2	2	2	2	1	3	3	2	3	1	7	2		4	4		2	5062	4
2009046275	29897497	2012-09-18 12:03:08	2012-09-18 12:31:32						3	2	5	3	4	2	4	4	2	1	4	3	5	2	4	3	5	5	4	3	3	2	2	2	2	2	1	2	5	2	3	2	6	8		4	4	2	1	5016	6
2009043261	29897497	2012-09-18 12:00:11	2012-09-18 12:09:15						4	2	5	3	4	2	4	3	2	4	4	3	4	2	2	3	5	5	4	3
2009021243	29897497	2012-09-18 11:36:26	2012-09-18 12:01:15						3	2	5	3	4	2	5	1	2	1	4	3	4	2	2	3	5	5	4	3	4	2	2	3	2	2	1	3	3	2	3		6	2		4	3	2	1	5070	5
2008979593	29897497	2012-09-18 10:35:34	2012-09-18 10:59:35						4	2	5	3	4	2	4	1	2	5	4	3	4	2	4	3	5	5	4	3
2008972477	29897497	2012-09-18 10:36:56	2012-09-18 10:41:09						3	2	5	1	2	2	4	1	2	5
2008967221	29897497	2012-09-18 10:29:34	2012-09-18 10:48:38						4	3	5	2	2	2	3	4	2	1	4	3	4	2	2	3	5	5	4	3	4	2	2	2	5	2	5	3	3	2	3	1	7	2		4	4	2	1	3878	6
2008960100	29897497	2012-09-18 10:19:17	2012-09-18 10:46:31						3	2	5	1	4	2	1	3	2	1	4	1	3	2	4	3	5	5	4	3	4	3	2	4	5	2	1	4	4	2	3	2	6	2		4	4	2	1	5073	6
2008953393	29897497	2012-09-18 10:08:54	2012-09-18 11:32:02						3	2	3	3	1	2	4	1	2	1	4	3	3	2	4	2	4	3	3	3	4	2	2	4	5	1	5	2	4	2	3	2	6	2		4	4	2	1	5049	5
2008915603	29897497	2012-09-18 09:10:38	2012-09-18 09:28:35						3	2	5	3	4	2	4	4	2	1	4	1	5	1	4	3	5	5	1	3	4	3	5	2	5	2	1	3	5	2	5	2	6	2		4	4	2	1	5607	2
2008886801	29897497	2012-09-18 08:26:12	2012-09-18 08:36:02						4	2	5	3	4	2	4	3	2	5	4	3	3	2	4	3	5	5	4	1
2008854719	29897497	2012-09-18 07:36:05	2012-09-18 07:57:35						4	2	5	5	4	2	4	4	5	1	4	3	3	2	4	3	5	5	5	1	4	2	2	2	4	2	5	3	4	2	3	1	6	2		4	4	2	1	5096	2
2008841452	29897497	2012-09-18 07:12:47	2012-09-18 07:47:35						3	2	3	2	4	2	4	3	2	1	4	1	4	2	2	3	5	5	4	3	4	2	2	4	4	2	5	2	3	2	3	2	5	2		4	4	2	1	5540	5
2008839517	29897497	2012-09-18 07:09:40	2012-09-18 07:25:33						3	3	5	2	4	2	3	4	2	1	1	1	3	2	3	3	4	5	1	3	4	3	2	4	5	4	5	3	5	2	3	2	3	4		4	4	2	1	5108	6
2008830103	29897497	2012-09-18 06:52:42	2012-09-18 07:08:52						3	2	5	2	4	2	3	2	2	1	4	1	3	2	4	3	5	5	4	3	4	3	2	5	2	2	4	3	3	2	3	2	2	2		4	4		2	5251	5
2008821372	29897497	2012-09-18 06:36:02	2012-09-18 06:57:42						3	2	5	1	2	2	4	3	5	4	4	3	4	2	2	3	5	5	4	3	1	3	4	1	2	2	5	3	5	2	3	2	5	2		4	4	2	1	5152	5
2008814524	29897497	2012-09-18 06:25:05	2012-09-18 06:44:22						4	2	5	1	4	3	3	3	2	5	4	3	3	2	2	3	5	5	3	4	3	2	2	2	5		1	3	3	4	4	2	6	2		4	4	2	1	5157	4
2008802594	29897497	2012-09-18 06:03:48	2012-09-18 06:27:21						5	2	3	1	4	3	1	1	5	4	4	1	3	2	3	3	5	5	4	3
2008801221	29897497	2012-09-18 06:01:07	2012-09-18 06:01:31						3
2008798165	29897497	2012-09-18 05:54:36	2012-09-18 06:21:08						4	2	5	2	4	2	4	1	2	5	4	3	5	2	4	3	5	5	4	3	4	3	2	2	5	4	1	2	5	2	3	1	6	2		4	4	2	1	5062	5
2008791552	29897497	2012-09-18 05:41:49	2012-09-18 06:43:40						3	2	3	2	2	2	5	3	5	5	4	1	3	2	2	2	5	5	4	3	3	3	2	2	5	4	5	3	5	2	3	2	4	2		4	4	2	1	5016	4
2008791030	29897497	2012-09-18 05:41:13	2012-09-18 06:47:06						3	2	5	2	4	3	3	3	2	4	4	3	4	2	2	2	5	5	4	3	4	2	2	4	5	2	1	3	5	2	3	1	5	4		4	4	2	1	5041	6
2008789551	29897497	2012-09-18 05:38:16	2012-09-18 05:57:06						2	2	5	2	4	2	4	4	2	1	4	3	3	5	4	3	5	5	4	3	4	2	2	2	2	4	4	3	5	2	3	2	5	2		4	4	2	1	5082	6
2008783925	29897497	2012-09-18 05:27:40	2012-09-18 05:28:30						2
2008777590	29897497	2012-09-18 05:14:57	2012-09-18 06:33:12						3	5	4	2	2	2	3	1	2	4	4	3	3	5	4	2	5	5	4	1	4	4	2	4	5	4	1	2	4	2	3	2	6	4		4	4	2	1	5050	6
2008775960	29897497	2012-09-18 05:11:46	2012-09-18 05:41:08						3	2	5	2	4	2	4	1	2	5	1	3	4	2	3	3	5	5	4	3	4	2	2	2	2	2	1	2	5	2	3	1	3	2		4	4	2	1	5048	6
2008775938	29897497	2012-09-18 05:11:17	2012-09-18 05:37:33						3	2	5	3	2	2	4	1	2	5	4	3	3	2	2	3	5	5	1	3	4	2	2	2	2	4	5	3	2	2	3	2	2	2		4	4		2	5034	5
2008764822	29897497	2012-09-18 04:51:32	2012-09-18 06:00:34						4	2	5	2	4	4	3	1	2	5	4	3	3	1	3	1	5	5	1	3	4	2	2	4	5	5	4	3	4	2	3	2	4	2		4	4	2	1	5343	4
2008759462	29897497	2012-09-18 04:41:45	2012-09-18 05:19:40						4	2	5	3	4	2	3	3	2	5	4	3	3	2	4	3	4	5	4	3	1	3	2	1	5	4	1	3	5	2	1	1	6	4		4	4	2	1	5082	4
2008756757	29897497	2012-09-18 04:37:49	2012-09-18 05:01:40						4	3	3	3	4	2	5	4	2	1	4	3	3	1	3	3	5	5	4	3	3	2	2	4	5	2	5	3	5	2	3	2	6	2		4	4	2	1	5019	6
2008753310	29897497	2012-09-18 04:32:00	2012-09-18 04:50:19						3	2	3	2	2	2	4	3	2	2	3	1	3	1	4	3	5	5	4	3	4	3	2	4	5	2	1	3	3	2	3	2	4	2		4	4	2	1	5024	3
2008733303	29897497	2012-09-18 03:59:08	2012-09-18 03:59:49						3
2008730919	29897497	2012-09-18 03:25:22	2012-09-18 04:22:45						5	2	3	2	2	2	3	4	2	5	4	3	3	2	2	2	5	5	1	1	4	3	2	4	5	4	1	3	5	2	3	2	3	2		4	4	2	1	5116	5
2008726180	29897497	2012-09-18 03:47:05	2012-09-18 04:38:22						5	2	3	3	4	2	3	4	2	5	4	3	3	2	3	3	5	5	4	3	4	2	2	2	2	2	5	3	5	2	3	1	5	2		4	4	2	1	5097	6
2008723749	29897497	2012-09-18 03:43:09	2012-09-18 04:51:15						3	2	5	3	2	2	3	4	2	5	4	3	3	2	2	3	5	3	4	3	4	2	2	2	5	4	1	3	5	2	3	2	4	2		4	4	2	1	5041	4
2008715707	29897497	2012-09-18 03:30:44	2012-09-18 03:33:01						2
2008714935	29897497	2012-09-18 03:31:51	2012-09-18 03:32:58						1
2008710930	29897497	2012-09-18 03:25:42	2012-09-18 03:26:28						3
2008709805	29897497	2012-09-18 03:24:27	2012-09-18 04:51:18						5	2	5	3	4	2	4	1	2	5	4	3	5	5	2	3	5	5	4	3	4	2	2	2	5	4	1	3	5	2	3	2	4	2		4	4	2	1		5
2008703969	29897497	2012-09-18 03:17:12	2012-09-18 03:17:23						4
2008702257	29897497	2012-09-18 03:14:44	2012-09-18 03:44:55						4	2	5	1	4	2	3	4	2	5	4	3	4	2	4	3	5	5	4	3	3	2	2	4	2	2	1	3	3	2	3	2	3	2		4	4	2	1	5711	5
2008700906	29897497	2012-09-18 03:13:06	2012-09-18 03:40:51						5	2	5	3	4	2	4	3	2	1	4	3	4	2	2	3	5	5	4	3	3	2	2	4	2	4	1	3	5	2	3	1	3	2		4	4	2	1	5045	5
2008695086	29897497	2012-09-18 02:54:20	2012-09-18 03:30:26						4	2	3	2	4	2	4	4	2	2	4	3	3	2	2	3	4	5	4	3
2008694115	29897497	2012-09-18 03:04:06	2012-09-18 03:16:25						3	2	3	3	4	3	3	3	2	1
2008693181	29897497	2012-09-18 03:02:25	2012-09-18 03:44:57						5	2	3	2	4	2	4	3	2	5	4	3	3	2	4	2	5	5	4	3	3	2	2	4	2	2	5	3	5	2	3	2	5	4		4	3	2	1	5223	6
2008681893	29897497	2012-09-18 02:49:16	2012-09-18 03:06:44						4	2	3	3	4	3	1	1	2	1	2	3	3	5	4	2	5	5	4	3	4	2	4	2	2	2	1	3	5	2	3	2	4	4		4	4	2	1	5070	5
2008677404	29897497	2012-09-18 02:42:05	2012-09-18 03:47:12						4	2	3	3	2	2	4	4	2	3	4	1	4	2	3	2	5	5	3	3	4	3	2	2	5	2	5	3	4	2	3	1	3	2		4	4	2	1	5067	6
2008677340	29897497	2012-09-18 02:43:42	2012-09-18 02:50:38						3	2	3	1	4	2	4	4	4	1	4	3	3	2	3	2	5	5	1	3
2008673812	29897497	2012-09-18 02:39:29	2012-09-18 03:02:12						3	2	3	3	2	2	3	4	2	1	4	3	3	2	4	3	5	5	3	3	4	2	2	4	2	4	1	3	5	2	3	1	5	4		4	4	2	1	5052	5
2008669877	29897497	2012-09-18 02:34:44	2012-09-18 02:55:02						4	2	1	2	4	2	3	1	2	1	4	1	3	2	2	3	5	5	4	1	4	2	2	2	2	2	5	2	5	2	3	1	5	2		4	4	2	1	5084	5
2008656953	29897497	2012-09-18 02:19:42	2012-09-18 02:44:25						4	2	3	3	2	2	3	4	2	4	2	1	4	4	3	3	5	5	3	3	4	2	2	2	4	2	5	3	4	2	3	2	5	2		4	4	2	1	5081	6
2008653984	29897497	2012-09-18 02:16:05	2012-09-18 02:23:44						4	2	3	3	4	2	4	4	2	4	4	3	5	4	4	3	5	5	4	3
2008652784	29897497	2012-09-18 02:14:20	2012-09-18 03:45:20						5	2	5	2	4	2	4	1	2	5	4	1	5	2	2	3	5	5	4	3	4	2	2	4	5	2	1	3	4	2	3	1	5	2		4	4	2	1	5680	5
2008650273	29897497	2012-09-18 02:11:36	2012-09-18 02:58:45						4	2	5	3	4	2	4	3	2	5	4	3	3	2	2	3	5	5	4	3	4	2	2	2	2	2	1	3	5	2	3	1	6	2		4	4	2	1	5168	5
2008638278	29897497	2012-09-18 01:58:20	2012-09-18 02:14:48						5	2	5	4	5	3	3	1	2	4	5	5	4	4	5	4	5	5	2	4
2008634615	29897497	2012-09-18 01:54:05	2012-09-18 02:15:24						3	2	5	2	4	2	4	1	3	4	4	1	3	2	3	3	5	5	3	3	4	2	2	2	2	2	1	2	5	2	3	1	7	2		4	4	2	1	5172	6
2008631656	29897497	2012-09-18 01:46:44	2012-09-18 02:20:20						4	2	5	4	2	3	3	1	2	1	4	1	3	2	2	3	5	5	4	3	4	2	2	4	5	4	1	3	5	2	5	2	5	2		4	3	2	1	5291	6
2008626799	29897497	2012-09-18 01:45:14	2012-09-18 02:20:05						2	2	5	3	4	2		3	5	4	4	3	4	2	2	3	5	5	5	3	4	2	2	4	5	3	5	2	5	2	5	1	8	2		4	4	2	1	5081	5
2008625223	29897497	2012-09-18 01:43:54	2012-09-18 02:03:34						5	2	3	2	4	2	4	1	2	1	4	1	4	2	2	2	5	5	4	3	4	3	2	4	5	2	5	3	5	2	3	1	4	2		4	4	2	1	5062	5
2008609793	29897497	2012-09-18 01:27:50	2012-09-18 01:55:27						4	2	5	3	4	2	4	4	2	1	4	3	4	5	4	3	5	5	4	3	4	2	2	4	5	2	1	3	5	2	3	1	6	2		4	4	2	1	5462	2
2008598149	29897497	2012-09-18 01:15:38	2012-09-18 01:21:08						3	2	3	2	4	2	4	1	2	2
2008588381	29897497	2012-09-18 01:05:05	2012-09-18 01:29:00						4	2	5	3	2	2	3	1	2	1	4	3	3	2	4	3	4	5	3	3	4	2	2	4	5	4	1	3	3	2	3	2	4	2		4	4	2	1	5083	5
2008583659	29897497	2012-09-18 01:01:06	2012-09-18 01:17:20						4	2	3	2	4	2	4	4	2	4	4	3	4	2	4	2	5	5	4	3	4	3	2	4	2	2	1	3	5	2	3	2	4	2		4	4	2	1	5151	7
2008582289	29897497	2012-09-18 00:59:17	2012-09-18 01:20:30						3	5	5	3	4	2	1	1	2	4	4	3	3	1	4	2	5	5	4	3	4	2	5	4	5	4	5	3	5	2	3	2	3	2		4	2	2	1	5035	1
2008581522	29897497	2012-09-18 00:58:46	2012-09-18 01:16:52						4	2	5	1	4	2	4	1	2	5	4	3	4	2	4	3	5	5	4	3	4	3	2	2	4	2	5	2	5	2	3	1	3	2		4	4	2	1	5253	4
2008581432	29897497	2012-09-18 00:58:14	2012-09-18 02:01:27						4	2	5	1	4	2	4	4	2	5	4	3	3	5	4	2	5	5	1	3	4	2	2	2	5	2	5	3	3	2	3	1	3	2		4	4	2	1	5159	5
2008580600	29897497	2012-09-18 00:57:34	2012-09-18 01:13:35						3	2	1	1	4	4	3	5	5	4	4	3	1	2	2	2	5	4	5	2	2	2	2	2	5	4	4	3	4	2	4	2	3	4		4	4		2	5010	5
2008570528	29897497	2012-09-18 00:47:43	2012-09-18 00:48:10						3
2008570399	29897497	2012-09-18 00:45:29	2012-09-18 01:08:39						3	5	3	3	2	2	3	2	2	1	4	1	3	2	4	3	5	5	3	3	3	2	2	2	5	4	1	3	5	2	5	1	4	2		4	1	2	1	5041	4
2008566146	29897497	2012-09-18 00:43:37	2012-09-18 00:58:54						4	2	5	3	4	2	4	4	2	5	4	1	5	5	4	3	5	5	3	3	4	2	2	4	4	4	1	3	4	2	3	2	5	2		4	4		2	5155	6
2008565953	29897497	2012-09-18 00:43:29	2012-09-18 00:43:43						3
2008565758	29897497	2012-09-18 00:43:21	2012-09-18 00:55:46						3	2	5	3	4	2	4	3	2	2	4	1	4	2	2	3	5	5	4	3	4	2	2	2	4	2	5	3	4	2	3	2	5	4		4	4	2	1		6
2008565748	29897497	2012-09-18 00:43:25	2012-09-18 01:12:59						4	2	5	3	4	2	4	4	2	5	4	3	3	2	4	2	5	5	4	3	4	3	2	4	4	2	1	3	3	2	3	2	4	2		4	4	2	1	5234	5
2008559117	29897497	2012-09-18 00:37:04	2012-09-18 00:46:05						1	2	5	3	4	2	5	4	2	2	4	3	3	2	2	3	4	5	4	3	4	3	2	2	2	4	5	3	5	5	3	1	4	2		4	4	2	1	5050	4
2008549057	29897497	2012-09-18 00:27:18	2012-09-18 00:43:33						3	2	3	1	4	5	3	5	4	3	4	1	1	2	1	2	5	5	5	3	3	2	2	2	5	2	1	4	5	2	3	1	4	2		4	4	2	1	5068	4
2008547382	29897497	2012-09-18 00:25:29	2012-09-18 00:46:16						3	3	5	4	2	3	1	1	4	1	4	3	1	2	2	1	5	5	4	3	4	2	5	4	4	3	3	3	3	2	4	1	3	2		4	4	2	1	5038	5
2008546294	29897497	2012-09-18 00:24:10	2012-09-18 00:44:54						3	2	5	2	4	2	3	3	2	5	4	1	3	2	4	3	5	5	4	3	4	2	2	4	5	2	1	2	5	2	5	1	6	2		4	4	2	1	5600	4
2008544387	29897497	2012-09-18 00:22:18	2012-09-18 00:22:51						3
2008544381	29897497	2012-09-18 00:22:25	2012-09-18 00:53:26						4	2	5	2	4	3	4	3	5	1	4	3	3	1	2	2	5	5	3	3	4	2	2	2	5	2	5	2	2	2	3	2	7	4		4	4		1	5068	5
2008538103	29897497	2012-09-18 00:16:20	2012-09-18 00:52:57						4	2	5	1	4	2	4	4	2	1	4	3	3	2	4	3	5	5	5	3	4	2	2	2	2	4	5	3	5	2	3	1	6	2		4	4	2	1	5174	7
2008534387	29897497	2012-09-18 00:13:03	2012-09-18 00:35:48						3	2	3	3	4	2	5	4	2	1	4	1	5	2	3	3	5	5	4	3	4	3	2	4	5	2	1	3	5	2	3	2	4	2		4	4	2	1	5251	6
2008526909	29897497	2012-09-18 00:06:26	2012-09-18 00:50:18						3	2	5	1	4	4	5	3	5	1	4	3	3	5	3	3	4	5	4	3	3	2	2	4	2	1	1	3	5	5	3	1	5	4		4	4	2	1	5501	4
2008526142	29897497	2012-09-18 00:05:23	2012-09-18 00:43:35						3	2	5	4	4	2	4	4	2	4	4	1	1	5	4	2	4	5	4	4	1	2	2	4	2	1	5	3	5	2	3	1	3	2		4	4	2	1	5252	5
2008526044	29897497	2012-09-18 00:05:14	2012-09-18 00:26:57						3	2	3	2	4	2	3	1	2	1	4	3	3	2	4	2	5	5	3	3	4	2	2	4	2	2	1	3	5	2	3	1	4	2		4	4	2	1	5016	7
2008525536	29897497	2012-09-18 00:04:07	2012-09-18 01:20:35						4	2	5	3	4	2	4	1	4	5	4	3	4	2	2	3	5	5	4	3	4	2	2	3	5	2	5	3	5	2	5	1	6	2		4	4	2	1	5041	7
2008524894	29897497	2012-09-18 00:04:22	2012-09-18 00:20:46						4	2	5	1	4	2	4	4	5	4	4	1	3	2	2	2	5	5	3	3	4	2	2	4	5	2	5	3	3	2	3	1	3	2		4	4	2	1	5087	6
2008522428	29897497	2012-09-18 00:02:10	2012-09-18 00:02:24						2
2008521893	29897497	2012-09-18 00:01:43	2012-09-18 00:04:22						3	2	5	2	4	2	4		2	5
2008519205	29897497	2012-09-17 23:54:14	2012-09-18 00:35:48						3	2	3	3	4	2	4	1	2	1	4	3	5	2	3	3	5	5	4	3	4	2	2	2	5	2	1	2	5	5	3	1	7	4		4	4	2	1	5152	7
2008486122	29897497	2012-09-17 23:28:34	2012-09-17 23:40:51						3	2	3	1	4	2	3	4	2	3	4	3	2	5	4	3	5	5	4	3	4	2	2	4	2	4	5	3	5	2	3	2	3	2		4	4	2	1	5051	5
2008476039	29897497	2012-09-17 23:19:19	2012-09-18 00:14:21						3	2	3	2	4	2	4	1	2	4	4	1	3	2	2	3	5	5	5	3	4	2	2	2	2	4	5	2	3	2	3	1	4	2		4	4	2	1	5223	6
2008461902	29897497	2012-09-17 23:06:59	2012-09-17 23:24:22						4	2	5	2	4	2	4	4	2	2	4	1	3	2	4	3	5	5	4	3	4	3	2	4	2	2	1	3	5	2	3	1	2	2		4	4		2	5046	5
2008450328	29897497	2012-09-17 22:56:16	2012-09-17 23:12:04						3	2	5	3	4	2	3	4	2	4	4	1	3	2	4	3	4	5	4	3	3	2	2	4	5	2	1	3	3	2	3	1	5	2		4	4	2	1	5081	6
2008442875	29897497	2012-09-17 22:49:35	2012-09-17 23:10:28						3	2	5	2	4	2	4	4	2	1	4	1	3	2	2	3	5	5	4	3	4	2	2	4	5	2	3	3	5	2	3	1	5	2		4	4	2	1	5024	4
2008382216	29897497	2012-09-17 21:58:19	2012-09-17 22:10:27						3	2	5	1	4	2	5	4	2	1	4	3	5	3	4	3	4	5	1	1	4	2	2	4	5	2	5	3	4	2	3	1	5	2		4	4	2	1	5343	2
2008348320	29897497	2012-09-17 21:36:45	2012-09-17 21:37:00						3
2007113382	29897497	2012-09-17 14:20:24	2012-09-17 14:23:21						3	2
2006994491	29897497	2012-09-17 13:09:42	2012-09-17 13:44:02						4	2	5	1	4	2	4	4	2	1	4	1	4	2	3	3	5	5	4	3	4	2	2	2	2	4	1	2	5	2	3	1	7	2		4	4	2	1	5173	5
2006991503	29897497	2012-09-17 13:06:27	2012-09-17 14:22:12						4	2	5	3	4	2	4	3	2	5	4	3	3	2	4	1	5	5	4	3	4	2	2	4	2	2	1	4	5	2	3	2	7	4		4	4	2	1	5050	5
2006991061	29897497	2012-09-17 13:06:27	2012-09-17 13:07:56						4
2006909544	29897497	2012-09-17 12:00:17	2012-09-17 12:20:43						3	2	5	4	2	4	4	3	2	1	4	3	5	2	2	3	5	5	4	3	4	2	2	4	5	2	5	3	5	2	3	1	7	2		4	4	2	1	5152	6
2006887268	29897497	2012-09-17 11:34:23	2012-09-17 12:14:48						3	2	1	2	4	2	4	4	2	1	4	1	4	2	4	3	5	5	4	3	4	2	2	2	2	2	1	3	3	2	1	1	8	4		4	4	2	1	5152	5
2006877715	29897497	2012-09-17 11:23:06	2012-09-17 11:36:17						3	2	3	2	2	2	3	1	2	1	4	1	1	2	4	3		5	5	3	4	2	2	2	5	4	5	3	5	2	3	1	4	2		4	4	2	1	5042	6
2006869173	29897497	2012-09-17 11:11:39	2012-09-17 11:49:05						4	2	5	3	4	2	3	4	2	4	4	3	4	2	4	3	5	5	3	3	4	2	2	4	2	2	1	3	3	2	3	1	6	2		4	4	2	1	5355	5
2006867070	29897497	2012-09-17 11:09:01	2012-09-17 11:09:21						1
2006866157	29897497	2012-09-17 11:07:25	2012-09-17 11:44:31						3	2	5	2	4	2	4	4	2	1	4	3	3	2	4	2	5	5	4	3	4	2	2	2	5	2	1	3	5	2	1	1	6	2		4	4	2	1	5162	4
2006866100	29897497	2012-09-17 11:07:45	2012-09-17 11:32:34						3	2	5	3	4	2	4	4	2	1	4	1	3	1	4	3	5	5	4	3	4	2	2	4	5	2	1	2	5	2	3	2	6	2		4	4	2	1	5065	5
2006861184	29897497	2012-09-17 11:00:55	2012-09-17 11:01:27						4
2006845468	29897497	2012-09-17 10:38:30	2012-09-17 11:08:17						3	2	5	3	4	2	5	4	2	2	4	3	4	1	2	2	5	5	5	3	3	2	2	1	5	4	1	3	3	2	5	1	7	2		4	4	2	1	5373	1
2006844876	29897497	2012-09-17 10:38:13	2012-09-17 11:04:51						4	2	5	3	4	2	4	3	2	1	4	1	4	2	2	3	5	5	4	3	3	2	2	4	5	2	5	3	5	2	3	2	6	2		4	4	2	1	5157	6
2006836700	29897497	2012-09-17 10:25:53	2012-09-17 11:14:57						3	1	5	3	4	3	3	3	5	2	4	1	3	2	3	2	5	5	5	1	4	3	2	3	5	4	3	2	5	2	2	2	4	1		1	1	2	2	5161	4
2006831740	29897497	2012-09-17 10:19:30	2012-09-17 11:17:40						2	2	3	3	1	2	4	4	5	2	4	3	3	2	4	3	5	1	4	3	4	2	2	4	5	2	5	3	4	2	3	2	5	2		4	4	2	1	5018	6
2006774285	29897497	2012-09-17 08:49:53	2012-09-17 09:12:49						3		5	3	4	2	3	4	2	1	4	3	3	2	4	2	5	5		3	4	2	2		5	2	1	2			3	2	7	2		4	4	2	1		4
2006765479	29897497	2012-09-17 08:36:42	2012-09-17 08:56:36						4	2	3	3	4	2	3	4	5	4	4	1	3	2	2	3	5	5	4	3	3	2	2	4	5	2	1	3	5	2	3	1	4	2		4	2	2	1	5051	7
2006760367	29897497	2012-09-17 08:28:11	2012-09-17 08:48:05						4	2	5	2	4	2	4	4	2	1	1	1	5	2	2	3	5	5	4	3	4	2	2	2	4	2	1	2	5	5	3	1	7	2		4	4	2	1	5041	5
2006740699	29897497	2012-09-17 07:54:55	2012-09-17 08:22:35						4	2	5	3	4	2	5	4	2	5	4	1	3	2	4	3	5	5	4	3	3	2	2	4	5	2	1	3	3	2	3	2	6	2		4	4	2	1	5172	5
2006732365	29897497	2012-09-17 07:40:00	2012-09-17 08:10:14						4	2	1	2	4	2	1	4	2	4	4	1	3	2	2	3	5	5	5	3	4	3	2	4	4	2	4	3	5	2	3	1	6	9		3	2	2	1	5051	4
2006716238	29897497	2012-09-17 07:09:00	2012-09-17 07:23:29						3	2	3	3	4	3	1	3	2	1	4	1	3	2	2	3	2	3	1	3	2	2	5	4	5	4	1	3	4	3	5	2	6	2		4	4	2	1	5290	2
2006714274	29897497	2012-09-17 07:05:17	2012-09-17 07:24:50						4	2	5	2	4	2	4	4	2	5	4	3	5	2	4	3	5	5	4	3	4	3	2	1	2	2	5	2	5	2	3	2	5	4		4	4	2	1	5153	6
2006710808	29897497	2012-09-17 06:59:35	2012-09-17 07:50:41						4	2	3	3	2	2	4	3	2	1	4	3	3	2	4	2	2	5	4	3	4	2	2	2	5	2	5	3	5	5		2	6	2		4	4	2	1	5022	5
2006703915	29897497	2012-09-17 06:57:44	2012-09-17 07:31:59						5	2	3	2	4	2	4	4	2	1	4	3	4	2	3	3	5	5	3	3	4	2	2	4	2	2	1	3	5	2	3	2	6	9		4	4	2	1	5136	7
2006592872	29897497	2012-09-17 06:47:03	2012-09-17 07:03:41						3	2	3	3	4	3	1	3	2	1	4	3	3	2	2	3	2	5	4	3	4	2	2	4	5	2	1	3	3	5	3	2	5	2		4	4	2	1	5433	3
2006559131	29897497	2012-09-17 06:45:20	2012-09-17 07:06:07						4	2	5	3	4	3	4	3	2	5	4	3	3	2	2	3	5	5	3	3	4	2	2	2	5	4	5	3	5	2	3	1	3	2		4	4	2	1	5014	6
2006518481	29897497	2012-09-17 06:43:11	2012-09-17 06:58:36						3	2	3	2	4	2	3	3	5	5	4	1	3	2	4	3	5	5	4	3	4	3	2	4	5	4	5	3	1	2	3	1	3	4		2	2	2	1	5063	7
2006472485	29897497	2012-09-17 06:40:42	2012-09-17 06:58:42						3	2	3		4	2	5	1	2	1	4	3	3	2	2	3	5	5		3	4	2	2	4	5		5	3	5	2	3	2	7	2		4	4	2	1	5034	4
2006294717	29897497	2012-09-17 06:32:47	2012-09-17 06:54:09						3	2	5	3	4	2	4	4	5	1	4	3	4	2	2	3	5	5	4	3	4	3	2	4	2	2	1	2	5	2	3	2	4	2		4	3	2	1	5031	6
2006269673	29897497	2012-09-17 06:26:56	2012-09-17 06:46:09						5	2	5	3	2	2	4	4	2	2	4	1	3	2	2	3	5	5	3	3	4	2	5	2	5	4	5	2	5	2	3	1	3	2		4	4	2	1	5048	6
2006243083	29897497	2012-09-17 06:21:46	2012-09-17 06:34:44						5	2	5	1	4	2	4	1	2	5	4	3	4	2	2	3	5	5	4	3	4	2	2	2	2	2	5	2	3	2	1	2	6	2		4	3	2	1	5022	7
2006224725	29897497	2012-09-17 06:19:52	2012-09-17 06:30:49						3	2	5	3	4	2	3	4	2	4	4	3	3	2	3	3	5	5	3	3
2006222395	29897497	2012-09-17 06:19:57	2012-09-17 06:44:43						3	2	5	4	4	2	3	3	2	1	4	3	3	2	3	3	4	5	4	3
2005771493	29897497	2012-09-17 05:56:15	2012-09-17 06:19:10						5	2	5	2	4	2	4	4	2	1	4	1	3	2	3	3	5	5	5	3	4	3	2	4	2	2	5	3	3	2	3	1	6	2		4	4	2	1	5606	6
2005710586	29897497	2012-09-17 05:36:37	2012-09-17 06:44:59						3	2	3	3	4	2	4	1	2	3	4	3	3	2	4	3	5	5	4	3	4	2	5	2	5	2	5	3	5	2	3	2	5	2		4	4	2	1	5069	5
2005356374	29897497	2012-09-17 05:44:28	2012-09-17 06:05:28						3	2	5	3	4	2	4	4	2	1	4	3	3	2	4	3	5	5	5	3	4	2	5	2	5	4	1	4	5	2	3	2	6	2		4	4	2	1	5013	5
2005334128	29897497	2012-09-17 05:43:55	2012-09-17 05:47:10						3	2	5	3	4	4	4	4	2	1
2005316304	29897497	2012-09-17 05:39:49	2012-09-17 05:54:35						3	2	3	3	4	2	4	4	2	1	4	3	4	2	4	3	5	3	3	1	4	2	2	4	2	2	1	2	5	3	3	2	3	2		4	4	2	1	5070	6
2005275334	29897497	2012-09-17 05:21:39	2012-09-17 06:20:52						4	2	5	3	4	2	4	1	2	1	4	3	1	2	3	3	5	5	3	3	3	2	2	1	5	2	1	3	4	2	3	2	3	2		4	4	2	1	5070	6
2005226252	29897497	2012-09-17 05:25:14	2012-09-17 05:50:57						4	2	5	3	4	2	3	1	2	1	1	3	4	5	2	5	5	5	4	3	3	2	2	5	2	4	5	3	2	3	3	1	3	2		4	4	2	1	5244	5
2004994961	29897497	2012-09-17 05:14:30	2012-09-17 05:22:05						3	2	5	4	2	4	4	3	2	1	4	3	5	2	2	3	5	5	4	3
2004779421	29897497	2012-09-17 05:06:18	2012-09-17 05:07:19						3
2004700976	29897497	2012-09-17 05:04:41	2012-09-17 05:14:39						2	2	3	1	4	3	4	3	1	4
2004678465	29897497	2012-09-17 04:55:11	2012-09-17 04:55:30						3
2004677640	29897497	2012-09-17 04:53:18	2012-09-17 05:16:32						2	2	3	2	4	2	3	3	2	5	4	1	3	2	4	3	5	5	4	3	4	3	2	4	5	5	5	2	5	2	3	2	4	2		4	3	2	1	5090	5
2004677138	29897497	2012-09-17 04:51:57	2012-09-17 05:14:18						4	2	5	3	4	2	4	3	2	1	4	3	4	2	3	3	5	5	4	3	4	2	2	2	5	4	5	3	5	2	3	2	6	4		4	4	2	1	5064	6
2004676140	29897497	2012-09-17 04:50:09	2012-09-17 04:55:39						4	2	5	3	4		4
2004667553	29897497	2012-09-17 04:42:40	2012-09-17 04:42:54						5
2004647179	29897497	2012-09-17 04:37:38	2012-09-17 05:04:17						1	5	3	3	2	2	1	1	2	2	4	1	4	5	1	3	2	1	1	2	3	3	2	3	5	4	1	2	4	2	3	2	3	4		1	1	2	2	5063	7
2004645954	29897497	2012-09-17 04:37:38	2012-09-17 04:38:05						2
2004610754	29897497	2012-09-17 04:34:00	2012-09-17 04:49:54						4	2	5	1	4		4	4	2	4	4	3	4	2	4	3	4	5	3	3	4	2	2	4	5	4	5	3	3	2	3	1	6	4		4	4	2	1	5000	5
2004524234	29897497	2012-09-17 04:27:09	2012-09-17 04:49:56						3	2	5	1	4	2	1	4	2	1	4	1	3	2	2	1	5	5	4	3	4	2	2	2	5	4	1	3	5	2	3	2	6	4		4	4	2	1	5152	5
2004522235	29897497	2012-09-17 00:44:06	2012-09-17 04:27:38						3
2004469653	29897497	2012-09-17 04:23:32	2012-09-17 04:55:01						5	2	5	1	4	2	3	1	2	4	4	1	4	2	4	3	5	5	3	3	1	3	2	4	2	2	1	2	3	2	3	2	3	2		4	4		1	5255	6
2004401835	29897497	2012-09-17 04:19:38	2012-09-17 05:03:35						4	2	5	2	4	2	4	4	2	4	4	1	3	2	2	3	5	5	5	3	4	2	2	4	2	2	5	3	5	2	3	2	5	2		4	3		2	5019	7
2004335820	29897497	2012-09-17 04:10:32	2012-09-17 04:29:09						5	2	3	2	4	2	4	1	2	4	4	3	4	2	3	3	5	5	5	3	4	2	2	4	2	2	1	3	5	2	3	1	5	2		4	4	2	1	5290	6
2004334255	29897497	2012-09-17 04:07:33	2012-09-17 04:46:58						3	2	5	3	4	2	3	3	2	1	4	1	3	2	3	3	5	4	4	3	4	2	2	2	4	2	5	3	4	2	3	2	5	2		4	4	2	1	5051	2
2004324428	29897497	2012-09-17 03:47:21	2012-09-17 04:05:51						3	2	3	3	4	3	5	4	2	5	4	1	3	5	4	3	5	3	4	3	4	3	2	2	4	4	1	3	3	2	3	2	5	2		4	4	2	1	5025	4
2004322883	29897497	2012-09-17 03:44:11	2012-09-17 04:11:22						3	2	3	1	2	2	3	3	4	5	4	3	5	2	4	3	4	5	4	3	4	1	2	4	4	2	1	3	5	2	3	2	6	2		4	4	2	1		2
2004322279	29897497	2012-09-17 03:42:55	2012-09-17 04:10:50						4	2	3	3	4	2	3	4	2	4	4	3	4	2	3	2	5	5	4	3	4	2	2	2	2	2	5	3	5	2	3	1	4	2		4	4	2	1	5255	6
2004319570	29897497	2012-09-17 03:37:28	2012-09-17 04:01:08						3	2	5	1	2	4	1	3	2	1	3	3	3	2	1	2	5	5	1	3	3	2	1	2	2	2	1	3	3	2	3	1	2	2		4	4	2	1	5051	5
2004316891	29897497	2012-09-17 03:31:42	2012-09-17 03:49:55						3	4	3	2	3	2	3	2	2	5	4	3	3	2	2	3	5	5	5	3	4	2	2	5	5	2	4	3	3	2	3	2	6	4		4	4	2	1	5109	7
2004316697	29897497	2012-09-17 03:14:30	2012-09-17 05:56:52						3	2	3	3	2	2	3	3	2	4	4	3	3	2	1	2	2	5	4	3	3	2	2	4	4	2	5	3	5	2	3	1	3	2		4	4	2	1	5068	6
2004315016	29897497	2012-09-17 03:28:06	2012-09-17 05:24:57						2	2	3	2	2	2	1	2	2	1	4	1	3	2	3	3	5	5	3	3	4	3	2	2	5	2	5	3	4	2	3	2	2	2		4	4	2	1	5062	6
2004309085	29897497	2012-09-17 03:17:08	2012-09-17 03:31:27						3	2	5	2	4	2		1	2	5	4	1	4	5	3	3	5	5	3	3	4	3	2	4	5	1	5	3	3	2	3	2	4	2		4	4		2	5251	4
2004306856	29897497	2012-09-17 03:11:56	2012-09-17 03:37:12						3	2	5	3	4	2	4	3	2	1	4	3	3	2	3	3	5	5	3	1	2	2	2	2	5	1	1	3	5	2	3	2	7	2		4	4	2	1	5052	5
2004305943	29897497	2012-09-17 03:10:47	2012-09-17 03:50:25						4	2	3	2	4	2	4	3	2	2	4	3	4	2	4	3	5	5	4	3	3	2	2	4	5	2	1	4	5	2	3	2	7	2		4	4	2	1	5607	4
2004304514	29897497	2012-09-17 03:08:00	2012-09-17 03:25:34						4	2	5	2	4	2	4	1	2	4	4	3	4	2	2	3	5	5	3	3	3	2	2	2	2	2	5	3	5	2	3	1	3	2		4	4	2	1	5155	5
2004304282	29897497	2012-09-17 03:07:08	2012-09-17 03:29:09						3	2	5	3	4	2	3	4	2	1	4	1	3	4	4	2	5	5	4	3	4	2	2	2	5	4	5	3	5	2	3	1	6	2			4	2	1	5253	4
2004303046	29897497	2012-09-17 03:04:57	2012-09-17 03:05:44						2
2004302669	29897497	2012-09-17 03:04:32	2012-09-17 03:05:04						3
2004302285	29897497	2012-09-17 03:04:08	2012-09-17 03:28:25						3	2	3	2	2	4	4	1	2	4	4	3	3	2	4	3	5	5	4	3	4	3	2	2	2	2	5	3	4	2	3	1	4	2		4	4	2	1	5052	3
2004299914	29897497	2012-09-17 02:59:00	2012-09-17 03:36:21						4	5	5	3	4	2	4	4	2	1	4	1	3	2	3	2	5	5	4	3	4	2	2	2	5	2	1	3	5	2	3	1	6	2		4	4	2	1	5607	2
2004298901	29897497	2012-09-17 02:56:22	2012-09-17 03:21:49						3	2	5	3	4	1	4	1	2	1	4	1	3	2	3	3	5	5	4	4	4	2	2	4	2	5	1	3	5	2	3	2	5	4		4	2	2	1	5641	6
2004298151	29897497	2012-09-17 02:56:21	2012-09-17 02:56:30						2
2004297269	29897497	2012-09-17 02:53:19	2012-09-17 02:54:52						2
2004297056	29897497	2012-09-17 02:54:01	2012-09-17 03:27:19						1	2	3	1	4	3	5	3	5	5	4	3	3	2	4	3	5	5	3	3	4	2	2	4	2	2	5	3	3	2	3	1	4	2		4	4	2	1	5152	3
2004294934	29897497	2012-09-17 02:50:00	2012-09-17 03:09:55						3	2	5	2	4	2	4	3	2	1	4	3	3	2	2	3	5	5	4	1	4	2	2	2	5	2	5	3	3	2	3	1	6	2		4	4	2	1	5290	3
2004294753	29897497	2012-09-17 02:50:01	2012-09-17 02:54:14						3	2	3	2	4	4	4	1	2	4
2004293604	29897497	2012-09-17 02:46:54	2012-09-17 03:15:50						5	2	3	3	4	2	3	4	2	4	4	3	3	2	2	3	5	5	4	3	4	2	2	4	2	4	5	2	5	2	3	1	7	2		4	4		2	5607	6
2004293534	29897497	2012-09-17 02:46:21	2012-09-17 03:08:22						3	2	3	2	4	2	4	4	2	1	4	3	3	2	4	3	5	5	4	1	4	2	2	4	2	2	1	3	4	2	3	2	4	2		4	4		2	5651	7
2004292264	29897497	2012-09-17 02:45:10	2012-09-17 02:45:43						4
2004291592	29897497	2012-09-17 02:44:12	2012-09-17 03:11:47						4	2	3	3	4	4	3	1	2	1	4	3	5	2	4	3	5	5		3	4	2	2	4	4	4	1		3	2	3	1	7	2		4	4	2	1	5152	7
2004289145	29897497	2012-09-17 02:40:11	2012-09-17 03:02:40						4	2	5	3	4	2	3	3	2	5	4	1	3	2	3	3	5	5	3	3	3	2	2	4	5	4	1	2	3	2	3	2	4	2		4	4	2	1	5041	6
2004288133	29897497	2012-09-17 01:53:29	2012-09-17 03:01:06						4	3	5	3	4	2	3	4	2	5	4	1	5	2	4	2	5	5	4	3	4	2	2	4	2	2	1	3	4	2	3	2	3	2		4	4	2	1	5073	6
2004287255	29897497	2012-09-17 02:36:28	2012-09-17 03:08:34						3	5	5	3	4	2	5	4	2	1	4	1	3	2	4	3	5	5	4	3	4	2	2	4	5	2	5	3	4	2	3	2	5	2		4	4	2	1	5034	5
2004285103	29897497	2012-09-17 02:33:10	2012-09-17 03:05:15						4						4	1		1	4		3							3	4	2	2		5			2				2	4	2		4	4	2	1	5006	7
2004283965	29897497	2012-09-17 02:31:20	2012-09-17 02:45:08						4	2	5	2	4	2	4	4	2	1	4	3	5	2	2	3	5	5	4	3	4	2	2	2	2	2	1	3	5	2	3	1	6	2		4	4	2	1	5034	6
2004279112	29897497	2012-09-17 02:22:59	2012-09-17 02:39:18						3	2	5		4	2	4	4	2	5	4	3	3	2	2	3	5	5	4	3	4	2	2	2	2	2	1	2	4	2	3	1	5	2		4	4	2	1	5233	5
2004275477	29897497	2012-09-17 02:16:23	2012-09-17 02:41:24						3	2	5	3	4	2	5	4	2	1	4	3	4	5	2	1	5	5	4	1	4	2	2	4	2	2	1	2	3	5	3	1	5	2		4	4	2	1	5153	5
2004273651	29897497	2012-09-17 02:13:35	2012-09-17 02:53:06						4	2	3	1	4	2	4	3	2	1	4	1	5	2	4	3	5	5	4	3	3	3	2	2	2	4	5	3	2	2	1	1	4	2		4	4	2	1	5606	6
2004272995	29897497	2012-09-17 02:12:33	2012-09-17 02:13:00						3
2004270878	29897497	2012-09-17 02:09:08	2012-09-17 02:38:59						3	5	3	3	4	2	3	5	2	5	4	1	3	5	3	3	5	5	4	1	3	3	2	3	5	3	1	3	5	3	3	2	8	4		4	3	2	1	5052	2
2004266949	29897497	2012-09-17 02:03:12	2012-09-17 02:47:09						3	2	3	2	4	2	3	5	4	5	4	3	3	2	3	5	5	5	4	2	3	2	2	1	2	2	5	3	5	2	3	2	3	2		4	4	2	1	5084	4
2004266873	29897497	2012-09-17 02:02:51	2012-09-17 02:19:30						4	2	3	3	4	2	3	3	2	1	4	1	4	1	2	3	5	5	1	3	4	2	2	4	5	2	5	2	5	2	3		6	2		4	4	2	1	5152	5
2004260972	29897497	2012-09-17 01:53:33	2012-09-17 02:53:58						3	2	3	3	4	3	4	3	5	1	4	3	4	2	2	3	4	5	3	3	4	3	2	5	2	2	5	3	5	3	3	1	3	2		4	4	2	1	5083	6
2004259307	29897497	2012-09-17 01:51:00	2012-09-17 02:09:20						2	2	5	3	4	2	4	4	2	1	4	1	3	2	4	3	5	5	1	3	3	4	5	2	5	4	1	3	5	2	3	2	6	2		4	4		1	5607	4
2004256370	29897497	2012-09-17 01:46:07	2012-09-17 01:46:42						4
2004251594	29897497	2012-09-17 01:38:58	2012-09-17 02:00:07						4	2	5	3	4	2	4	4	2	4	4	3	3	2	3	3	5	5	3	3	3	2	2	3	5	2	5	3	5	2	3	2	5	2		4	4	2		5172	4
2004249642	29897497	2012-09-17 01:35:47	2012-09-17 03:38:46						4	2	5	3	4	2	3	3	2	1	4	3	5	2	3	3	5	5	4	3	2	3	2	4	4	4	1	3	4	2	3	2	4	2		4	4	2	1	5035	6
2004247787	29897497	2012-09-17 01:32:42	2012-09-17 02:06:40						3	2	5	5	4	2	4	4	2	1	4	1	3	2	2	2	5	5	4	3	4	3	2	2	5	2	1	3	5	2	3	2	5	2		4	4	2	1	5090	4
2004245977	29897497	2012-09-17 01:30:08	2012-09-17 01:57:04						4	2	5	3	4	2	3	4	2	2	4	3	4	2	2	3	5	5	4	3	4	2	2	3	2	2	5	3	3	2	3	1	3	2		4	4		2		6
2004243133	29897497	2012-09-17 01:25:35	2012-09-17 01:33:20						3	2	5	3	4	2	3	4	5	4
2004238626	29897497	2012-09-17 01:17:34	2012-09-17 02:02:58						4	2	5	3	4	2	4	1	2	1	4	1	3	2	4	3	5	3	5	2	3	2	2	4	5	2	5	3	5	2	3	1	6	2		4	4	2	1	5223	4
2004237455	29897497	2012-09-17 01:16:56	2012-09-17 01:21:28						4	2	5	2	4	2	3	1	2	5
2004236663	29897497	2012-09-17 01:15:02	2012-09-17 01:15:45						5
2004235708	29897497	2012-09-17 01:13:39	2012-09-17 01:39:00						3	2	5	3	4	2	3	4	2	5	4	3	4	2	4	3	5	5	4	3	4	2	2	4	2	2	5	3	5	2	3	1	5	2		4	4	2	1	5271	5
2004233783	29897497	2012-09-17 01:10:53	2012-09-17 01:40:32						4	2	5	3	4	2	4	1	2	5	4	3	3	2	2	3	5	5	4	3	4	2	2	2	2	2	1	3	5	2	3	2	6	4		4	4	2	1	5064	5
2004232477	29897497	2012-09-17 01:05:21	2012-09-17 01:41:57						5	2	5	2	4	2	4	3	2	4	4	3	4	5	2	3	5	5	4	3	4	2	2	2	2	2	5	2	5	2	3	1	6	2		4	4	2	1	5169	5
2004228264	29897497	2012-09-17 01:01:21	2012-09-17 01:36:18						3	2	3	2	4	2	3	4	2	1	4	3	5	2	4	1	5	5	1	3	4	2	2	2	5	2	5	2	4	2	3	1	5	2		4	4	2	1	5452	5
2004223451	29897497	2012-09-17 00:54:08	2012-09-17 00:54:23						3
2004223122	29897497	2012-09-17 00:53:07	2012-09-17 01:20:00						3	2	5	3	4	2	3	4	2	1	4	1	3	2	4	3	5	5	4	3	4	3	2	4	2	4	1	3	5	2	3	2	3	2		4	4	2	1	5037	6
2004221665	29897497	2012-09-17 00:51:20	2012-09-17 01:04:26						2	2	3	1	3	3	3	3	5	4	4	3	3	2	4	3	5	5	4	3	4	3	5	4	5	2	1	2	5	2	3	2	4	4		3	2	2	1	5052	5
2004218462	29897497	2012-09-17 00:46:03	2012-09-17 01:01:08						4	2	3	1	4	2	5	3	2	5	4	1	4	2	4	3	5	5	4	3	3	2	2	4	5	2	1	3	2	2	3	2	3	2		4	4	2	1	5151	6
2004217474	29897497	2012-09-17 00:44:21	2012-09-17 00:54:47						3	3	3	3	4	2	4	1	2	1	4	1	3	2	2	3	5	5	3	3	4	2	2	2	4	2	1	3	5	2	3	1	5	2		4	4	2	1	5433	6
2004213638	29897497	2012-09-17 00:37:39	2012-09-17 01:15:58						4	2	5	2	4	2	3	1	2	1	4	3	3	5	4	3	5	5	5	1	4	2	2	4	1	2	1	3	5	2	3	1	6	2		4	4	2	1	5022	5
2004211336	29897497	2012-09-17 00:34:12	2012-09-17 01:03:42						5	2	5	1	4	2	4	4	2	4	4	3	3	2	4	3	5	5	4	3	3	3	2	4	5	2	1	3	4	2	3	1	6	4		4	4	2	1	5154	6
2004211246	29897497	2012-09-17 00:34:05	2012-09-17 00:55:54						5	2	3	2	4	2	4	4	2	5	4	3	4	2	2	3	5	5	4	3	4	2	2	4	2	2	1	3	5	2	3	1	5	2		4	4	2	1	5223	6
2004210956	29897497	2012-09-17 00:32:57	2012-09-17 00:56:34						5	2	3	2	4	2	4	1	2	5	4	3	3	2	4	3	5	5	4	3	3	2	2	2	5	2	1	3	5	2	3	2	4	2		4	4	2	1	5069	6
2004210772	29897497	2012-09-17 00:32:53	2012-09-17 01:01:23						3	2	3	3	4	2	4	4	2	1	4	1	4	2	3	2	5	5	4	3	4	3	2	2	2	2	1	3	3	2	3	2	4	2		4	4	2	1	5000	5
2004210535	29897497	2012-09-17 00:32:53	2012-09-17 00:33:23						4
2004209083	29897497	2012-09-17 00:30:50	2012-09-17 00:48:39						3	2	5	1	4	2	3	4	2	5	4	1	3	2	3	3	5	5	3	1	4	2	2	4	5	2	5	3	5	2	3	2	3	2		4	4	2	1	5087	5
2004208806	29897497	2012-09-17 00:30:30	2012-09-17 00:54:49						4	2	5	2	4	2	4	4	5	5	1	3	5	2	2	3	5	5	4	3	4	2	2	2	2	2	1	2	5	2	3	1	5	4		4	4	2	1	5255	6
2004208713	29897497	2012-09-17 00:30:18	2012-09-17 00:41:39						4	2	5	1	4	2	4	1	2	5	4	3	4	2	2	2	5	5	4	3	4	2	2	2	2	2	1	3	3	2	3	2	5	4		4	4	2	1	5035	6
2004207692	29897497	2012-09-17 00:28:40	2012-09-17 00:30:53						3	2							2
2004203497	29897497	2012-09-17 00:21:42	2012-09-17 00:34:03						3	2	5	2	4	2	5	1	2	5	4	1	4	2	4	2	5	5	3	3	2	2	2	4	5	2	5	3	5	2	3	1	3	2		4	4	2	1	5046	6
2004202865	29897497	2012-09-17 00:20:07	2012-09-17 00:55:23						2	2	5	1	1	1	3	3	2	1	4	3	3	2	1	3	4	5	5	2	4	2	2	2	5	4	5	3	5	2	3	2	5	2		4	4	2	1	5011	3
2004200862	29897497	2012-09-17 00:16:31	2012-09-17 00:19:45						3
2004196687	29897497	2012-09-17 00:10:03	2012-09-17 00:10:31						3
2004196406	29897497	2012-09-17 00:08:50	2012-09-17 00:27:10						3	2	3	3	4	2	3	3	2	5	4	3	4	2	2	3	5	5	4	3	4	2	2	2	2	2	1	3	5	2	3	2	4	2		4	4	2	1	5007	6
2004196263	29897497	2012-09-17 00:09:21	2012-09-17 00:49:59						4	2	5	3	4	2	4	1	2	4	1	1	4	2	4	3	5	5	3	3	4	2	2	4	2	2	1	3	5	2	3	2	4	2		4	4	2	1	5271	5
2004195003	29897497	2012-09-17 00:06:52	2012-09-17 00:43:37						4	2	3	2	2	2	5	3	2	1	1	1	4	2	4	3	5	5	4	3	4	2	5	5	5	5	1	3	4	2	3	1	5	2		4	4	2	1	5048	8
2004193748	29897497	2012-09-17 00:05:09	2012-09-17 00:31:28						3	5	5	3	4	2	3	4	2	5	4	3	5	2	3	3	5	5	4	1	3	2	2	4	5	2	5	3	5	3	3	2	4	2		4	4	2	1	5051	5
2004193065	29897497	2012-09-17 00:02:41	2012-09-17 00:20:50						2	2	1	1	4	2	3	3	2	5
2004192856	29897497	2012-09-17 00:04:09	2012-09-17 00:30:56						4	2	5	3	4	2	3	3	2	4	4	3	4	2	4	3	5	5	4	3	4	2	2		5	2	5	2	5	2	3	2	7	4		4	4	2	1	5154	7
2004191091	29897497	2012-09-17 00:00:53	2012-09-17 00:36:28						5	2	5	3	4	2	4	3	1	5	4	3	5	2	2	3	4	5	4	3	4	2	2	4	2	5	1	3	5	5	3	1	5	2		4	4	2	1	5223	5
2004190195	29897497	2012-09-16 23:59:48	2012-09-17 00:42:14						5	2	5	2	4	2	4	1	2	1	4	3	4	2	2	3	5	5	4	3	4	2	2	4	2	2	5	3	5	2	3	1	3	7		4	4	2	1	5008	6
2004184044	29897497	2012-09-16 23:49:17	2012-09-17 00:07:51						4	2	5	2	4	2	3	3	2	5	4	1	3	2	2	2	5	5	5	1	4	3	2	4	4	2	1	2	5	2	3	2	4	2		4	4	2	1	5277	5
2004182588	29897497	2012-09-16 23:47:07	2012-09-17 00:04:06						5	2	5	3	4	2	4	4	2	1	4	3	4	2	4	3	5	5	4	3	4	2	2	4	5	2	5	3	3	2	3	2	4	2		4	4	2	1	5034	6
2004180412	29897497	2012-09-16 23:43:04	2012-09-17 00:08:19						4	2	3	3	4	2	4	4	2	1	4	3	4	2	4	2	5	5	4	3	4	2	2	4	5	2	3	3	5	2	3	2	3	2		4	4	2	1	5025	5
2004180091	29897497	2012-09-16 23:42:16	2012-09-17 00:09:58						3	2	3	1	4	2	3	4	2	4	4	3	3	3	3	3	4	5	4	3	4	2	2	2	2	2	5	3	3	2	3	2	3	9		1	1	2	2	5000	7
2004179896	29897497	2012-09-16 23:42:47	2012-09-16 23:57:33						3	2	3	4	4	2	4	3	4	3	4	1	5	4	4	2	5	5	3	3	2	2	5	4	5	4	5	3	4	2	4	1	5	2		4	4	2	1	5087	2
2004178085	29897497	2012-09-16 23:39:34	2012-09-16 23:55:42						4	2	5	3	4	2	3	1	2	5	4	3	4	2	4	3	5	5	4	3	4	2	2	2	5	2	1	3	5	2	3	2	4	4		3	3	2	1	5076	6
2004177611	29897497	2012-09-16 23:38:46	2012-09-16 23:55:13						5	3	5	3	4	2	3	3	5	4	4	3	5	2	3	3	4		5	3	4	2	2	2	5	4	1	3	3	2	3	1	5	2		4	3	2	1	5291	2
2004176592	29897497	2012-09-16 23:36:49	2012-09-17 00:12:02						3	2	3	3	4	2	4	4	2	1	4	1	3	5	4	3	5	5	1	4	3	2	2	4	5	4	1	3	5	2	3	2	5	2		4	4	2	1	5223	4
2004175693	29897497	2012-09-16 23:35:35	2012-09-16 23:38:52						3	2	5	3	4	2	4	4	2	1
2004174690	29897497	2012-09-16 23:33:53	2012-09-16 23:41:38						4	2	5	2	4	2	3	3	2	4
2004174640	29897497	2012-09-16 23:33:43	2012-09-17 00:23:28						4	2	1	2	4	2	3	3	5	4	4	1	3	2	2	3	4	5	3	3	4	2	2	4	5	2	1	3	5	2	3	1	3	2		2	1	2	1	5032	6
2004173305	29897497	2012-09-16 23:31:21	2012-09-16 23:31:46						4
2004173161	29897497	2012-09-16 23:31:15	2012-09-16 23:50:45						4	2	5	5	4	2	4	1	2	4	4	3	4	2	4	3	4	5	4	1	3	2	2	2	5	4	1	2	5	5	3	2	6	2		4	4	2	1	5031	6
2004171581	29897497	2012-09-16 23:28:21	2012-09-16 23:59:30						4	2	3	2	4	2	4	3	2	1	4	3	3	2	3	3	5	5	3	1	3	2	2	4	5	2	1	3	5	2	3	1	4	2		4	4	2	1	5152	4
2004170653	29897497	2012-09-16 23:27:16	2012-09-16 23:34:53						4	2	3	1	4	2	4	1	2	5	4	3	4	2	2	2	5	5	4	3
2004170408	29897497	2012-09-16 23:26:51	2012-09-16 23:48:15						4	2	5	3	4	2	4	4	2	1	4	3	4	2	4	3	5	5	4	3	4	2	2	4	2	2	1	2	5	2	3	1	6	2		4	4	2	1		6
2004168619	29897497	2012-09-16 23:23:55	2012-09-16 23:37:20						4	2	5	2	4	2	4	1	2	4	4	3	4	2	2	3	4	5	4	3	4	3	2	2	4	2	1	2	5	5	3	2	5	2		4	4	2	1	5606	5
2004168566	29897497	2012-09-16 23:23:44	2012-09-16 23:54:43						5	2	1	3	4	2	4	3	2	1	4	3	4	2	4	3	5	5	1	3	4	2	2	2	2	2	1	3	5	2	3	1	3	2		4	4	2	1	5670	5
2004168518	29897497	2012-09-16 23:23:41	2012-09-17 00:06:12						4	2	3	3	4	2	4	4	2	1	4	3	3	2	2	3	5	5	4	3	4	2	2	4	2	2	1	3	3	2	5	1	5	2		4	3	2	1	5291	6
2004164855	29897497	2012-09-16 23:17:38	2012-09-16 23:30:10						3	2	5	1	4	2	4	4	2	4	4	3	4	2	2	2	5	5	4	3	3	2	2	4	5	2	5	2	3	2	3	1	5	2		4	4		2	5052	6
2004164833	29897497	2012-09-16 23:17:35	2012-09-16 23:55:13						3	2	5	3	1	2	3	4		5	4	1	3	2	3	3	5	5	4	3	4	2	2	4	2	5	5	2	4	2	3	1	6	4		4	4	2	1	5052	4
2004164785	29897497	2012-09-16 23:17:28	2012-09-16 23:36:08						3	2	5	2	4	2	4	4	2	1	4	3	4	2	2	3	5	5	3	4	4	2	2	3	2	2	5	3	5	2	3	1	6	4		4	4	2	1	5065	6
2004162809	29897497	2012-09-16 23:14:06	2012-09-16 23:49:32						4	2	5	3	4	2	4	3	2	4	4	3	3
2004162747	29897497	2012-09-16 23:13:38	2012-09-17 00:48:47						3	2	5	1	4	2	3	3	2	2	4	3	3	2	4	3	4	5	4	3	4	3	2	3	2	2	5	2	4	2	3	2	6	4		4	4	2	1	5156	4
2004162031	29897497	2012-09-16 23:12:49	2012-09-16 23:32:46						4	2	3	1		2	4	4	2	5	4	1	3	2	2	3	5	5	4	3	4	2	2	4	5	2	1	3	5	2	3	2	6	9		4	4		2	5152	6
2004161597	29897497	2012-09-16 23:11:56	2012-09-16 23:28:10						5	2	3	3	4	2	3	4	2	4	4	3	3	2	4	3	5	5	4	3	4	2	2	4	2	2	1	3	5	2	3		4	2		4	2	2	1	5022	6
2004160498	29897497	2012-09-16 23:10:33	2012-09-16 23:35:54						3	2	3	2	4	2	4	4	2	5	4	3	3	2	4	3	5	5	4	3	3	2	2	4	5	2	5	3	5	2	3	1	5	2		4	4	2	1	5223	2
2004160186	29897497	2012-09-16 23:09:26	2012-09-16 23:22:48						4	2	5	2	4	2	3	3	2	4	4	1	3	2	4	3	5	3	1	3	4	2	2	4	5	2	5	3	5	2	3	2	4	2		4	3	2	1	5291	6
2004159724	29897497	2012-09-16 23:09:15	2012-09-16 23:32:07						4	2	5	1	4	2	4	1	2	5	4	1	3	2	4	3	5	5	3	3	4	2	2	4	5	2	1	3	4	2	3	1	4	4		3	3	2	1	5244	6
2004159572	29897497	2012-09-16 23:08:57	2012-09-16 23:20:05						2	2	5	1	2	2	4	4	2	2	4	1	5	2	4	3	4	5	4	4	3	2	2	3	5	4	5	3	4	2	3	1	6	2		4	4	2	1	5067	6
2004157797	29897497	2012-09-16 23:05:40	2012-09-16 23:06:07						3
2004155987	29897497	2012-09-16 23:02:43	2012-09-16 23:30:59						4	2	5	1	4	2	5	4	2	5	4	3	4	2	2	3	5	5	4	3	4	3	2	4	5	2	1	2	5	2	3	2	4	2		4	3	2	1	5072	6
2004154555	29897497	2012-09-16 23:00:17	2012-09-16 23:17:28						2	2	3	5	4	2	5	3	2	2	4	1	3	2	1	3	5	5	5	3	4	2	5	4	4	2	1	3	5	2	4	2	5	4		4	4	2	1	5031	4
2004152901	29897497	2012-09-16 22:57:12	2012-09-16 23:37:55						3	2	5	3	4	2	3	3	2	1	4	3	4	2	4	3	5	5	1	3	4	2	2	4	5	2	5	3	5	2	3	1	5	2		4	4		1	5234	4
2004148228	29897497	2012-09-16 22:48:32	2012-09-16 22:56:04						3	2	5	2	4	2	4	4	2	1	4	3	4	2	2	3	4	5	4	3
2004147641	29897497	2012-09-16 22:47:39	2012-09-16 22:47:59						3
2004147420	29897497	2012-09-16 22:46:52	2012-09-16 23:03:27						4	2	5	3	4	2	4	1	2	1	4	1	3	2	3	3	3	3	4	3	3	2	2	4	5	4	5	3	5	2	3	2	3	2		4	4	2	1	5351	5
2004146780	29897497	2012-09-16 22:45:29	2012-09-16 22:46:23						1
2004146717	29897497	2012-09-16 22:45:28	2012-09-16 23:17:08						1	2	1	4	4	3	5	3	5	5	4	3	4	2	2	3	5	5	4	4	4	2	2	2	5	4	5	5	5	2	3	2	3	2		4	2	2	1	5008	6
2004146573	29897497	2012-09-16 22:45:28	2012-09-16 22:46:01						3
2004146548	29897497	2012-09-16 22:45:29	2012-09-16 22:45:59						3
2004144073	29897497	2012-09-16 22:40:49	2012-09-16 22:44:23						3	2	1	2	4	2	4	3	2	1
2004142164	29897497	2012-09-16 22:37:10	2012-09-16 22:42:05						4	2	5	2	4	2	4	4	2	4
2004136279	29897497	2012-09-16 22:26:14	2012-09-16 22:44:43						3	2	5	1	4	2	3	3	2	1	4	1	3	2	2	3	5	5	3	3	4	2	2	4	2	2	1	3	5	2	3	1	7	4		4	4	2	1	5051	4
2004135897	29897497	2012-09-16 22:25:26	2012-09-16 22:48:48						4	2	5	2	4	2	4	4	2	4	4	1	3	2	4	3	5	5	1	3	4	2	2	4	2	5	3	3	5	2	3	1	4	2		4	4	1	1	5242	5
2004134705	29897497	2012-09-16 22:23:21	2012-09-16 22:23:39						4
2004125659	29897497	2012-09-16 22:06:38	2012-09-16 22:07:02						3
2004118868	29897497	2012-09-16 21:54:10	2012-09-16 22:17:04						4	2	3	3	2	3	3	1	2	4		3	3	5	1	5	5	5	3	3	4	2	2	2	5	4	1	3	2	2	3	2	3	2		4	4	2	1	5204	4
2004115830	29897497	2012-09-16 21:48:47	2012-09-16 22:09:18						3	2	5	3	2	2	4	4	2	4	4	3	5	2	2	3	5	4	3	3	4	2	2	2	4	2	1	2	5	2	3	1	4	2		4	4	2	1	5343	5
2004115638	29897497	2012-09-16 21:48:14	2012-09-16 22:13:34						3	2	5	2	4	2	4	4	5	4	4	3	4	5	4	3	5	5	4	1	4	2	2	2	2	2	1	3	5	5	3	1	5	2		4	4	2		5152	4
2004113468	29897497	2012-09-16 21:44:02	2012-09-16 22:28:19						4	5	5	3	4	2	4	3	5	4	4	3	4	2	4	3	5	5	4	3	3	2	2	3	5	2	1	3	5	2	3	2	6	2		4	4	2	1	5068	4
2004103858	29897497	2012-09-16 21:26:40	2012-09-16 22:09:38						3	2	5	1	2	2	4	4	2	1	4	1	3	2	2	3	4	5	4	3	4	3	2	3	5	2	4	3	5	2	3	2	7	2		4	4	2	1	5501	4
2004083027	29897497	2012-09-16 20:49:52	2012-09-16 21:21:43						2	2	2	3	4	2	4	4	2	5	2	3	3	2	4	3	4	5	5	3	4	2	5	1	5	4	1	3	4	2	2	1	7	2		4	4	2	1	5043	4
2003961155	29897497	2012-09-16 17:08:56	2012-09-16 17:18:42						4	2	3	3	4	2	3	3	2	1	4	3	3	5	4	3	5	5	3	3
2003846887	29897497	2012-09-16 13:13:02	2012-09-16 13:37:39						3	2	5	3	2	2	3	4	2	4	4	1	5	2	4	3	5	5	3	4	4	2	2	4	5	2	1	3	5	2	3	2	4	4		4	4	2	1	5000	5
2003840569	29897497	2012-09-16 12:56:19	2012-09-16 12:56:36						3
2003835077	29897497	2012-09-16 12:40:54	2012-09-16 13:07:19						3	2	5	4	4	2	4	1	2	1	4	3	4	2	4	3	5	5	4	3	4	2	2	2	2	4	1	3	4	2	3	2	6	2		4	4	2	1	5153	5
2003834764	29897497	2012-09-16 12:40:05	2012-09-16 13:17:06						3	2	5	2	4	2	4	4	2	2	4	1	3	2	4	3	4	5	3	3	3	2	1	2	2	2	1	3	3	2	3	1	4	2		4	4	2	1	5203	3
2003831839	29897497	2012-09-16 12:31:46	2012-09-16 12:49:21						3	2	5	3	4	1	4	4	2	1	4	1	3	4	4	1	5	3	4	1	3	2	2	4	4	2	5	3	4	5	3	1	5	2		4	4	2	1	5095	6
2003827435	29897497	2012-09-16 12:18:29	2012-09-16 12:47:50						4	2	5	3	4	2	4	4	2	1	4	3	5	2	4	3	5	5	4	3	4	2	2	2	5	2	5	2	5	2	5	1	7	4		4	4	2	1	5046	3
2003822231	29897497	2012-09-16 12:03:26	2012-09-16 12:29:58						3	2	5	3	4	2	4	4	2	1	4	3	3	2	2	2	5	5	4	3	3	2	1	4	5	2	1	3	5	2	3	1	3	2		4	4	2	1	5076	5
2003807551	29897497	2012-09-16 11:13:41	2012-09-16 11:51:37						3	2	5	3	2	2	3	4	2	1	4	1	3	2	2	2	5	5	5	3	4	3	2	4	2	4	5	3	5	2	3	1	5	2		4	4	2	1	5022	4
2003800516	29897497	2012-09-16 10:47:48	2012-09-16 11:14:37						3	2	5	3	4	2	5	4	2	2	4	1	3	2	2	2	5	5	3	3	4	3	2	1	5	4	1	3	4	2	3	2	7	2		4	4	2	1	5034	8
2003798538	29897497	2012-09-16 10:40:48	2012-09-16 10:58:45						3	2	5	3	4	2	4	4	2	1	4	3	3	2	2	2	5	5	4	3	3	2	2	3	5	4	5	3	5	2	3	2	3	2		4	4		1	5032	6
2003796360	29897497	2012-09-16 10:18:43	2012-09-16 11:00:49						3	2	5	2	4	2	4	1	2	4	4	3	4	2	2	2	4	5	4	3	4	2	2	1	5	2	1	3	5	2	3	1	4	2		4	4	2	1	5152	6
2003794156	29897497	2012-09-16 10:24:47	2012-09-16 10:41:26						5	2	1	3	4	2	4	4	2	1	4	3		2	4	3		5	5
2003793272	29897497	2012-09-16 10:21:02	2012-09-16 10:21:33						5
2003790391	29897497	2012-09-16 10:10:08	2012-09-16 10:35:18						3	2	3	2	4	2	5	3	2	1	1	1	3	2	3	2	5	5	4	3	4	2	2	4	5	4	1	3	5	2	3	2	5	2		4	4	2	1	5019	6
2003788865	29897497	2012-09-16 10:04:27	2012-09-16 10:05:03						3
2003786439	29897497	2012-09-16 09:55:56	2012-09-16 10:32:40						3	2	5	3	2	2	1	1	2	4	4	1	3	2	2	3	5	5	4	3	4	2	2	3	5	2	5	2	5	2	3	1	1	2		3	3	2	1	5065	2
2003781768	29897497	2012-09-16 09:38:30	2012-09-16 10:29:25						3	2	5	2	4	2	5	4	2	1	4	3	3	5	4	3	5	5	4	3	4	2	2	2	5	2	1	3	5	2	3	1	7	2		4	4	2	1	5162	5
2003778656	29897497	2012-09-16 09:27:00	2012-09-16 09:48:33						3	2	3	1	2	2	4	3	2	5	4	1	3	4	4	3	5	5	4	3	4	3	2	2	5	4	5	3	3	2	3	2	3	2		4	4	2	1	5052	5
2003777785	29897497	2012-09-16 09:23:20	2012-09-16 09:46:59						3	2	3	1	3	4	3	1	5	1	4	3	3	2	3	3	4	5	3	3	3	2	2	4	5	4	1	5	5	2	1	2	5	2		4	4	2	1	5330	2
2003772629	29897497	2012-09-16 09:04:10	2012-09-16 09:21:48						3	2	3	3	4	3	1	1	2	4	4	3	3	2	4	3	2	5	1	4	3	2	2	4	5	2	5	3	5	2	3	1	3	2		4	4	2	1	5321	1
2003772557	29897497	2012-09-16 09:03:54	2012-09-16 09:26:59						4	2	3	2	4	2	4	3	2	1	4	3	3	2	4	3	5	5	4	3	4	3	2	3	2	4	5	3	5	2	3	2	5	2			4	2	1	5244	6
2003767759	29897497	2012-09-16 08:44:30	2012-09-16 08:44:52																							1
2003764200	29897497	2012-09-16 08:30:12	2012-09-16 08:46:05						3	2	5	3	4	2	5	3	2	1	4	1	3	2	3	2	5	5	3	3	4	2	2	2	2	2	1	3	5	2	3	2	6	2		4	4	2	1	5265	2
2003763986	29897497	2012-09-16 08:29:21	2012-09-16 08:31:25						3	2	3	3	4	2	4	4	2	1
2003761841	29897497	2012-09-16 08:21:01	2012-09-16 08:44:02						3	2	5	1	4	2	3	4	4	5	4	3	4	4	4	3	5	5	4	3	4	2	2	2	5	2	1	3	4	2	3	2	7			4	4	2	1	5153	6
2003760329	29897497	2012-09-16 08:14:21	2012-09-16 10:17:49						4	2	5	3	4	2	4	3	2	5	4	3	4	2	4	3	5	5	3	3	3	2	2	4	5	2	5	3	4	2	3	2	3	2		4	4	2	1	5152	5
2003759983	29897497	2012-09-16 08:13:03	2012-09-16 09:06:19						3	2	5	1	4	3	1	5	5	3	4	5	3	2	3	2	5	5	4	1	4	2	2	4	2	2	1	2	5	4	5	2	3		Iran	1	1	2	2	5000	6
2003758499	29897497	2012-09-16 08:07:28	2012-09-16 08:33:31						3	2	3	3	4	2	4	1	2	1	4	3	3	2	2	3	4	5	5	1	4	2	2	3	2	2	5	2	3	2	3	1	7	4		4	4	2	1	5048	6
2003752499	29897497	2012-09-16 07:42:31	2012-09-16 08:03:26						2	2	3	2	2	2	3	1	5	1	4	3	3	2	3	3	5	5	4	3	4	2	2	3	5	2	5	3	5	2	1	1	4	4		1	1	2	1	5022	5
2003750459	29897497	2012-09-16 07:32:46	2012-09-16 08:51:36						2	2	5	3	4	2	5	4	2	1	4	3	3	2	2	2	4	5	4	3	4	4	2	2	2	2	5	3	5	5	3	1	4	2		4	4	2	1	5050	4
2003745155	29897497	2012-09-16 07:10:47	2012-09-16 07:30:06						3	5	1	2	4	2	1	1	2	1	4	5	3	2	3	5	5	5	4	3	3	3	1	4	5	4	5	3	5	3	2	1	4	4		3	3	2	1	5047	4
2003742106	29897497	2012-09-16 06:57:41	2012-09-16 07:08:52						3	2	5	3	4	2	1	4	5	5	4	1	3	2	1	3	5	5	3	3	4	2	2	2	5	4	4	3	4	2	3	2	3	2			4		2	Adelaide	6
2003741153	29897497	2012-09-16 06:53:07	2012-09-16 07:03:09						4	2	3	3	4	2	3	4	2	1	4	1	3	2	2	3	5	5	4	3
2003739816	29897497	2012-09-16 06:47:29	2012-09-16 07:31:08						3	2	5	3	4	2	3	3	2	4	4	3	4	2	2	2	5	5	4	3	3	2	2	1	5	4	1	3	5	2	3	2	5	2		4	4		2	5081	5
2003738015	29897497	2012-09-16 06:40:07	2012-09-16 07:03:15						2	2	5	2	4	2	3	4	2	4	4	3	4	2	4	3	5	5	4	3	4	2	2	4	2	2	3	3	5	2	3	1	7	2		4	4	2	1	5000	4
2003737817	29897497	2012-09-16 06:38:32	2012-09-16 07:42:32						3	2	5	3	4	2	4	4	2	1	4	3	3	1	4	3	5	5	4	4	4	2	2	4	5	4	1	3	3	2		2	6	4		4	4	2	1	5152	2
2003737779	29897497	2012-09-16 06:38:32	2012-09-16 06:39:27						3
2003736081	29897497	2012-09-16 06:32:14	2012-09-16 08:21:39						4	2	3	3	4	2	3	4	2	5	4	3	4	2	2	3	5	5	4	3	2	2	2	3	2	2	5	2	3	2	3	1	4	2		4	4	2	1	5136	5
2003733720	29897497	2012-09-16 06:22:22	2012-09-16 06:43:11						3	2	3	1	4	2	5	1	2	1	4	1	3	2	4	3	5	5	4	3	3	2	2	4	5	2	1	3	5	2	3	2	4	2		4	4	2	1	5015	6
2003728179	29897497	2012-09-16 05:57:41	2012-09-16 05:57:57						3
2003726822	29897497	2012-09-16 05:51:38	2012-09-16 06:21:03						3	2	5	3	4	2	1	3	2	1	4	3	4	2	2	3	5	5	4	3	4	2	2	2	2	2	5	2	5	2	3	1	4	2		4	4	2	1	5153	4
2003721536	29897497	2012-09-16 05:28:00	2012-09-16 05:48:51						4	2	1	3	4	2	4	4	2	4	4	1	3	2	4	3	5	5	4	3	4	2	2	3	2	5	5	3	5	2	3	1	5	4		3	3	2	1	5276	6
2003721459	29897497	2012-09-16 05:27:46	2012-09-16 05:32:41						5	2	5	3	4	2	3	4	2	1	4	3	4	2	4	3	5	5	1	3
2003715723	29897497	2012-09-16 04:58:21	2012-09-16 05:30:53						3	2	3	3	4	2	3	4	2	4	4	1	4	2	2	3	5	5	4	3	3	2	2	4	2	2	5	3	5	2	3	2	5	4		4	4	2	1	5066	6
2003715425	29897497	2012-09-16 05:01:07	2012-09-16 05:53:59						3	2	3	1	4	2	3	3	5	1	2	3	4	2	2	2	5	5	4	3	3	2	2	2	2	4	4	3	5	2	3	2	3	2		4	4	2	1	5091	4
2003708044	29897497	2012-09-16 04:31:10	2012-09-16 04:45:01						4	2	5	2	4	2	3	1	2	4	1	3	4	2	2	3	5	5	4	3	4	3	2	2	5	2	5	3	5	2	3	1	4	4		4	4	1	1	5223	6
2003705670	29897497	2012-09-16 04:21:24	2012-09-16 04:48:33						3	2	5	5	4	2	4	3	2	1	4	1	3	2	3	3	5	5	4	3	4	2	2	3	4	4	1	3	5	2	3	2	6	2		4	4	2	1	5091	4
2003701987	29897497	2012-09-16 04:07:19	2012-09-16 04:40:03						4	2	5	3	4	2	4	4	2	1	4	3	4	2	4	3	5	5	4	3	4	2	2	4	2	2	1	3	5	1	3	2	6	2		4	4	2	1	5241	5
2003700335	29897497	2012-09-16 04:00:48	2012-09-16 04:22:53						4	2	5	3	4	2	4	4	2	1	4	1	5	2	2	2	5	3	4	3	4	3	2	2	2	2	1	3	5	2	3	1	6	2		4	4		1	5223	3
2003699906	29897497	2012-09-16 03:58:56	2012-09-16 04:03:51						4	2	5	2	4	2	3	4	2	4
2003698272	29897497	2012-09-16 03:53:15	2012-09-16 04:05:47						3	2	3	3	4	3	4	3	2	4	4	1	3	2	2	2	5	5	3	3	4	3	2	2	5	2	1	3	5	2	3	1	4	2		4	4	2	1	5152	5
2003683904	29897497	2012-09-16 03:03:38	2012-09-16 03:35:47						4	2	3	3	4	2	4	1	2	1	4	3	3	2	2	2	5	5	1	3	4	2	2	2	4	2	1	3	5	2	3	1	3	2		4	4	2	1	5223	5
2003680293	29897497	2012-09-16 02:52:38	2012-09-16 03:17:39						3	2	5	3	4	2	3	3	2	1	4	3	5	2	4	3	1	5	4	3	4	2	2	2	5	2	5	3	4	2	3	2	5	2		4	4	2	1	5063	5
2003672206	29897497	2012-09-16 02:28:31	2012-09-16 02:52:58						3	2	5	1	4	2	5	1	2	4	4	3	4	2	4	3	5	5	3	3	4	2	2	3	2	4	1	3	5	5	3	2	3	2		4	1	2	1	5690	6
2003663903	29897497	2012-09-16 02:03:50	2012-09-16 02:04:58						4
2003627836	29897497	2012-09-16 00:28:15	2012-09-16 01:03:54						3	5	5	3	4	2	4	4	2	1	4	3	3	2	2	3	2	5	4	3	1	2	2	2	5	2	1	2	5	5	3	1	8	2		4	4	2	1	5159	1
2003609687	29897497	2012-09-15 23:43:32	2012-09-16 00:07:48						3	2	3	3	4	2	3	4	5	4	4	3	4	2	4	3	4	5	3	4	4	2	2	2	2	5	5	2	5	2	3	2	5	2		4	1	2	1	5073	5
2003598913	29897497	2012-09-15 23:17:20	2012-09-15 23:59:28						3	2	5	3	4	2	4	4	2	2	4	3	3	2	4	2	5	5	4	3	4	2	2	4	5	2	5	2	4	2	3	2	7	2		4	4	2	1	5016	5
2003596324	29897497	2012-09-15 23:11:31	2012-09-15 23:11:50						3
2003585085	29897497	2012-09-15 22:44:29	2012-09-15 22:44:42						3
2003569956	29897497	2012-09-15 22:09:38	2012-09-15 22:26:44						3	2	5	5	4	2	1	3	2	2	4	3	3	5	4	5	5	5	5	4	4	3	2	5	5	4	5	3	3	2	3	1	3	2		4	4	2	1	5041	5
2003556042	29897497	2012-09-15 21:40:00	2012-09-15 22:05:10						3	2	5	1	4	2	3	3	2	1	4	3	3	1	4	3	5	5	4	3	4	2	2	4	5	2	5	3	5	2	3	1	7	4		4	4	2	1	5089	5
2002864672	29897497	2012-09-15 14:44:45	2012-09-15 14:59:21						3	2	5	2	4	2	1	1	2	1	4	1	3	2	2	2	5	5	4	3	4	2	2	2	2	2	3	3	2	2	3	1	2	2		4	4	2	1	5007	3
2002763105	29897497	2012-09-15 13:52:38	2012-09-15 14:07:37						4	2	5	1	4	2	4	4	2	5	4	1	4	5	4	3	5	5	4	3	4	2	2	2	5	2	1	3	5	2	3	1	3	2		4	4	2	1	5051	5
2002708409	29897497	2012-09-15 13:44:48	2012-09-15 13:50:04						3	2	5	1	2	2	4	3	5	4	4	1	3	2	2	3	5	3	3	3
2002691908	29897497	2012-09-15 13:13:31	2012-09-15 13:38:29						3	2	5	3	4	2	4	4	2	1	4	3	3	2	4	3	5	5	4	3	1	2	2	2	5	2	5	3	5	2	3	2	8	2		4	4	2	1	5048	4
2002672852	29897497	2012-09-15 12:33:14	2012-09-15 13:09:17						3	2	5	3	4	3	4	4	2	5	4	3	4	3	3	3	5	5	4	3	3	2	2	4	5	2	1	3	1	4	3	1	6	2		4	4	2	1	5050	5
2002670301	29897497	2012-09-15 12:27:38	2012-09-15 12:56:13						3	2	5	3	4	2	4	1	2	1	4	3	3	2	3	3	5	5	4	3	3	2	2	4	5	2	5	3	2	2	3	2	5	2		4	4	2	1	5039	6
2002649374	29897497	2012-09-15 11:38:44	2012-09-15 11:58:06						3	2	5	3	4	2	4	4	2	1	4	3	4	2	3	3	5	5	4	3	4	2	5	2	5	2	5	3	4	2	3	2	4	2		4	4	2	1	5082	6
2002644413	29897497	2012-09-15 11:24:56	2012-09-15 11:58:35						3	2	3	2	2	2	4	3	5	1	4	3	4	2	2	2	5	5	4	3	3	2	2	5	5	4	5	3	3	2	3	1	4	2		4	4	2	1	5051	6
2002641416	29897497	2012-09-15 11:17:06	2012-09-15 11:49:17						3	2	5	3	4	2	3	3	2	5	4	1	3	2	3	3	5	5	5	3	2	2	2	4	5	4	5	3	4	2	3	2	6	2		4	4	2	1	5118	5
2002635935	29897497	2012-09-15 11:02:37	2012-09-15 11:12:08						3	2	2	1	1	2	5	4	5	5	4	3	3	5	2	3	5	5	1	2
2002634431	29897497	2012-09-15 10:58:06	2012-09-15 10:58:47						3
2002625861	29897497	2012-09-15 10:33:20	2012-09-15 10:33:35						3
2002618260	29897497	2012-09-15 10:10:08	2012-09-15 10:31:53						4	2	5	2	4	2	4	3	2	5	4	3	3	2	2	3	5	5	5	3	4	2	2	4	2	4	1	3	5	2	2	2	7	2		4	4	2	1	5048	7
2002603864	29897497	2012-09-15 09:25:27	2012-09-15 09:45:03						3	2	5	2	4	2	4	1	2	1	4	3	3	2	2	3	5	5	4	3	4	3	2	2	2	2	5	3	5	5	3	1	5	2		4	4	2	1	5608	4
2002586895	29897497	2012-09-15 08:31:26	2012-09-15 08:51:05						4	2	5	4	4	2	5	4	2	5	4	1	3	2	2	2	5	5	4	3	3	2	2	2	5	4	5	2	5	2	3	1	6	2		4	4	2	1	5085	6
2002582477	29897497	2012-09-15 08:17:16	2012-09-15 08:37:32						4	2	5	3	4	2	5	4	5	1	4	3	5	1	4	2	5	5	4	1	4	2	2	4	3	2	1	3	2	2	3	1	8	2		4	4	2	1	5129	4
2002572821	29897497	2012-09-15 07:45:34	2012-09-15 08:11:51						4	2	5	3	4	2	4	4	2	1	4	3	3	2	3	3	5	5	4	1	4	3	2	2	5	2	5	3	5	5	3	2	8	2		4	4	2	1	5044	6
2002571261	29897497	2012-09-15 07:41:04	2012-09-15 08:05:24						3	2	3	3	4	2	4	3	2	1	4	3		2	4	1		5	4	3	4	2	1	2	2	2	1	3		2	3	2	7	2		4	4	2	1	5051	2
2002568757	29897497	2012-09-15 07:33:34	2012-09-15 07:53:12						3	2	3	2	4	1	1	3	2	1	4	3	3	2	4	2	5	5	3	3	3	2	2	3	5	2	5	3	5	2	4	1	3	2		4	4	2	1	5039	5
2002565799	29897497	2012-09-15 07:23:35	2012-09-15 07:40:26						3	2	5	2	4	2	5	3	2	1	4	3	4	2	3	2	5	5	4	3	4	2	1	2	2	4	1	3	5	2	3	2	2	2		4	4	2	1	5244	5
2002562589	29897497	2012-09-15 07:12:48	2012-09-15 07:13:26						1
2002556246	29897497	2012-09-15 06:52:03	2012-09-15 07:11:00						3	2	5	2	4	2	4	4	2	1	4	1	3	2	3	2	5	5	4	1	4	3	2	4	2	2	1	3	5	2	3	2	4	2		4	4	2	1	5074	5
2002550187	29897497	2012-09-15 03:04:28	2012-09-15 07:01:51						5	2	5	1	4	2	4	4	2	4	4	3	4	2	3	3	5	5	4	3	4	2	2	4	5	2	5	3	3	2	3	1	5	4		4	4	2	1	5710	6
2002547481	29897497	2012-09-15 06:21:58	2012-09-15 06:47:50						2	2	5	1	4	2	4	4	2	1	4	3	3	2	2	3	5	5	3	3	4	2	2	2	5	2	1	2	4	2	3	1	6	2		4	4	2	1	5051	6
2002547101	29897497	2012-09-15 06:20:14	2012-09-15 07:06:58						3	2	5	3	4	2	4	4	2	2	4	3	3	5	3	3	5	5	4	3	4	2	2	3	5	4	1	3	5	2	3	2	7	2		4	4	2	1	5172	4
2002543329	29897497	2012-09-15 06:08:23	2012-09-15 06:39:56						3	5	3	1	4	2	4	4	2	1	4	3	5	1	4	3	2	5	5	3	1	2	1	2	4	4	1	3	4	2	3	2	7	2		4	4	2	1	5075	4
2002527339	29897497	2012-09-15 05:19:23	2012-09-15 05:36:51						3	2	5	3	4	2	4	4	2	1	4	3	3	2	4	2	5	5	4	3	4	2	2	2	5	4	5	3	5	2	3	2	7	2		4	4	2	1	5066	6
2002514890	29897497	2012-09-15 04:41:31	2012-09-15 04:41:45						4
2002514516	29897497	2012-09-15 04:39:22	2012-09-15 05:48:28						3	5	3	3	4	2	4	4	5	5	4	1	3	2	3	3	2	5	4	3	4	2	5	2	4	1	1	3	5	5	3	2	8	2		4	4	2	1	5064	1
2002506358	29897497	2012-09-15 04:18:22	2012-09-15 04:33:28						3	2	5	5	2	2	3	4	2	1	4	1	3	4	4	2	2	4	4	1	4	2	4	4	5	4	5	3	5	2	3	2	6	2		4	4	2	1	5000	6
2002505054	29897497	2012-09-15 04:14:30	2012-09-15 04:39:38						3	2	5	2	4	2	4	4	2	1	4	3	3	2	4	3	5	5	5	3	4	3	5	2	5	2	1	3	3	2	3	2	7	2		4	4	2	1	5051	5
2002504070	29897497	2012-09-15 04:11:58	2012-09-15 04:22:19						4	2	3	2	2	2	3	4	2	4	4	3	5	5	4	3	4	5	1	5	3	3	2	4	2	2	5	3	5	2	3	1	3	2		4	4	2	1	5201	6
2002492438	29897497	2012-09-15 03:42:48	2012-09-15 03:58:15						3	2	3	1	2	3	1	3	2	2	4	1	3	2	4	3	4	5	1	3	4	2	2	2	5	4	1	2	1	2	3	1	2	1		2	2	2	1	5000	5
2002492032	29897497	2012-09-15 03:42:12	2012-09-15 04:25:48						4	2	5	1	2	2	3	4	2	3	4		3	2	4	3	4	5	1	3	4	1	2	4	5	2	1	3	5	2	3	2	6	2		4	2	2	1	5034	6
2002481022	29897497	2012-09-15 02:19:19	2012-09-15 03:30:54						4	2	5	1	4	2	1	4	2	1	4	1	3	2	2	3	5	5	4	3	4	2	2	4	5	2	5	2	5	2	3	2	4	2		4	1	2	1	3000	6
2001895880	29897497	2012-09-15 02:32:07	2012-09-15 02:48:19						3	2	3	2	2	3	3	4	2	4	4	1	3	2	4	3	5	5	4	3	2	2	2	2	5	2	5	3	4	2	3	1	5	2		4	4	2	1	5137	4
2001893867	29897497	2012-09-15 02:28:20	2012-09-15 02:28:25						3
2001893068	29897497	2012-09-15 02:18:41	2012-09-15 02:26:50						3
2001889183	29897497	2012-09-15 02:18:41	2012-09-15 02:21:49						4	2	5	3	4	2	4	4	2	1
2001199525	29897497	2012-09-15 01:31:01	2012-09-15 01:34:59						3	2	5	1	4	2	4	1	2	5
2001198009	29897497	2012-09-15 01:30:19	2012-09-15 01:52:29						3	2	5	3	4	2	4	4	2	1	4	3	4	2	3	2	5	5	4	3	4	2	2	1	2	2	1	2	5	2	3	1	5	2		4	4	2	1	5076	3
2001183759	29897497	2012-09-15 01:20:51	2012-09-15 02:13:27						3	2	5	2	4	2	5	3	2	1	1	1	3	2	4	3	4	5	4	3	4	2	2	3	5	2	1	2	5	2	3	1	6	2		4	4	2	1	5025	4
2001182155	29897497	2012-09-15 01:18:22	2012-09-15 01:52:51						3	2	5	2	4	2	3	4	2	4	4	1	3	2	1	1	5	1	5	4	3	2	2	4	5	2	5	3	4	2	3	2	6	2		4	4	2	1	5290	5
2001169937	29897497	2012-09-15 00:58:17	2012-09-15 01:27:27						3	2	3	3	4	2	3	4	2	1	4	3	3	4	4	3	4	5	4	3	4	2	2	2	5	4	5	3	5	2	1	2	7	2		4	4	2	1	5251	5
2001166963	29897497	2012-09-15 00:53:26	2012-09-15 00:53:45						2
2001110823	29897497	2012-09-15 00:44:53	2012-09-15 00:50:58						4	2	3	3	4	2	4	4	2	5
2001110330	29897497	2012-09-15 00:44:01	2012-09-15 00:56:16						4	2	5	3	4	2	4	4	5	1	4	3	3	2	2	2	5	5	4	3	4	2	2	3	2	4	1	3	4	2	3	2	6	4		4	4	2	1	5097	5
2001099798	29897497	2012-09-15 00:26:54	2012-09-15 00:27:21						4
2001082148	29897497	2012-09-15 00:00:21	2012-09-15 00:14:57						3	2	3	3	4	2	3	4	2	5	4	3	3	4	4	3	4	5	4	3
2001073052	29897497	2012-09-14 23:48:11	2012-09-15 00:51:49						3	2	2	1	4	2	4	4	4	5	4	1	3	2	4	3	5	5	4	3	2	2	2	5	5	4	1	3	2	3	3	2	7	2		4	4	2	1	5290	2
2001065578	29897497	2012-09-14 23:37:14	2012-09-14 23:38:30						4
2001048129	29897497	2012-09-14 23:15:06	2012-09-14 23:31:09						4				4	2	3	2	2	1	4	3	3	2	4	2	4	5	4	3
2001046786	29897497	2012-09-14 23:13:55	2012-09-15 00:04:21						5	5	3	2	4	2	4	3	2	5	4	1	4	2	4	3	5	5	5	3	4	2	2	3	2	2	1	2	5	2	3	1	7	2		4	4	2	1	5159	5
2001041431	29897497	2012-09-14 23:07:02	2012-09-14 23:28:02						4	2	5	2	2	2	4	3	2	1	4	3	4	3	4	2	5	5	1	3
2001032455	29897497	2012-09-14 22:56:28	2012-09-14 23:33:28						3	2	2	1	4	2	4	4	4	5	4	1	3	2	4	3	5	5	5	3
2001029253	29897497	2012-09-14 22:53:04	2012-09-14 23:13:18						3	2	1	2	4	3	1	1	2	5	4	4	4	2	2	3	3	5	4	2	4	4	4	2	5	4	1	1	2	2	3	1	2	2		3	1		2	5006	3
2000920847	29897497	2012-09-14 21:06:57	2012-09-14 21:28:45						3	2	3	1	2	2	3	3	2	3	4	3	3	1	4	2	5	5	4	3	2	3	2	5	5	2	5	2	3	3	3	1	3	2		4	2	2	1	5006	4
2000595369	29897497	2012-09-14 17:29:32	2012-09-14 18:20:15						3	2	5	3	4	2	4	3	2	1	4	3	4	2	3	3	5	5	3	3	4	3	5	4	5	4	1	3	5	2	5	2	7	4		4	4	2	1	5171	5
2000340964	29897497	2012-09-14 15:01:49	2012-09-14 15:27:45						5	5	5	3	4	2	4	4	2	4	4	3	4	3	2	2	5	5	4	3	4	3	2	1	2	1	1	3	5	2	4	2	6	2		4	4	2	1	5152	7
2000243431	29897497	2012-09-14 14:03:04	2012-09-14 14:30:05						5	2	5	1	4	2	3	3	2	4	4	1	4	2	4	3	5	5	4	3	4	2	2	2	2	5	1	3	3	2	3	1	5	2		4	4	2	1	5068	6
2000232309	29897497	2012-09-14 13:56:13	2012-09-14 14:20:32						3	2	1	3	1	2	4	3	2	4	4	3	3	5	4	2	4	5	5	4	4	2	5	2	5	4	1	3	5	2	3	2	5	2		4	4	2	1	5170	4
2000196962	29897497	2012-09-14 13:34:16	2012-09-14 13:54:17						3	2	5	3	4	3	3	4	2	1	1	3	5	2	4	3	5	5	4	3	4	2	2	2	5	4	5	3	5	2	3	1	5	4		4	4	2	1	5035	4
2000192270	29897497	2012-09-14 13:31:32	2012-09-14 13:51:14						4	5	5	3	4	2	4	1	2	5	4	3	3	2	2	3	5	5	4	3	4	2	2	4	5	2	5	3	3	2	3	2	6	2		4	4	2	1	5212	4
2000137446	29897497	2012-09-14 12:54:06	2012-09-14 13:15:54						3	2	5	2	2	2	3	3	2	1	1	3	5	2	4	3	5	5	4	3	3	1	2	2	5	4	1	2	5	2	3	2	6	4		4	4	2	1	5069	6
2000120225	29897497	2012-09-14 12:40:24	2012-09-17 06:31:24						3	2	5	3	4	2	4	4	2	1	4	3	3	2	4	3	4	5	4	1	4	2	2	2	5	2	5	3	4	2	3	2	6	2		4	4		1	5075	5
2000112474	29897497	2012-09-14 12:34:53	2012-09-14 12:42:29						3	2	3	1	2	2	3	3	5	1	4	3	3	2	2	3	5		4	3
2000095414	29897497	2012-09-14 12:19:32	2012-09-14 12:37:28						5	5	5	1	4	2	3	4	2	5	4	1	5	2	4	2	5	5	1	3	4	3	2	4	2	2	1	2	5	2	3	1	5	4		4	4	2	1	5142	6
2000074721	29897497	2012-09-14 12:00:37	2012-09-14 12:01:43						4
2000071878	29897497	2012-09-14 11:57:47	2012-09-14 12:22:14						3	5	5	3	4	3	3	4	2	1	4	1	5	2	4	3	2	5	5	3	4	3	2	3	5	4	1	3	3	2	3	2	6	2		3	3	2	1	5089	3
2000067177	29897497	2012-09-14 11:53:05	2012-09-14 11:53:51						3
2000064795	29897497	2012-09-14 11:49:26	2012-09-14 12:18:46						4	2	5	2	4	2	4	4	2	1	4	1	3	2	4	3	5	5	4	3	4	2	2	4	4	2	1	3	3	2	3	2	6	2		4	4	2	1	5163	4
2000064691	29897497	2012-09-14 11:50:26	2012-09-14 12:09:20						3	2	3	2	2	2	3	4	5	4	4	1	4	5	3	3	4	5	4	3	4	2	2	4	5	2	1	2	5	2	3	1	5	9		2	2	2	1	5076	4
2000061821	29897497	2012-09-14 11:47:39	2012-09-14 12:05:14						4	5	5	3	4	3	1	2	2	1	4	1	4	1	4	3	4	5	4	3	4	3	5	4	5	3	1	3	4	3	3	1	7	2		4	4	2	1	5073	4
2000042211	29897497	2012-09-14 11:24:30	2012-09-14 11:53:03						4	2	3	3	4	3	3	4	2	5	4	3	3	2	2	3	4	5	4	1	4	4	1	2	5	2		3	4	2	3	1	6	2		4	4	2	1	5278	3
2000038543	29897497	2012-09-14 11:20:34	2012-09-14 11:36:26						3	2	5	3	4	2	4	4	2	1	4	3	3	2	4	2	5	5	4	3	4	2	2	4	5	2	5	3	5	2	3	2	5	2		4	4	2	1	5087	4
2000037076	29897497	2012-09-14 11:18:21	2012-09-14 11:43:28						4	2	5	2	4	2	3	4	2	4	4	3	5	2	4	3	5	5	5	3	2	2	2	4	2	2	1	2	5	2	3	2	6	2		4	4	2	1	5082	5
2000023059	29897497	2012-09-14 10:59:40	2012-09-14 11:54:40						4	2	5	3	4	2	4	3	2	2	4	3	3	2	2	1	5	5	4	3	4	2	2	4	5	2	3	3	4	2	3	2	8	2		4	4	2	1	5152	4
2000022158	29897497	2012-09-14 10:58:40	2012-09-14 11:15:29						4	2	3	3	2	2	5	4	2	1	4	1	3	2	3	3	5	5	4	3	4	2	2	4	4	2	5	3	5	2	3	2	4	2		4	4	2	1	5251	4
2000020462	29897497	2012-09-14 10:56:20	2012-09-14 11:12:51						4	2	3	2	4	2	4	4	2	1	4	3	5	2	4	3	5	5	4	3	4	2	2	4	2	2	1	3	5	2	3	1	5	2		4	4	2	1	5152	6
2000020266	29897497	2012-09-14 10:55:24	2012-09-14 11:43:56						4	2	5	1	4	2	3	4	2	1	4	3	3	2	2	3	5	5	4	3	4	2	2	4	2	2	5	3	5	2	3	2	6	4		4	4	2	1	5154	6
2000014669	29897497	2012-09-14 10:47:20	2012-09-14 11:27:56						3	2	5	3	4	2	3	3	2	1	4	3	3	2	4	3	5	5	4	3	4	2	1	4	2	2	5	3	4	2	3	2	7	9		4	4	2	1	5050	5
2000006113	29897497	2012-09-14 10:33:42	2012-09-14 11:17:45						3	2	3	3	4	2	3	4	2	1	4	1	5	2	4	3	4	5	4	3	3	2	2	2	5	2	5	3	5	2	3	2	4	2		4	4	2	1	5154	2
1999995799	29897497	2012-09-14 09:52:54	2012-09-14 10:55:26						3	2	5	1	4	2	3	3	2	3	4	1	3	4	3	3	5	5	4	3	3	3	5	5	5	2	1	3	3	5	3	2	6	4		4	4	2	1	5158	6
1999995264	29897497	2012-09-14 10:18:27	2012-09-14 10:37:10						4	5	5	3	4	4	4	4	2	1	4	1	4	2	3	3	5	4	4	3	4	2	2	2	5	2	1	3	3	2	5	2	6	2		4	4	2	2	5062	4
1999993056	29897497	2012-09-14 10:14:44	2012-09-14 10:44:33						3	2	1	2	4	3	4	1	2	1	4	3	4	2	4	3	5	5	4	3	4	3	2	2	5	4	1	2	3	2	3	2	6	2		4	4	2	1	5158	2
1999991963	29897497	2012-09-14 10:13:18	2012-09-14 10:18:10						2	2	3	1	2	2	3	3	5	3	4	1	3	2	2	5	5	5	3	3
1999991367	29897497	2012-09-14 10:11:40	2012-09-14 10:20:12						4	2	5	1	4	2	1	3	2	5	4	1	3	5	2	2	5	3	3	3
1999989280	29897497	2012-09-14 10:08:46	2012-09-14 10:31:56						4	2	5	4	4	2	4	3	2	5	4	3	3	2	1	3	5	5	4	3	4	2	2	2	2	2	5	3	5	2	3	2	7	2		4	4	2	1	5162	6
1999986022	29897497	2012-09-14 10:03:27	2012-09-14 10:44:22						3	5	5	3	4	2	5	1	5	1	4	1	4	2	3	3	4	5	3	3	4	2	2	2	2	4	1	3	3	2	3	1	6	2		4	4	2	1	5081	6
1999984822	29897497	2012-09-14 10:01:34	2012-09-14 10:22:59						5	2	5	2	4	2	4	4	2	1	4	1	4	2	2	3	5	5	4	3	4	2	2	2	2	2	1	3	5	2	3	1	5	2		4	2	2	1	5453	7
1999977715	29897497	2012-09-14 09:49:55	2012-09-14 10:19:03						3	5	3	3	4	2	3	1	2	5	4	1	5	1	2	2	5	5	4	3	3	3	5	3	5	4	1	3	5	2	3	2	7	4		4	4	2	1	5069	4
1999973468	29897497	2012-09-14 09:43:06	2012-09-14 10:19:04						3	2	5	3	2	2	4	4	5	1	4	1	4	5	2	2	5	5	4	3	4	2	2	2	4	2	1	3	3	2	3	1	7	2		4	4	2	1	5154	7
1999969672	29897497	2012-09-14 08:20:19	2012-09-14 09:40:58						3	2	2	2	4	2	1	4	2	5
1999969440	29897497	2012-09-14 09:36:47	2012-09-14 10:33:50						5	5	5	2	4	2	4	3	2	1	4	1	4	2	4	3	5	5	4	3	4	3	2	4	5	2	5	4	3	2	3	1	5	2		4	4	2	1	5154	5
1999954565	29897497	2012-09-14 09:10:59	2012-09-14 09:39:33						4	2	5	3	1	2	4	4	2	2	4	3	4	2	4	2	5	5	4	3	4	2	5	2	5	4	1	3	5	2	3	2	5	2		4	2	2	1	5048	6
1999953279	29897497	2012-09-14 05:56:31	2012-09-14 09:40:55						3	2	5	3	4	2	4	3	2	1	4	3	3	2	4	3	5	5	4	3	4	2	2	4	4	2	1	2	5	2	3	2	5	1		4	3	2	1	5163	6
1999950315	29897497	2012-09-14 08:53:44	2012-09-14 10:20:08						3	2	5	2	4	2	4	3	2	1	4	1	3	2	4	2	2	5	5	3	4	2	2	3	5	2	1	3	4	2	3	2	8	2		4	4	2	1	5068	4
1999946758	29897497	2012-09-14 08:58:03	2012-09-14 08:58:31						4
1999946435	29897497	2012-09-14 08:57:45	2012-09-14 09:52:36						3	2	5	1	4	2	3	3	2	5	4	1	3	2	3	3	5	5	3	3	3	2	2	2	5	2	1	3	5	3	3	2	4	2		4	4	2	1	5153	6
1999942553	29897497	2012-09-14 08:51:13	2012-09-14 09:23:59							2	5	2	4	2	4	4	2	1	4	3	3	2	4	3	5	5	4	3	4	2	2	4	2	2	5	2	5	2	3	1	6	2		4	4	2	1	5169	4
1999939443	29897497	2012-09-14 08:45:56	2012-09-14 08:46:12						3
1999936724	29897497	2012-09-14 08:40:45	2012-09-14 10:03:49						4	2	5	3	4	2	5	4	2	2	1	3	4	2	2	3	5	5	4	3	4	2	2	1	5	2	5	2	5	2	3	2	6	2		4	4	1	1	5051	5
1999936592	29897497	2012-09-14 08:41:12	2012-09-14 08:41:35						3
1999936514	29897497	2012-09-14 08:40:45	2012-09-14 08:41:28						4
1999936118	29897497	2012-09-14 08:39:57	2012-09-14 12:10:01						3	2	5	3	4	2	4	4	2	1	4	3	3	2	2	3	5	5	4	3	3	2	2	4	4	2	1	3	5	2	4	1	7	2		4	4	2	1	5062	7
1999934763	29897497	2012-09-14 08:37:53	2012-09-14 09:02:09						4	4	2	4	4	2	1	3	2	1	4	1	3	1	2	2	5	5	4	3	4	2	1	3	5	2	1	1	1	2	4
1999925093	29897497	2012-09-14 07:53:54	2012-09-14 08:21:54						4
1999923999	29897497	2012-09-14 07:34:05	2012-09-14 08:20:01						4
1999923758	29897497	2012-09-14 08:19:11	2012-09-14 08:38:14						3	2	5	3	4	2	4	3	2	5	4	3	3	1	4	3	5	5	1	3	4	3	2	1	5	2	5	3	5	5	3	2	7	2		4	4	2		5223	6
1999921610	29897497	2012-09-14 08:15:44	2012-09-14 08:49:05						4	2	5	3	4	2	4	4	2	5	4	3	3	2	2	3	4	5	4	3	4	2	2	2	5	4	1	3	5	2	3	2	5	2		4	4	2	1	5352	6
1999919580	29897497	2012-09-14 08:12:18	2012-09-14 08:12:32						3
1999918378	29897497	2012-09-14 08:10:09	2012-09-14 08:25:42						3	2	5	3	4	1	4	4	2	1	4	1	3	2	4	3	5	5	4	3	4	2	1	2	5	5	1	1	3	2	3	2	7	4		4	4	2	1	5066	5
1999914033	29897497	2012-09-14 08:03:06	2012-09-14 08:16:01						4	2	5	3	4	2	4	1	2	1	4	3	4	2	2	2	5	5	4	1	4	2	4	4	5	4	5	4	3	2	3	2	7	4		4	4	2	1	5154	7
1999913677	29897497	2012-09-14 08:02:21	2012-09-14 08:02:32						5
1999912012	29897497	2012-09-14 07:59:18	2012-09-14 08:05:37						4	2	3	3	4	2	4	4	2	1	4	1	1	2	4	3	5	5	4	1
1999911560	29897497	2012-09-14 07:58:11	2012-09-14 08:14:53						3	2	5	3	2	2	4	4	2	1	4	3	3	2	3	2	5	5	4	3	4	2	2	4	5	2	5	3	3	2	3	2	5	2		4	4	2	1	5118
1999910697	29897497	2012-09-14 07:55:11	2012-09-14 08:03:35						3	2	3	1	1	2	1	1		2	2	1	3	3	3	2	5	5	3	3
1999909259	29897497	2012-09-14 07:53:54	2012-09-14 08:15:57						4	2	5	3	4	2	4	4	2		4	3	4	2	2	2	5	5	4	3	4	2	2	2	5	2	5	3	5	5	3	2	7	2		4	4	2	1	5068	6
1999908151	29897497	2012-09-14 07:51:47	2012-09-14 08:20:59						4	2	5		4	2		1	4	1	4	3	3	2	2		5		5	4	4	4		2	5	4	5			2	4	1	8	2		4	4	2	2	5290	4
1999907530	29897497	2012-09-14 07:51:06	2012-09-14 08:07:24						4	2	5	3	4	2	5	1	2	2	4	3	5	2	4	3	5	5	4	3	4	2	2	4	2	2	1	2	5	2	3	2	6	4		4	4	2	1	5066	6
1999906584	29897497	2012-09-14 07:49:36	2012-09-14 08:31:21						2	3	3	3	4	2	3	1	2	1	4	3	5	2	3	3	5	5	1	3	4	2	1	2	5	2	1	3	5	2	3	1	3	2		4	4	2	1	5075	3
1999905584	29897497	2012-09-14 07:47:45	2012-09-14 08:08:52						4	2	5	2	4	2	4	1	2	5	4	3	4	2	4	3	5	5	4	3	4	3	2	2	2	2	1	2	5	2	5	2	3	2		4	3	2	1	5089	6
1999905439	29897497	2012-09-14 07:47:09	2012-09-14 08:26:21						3	2	2		4	4	4	4	4	3	4	3	4	5	4	2	5	5	5	2	1	3	5	1	5	4	3	3	3	2	1	2	8	2		4	4	2	1	5066	5
1999902659	29897497	2012-09-14 07:42:26	2012-09-14 08:00:06						3	2	3	4	1	3	3	3	2	4	4	1	3	2	2	5	5	5	3	3	3	2	1	2	5	2	1	3	4	2	3	2	2	2		4	4	2	1	5006	5
1999901010	29897497	2012-09-14 07:38:59	2012-09-14 07:56:51						3	2	3	1	4	2	3	1	2	1	4	3	3	2	2	3	5	5	3	3	4	3	1	4	5	2	3	3	2	2
1999900530	29897497	2012-09-14 07:38:26	2012-09-14 07:59:58						4	2	5	2	4	2	4	3	2	1	4	3	5	2	4	3	4	5	4	3	4	2	2	3	2	4	5	3	5	2	3	1	6	4		4	4	2	1	5065	5
1999900506	29897497	2012-09-14 07:38:19	2012-09-14 08:58:48						3	2	1	1	2	2	3	3	2	4	4	1	3	2	4	3	5	3	3	3	4	3	2	1	5	2	1	3	3	2	3	1	4	4		1	1	2	1	5156	4
1999900381	29897497	2012-09-14 07:38:00	2012-09-14 08:04:23						3	2	3	2	4	2	3	1	2	2	4	3	3	2	4	3	5	5	4	3	4	3	2	4	2	4	1	3	5	2	3	1	3	2		4	4	2	1	5097	3
1999899373	29897497	2012-09-14 07:35:40	2012-09-14 08:10:32						3	2	5	3	4	2	4	4	2	1	4	3	4	2	2	3	5	5	4	3	4	2	2	4	2	2	1	2	5	2	3	1	6	4		4	4	2	1	5276	2
1999898981	29897497	2012-09-14 07:35:35	2012-09-14 08:14:14						5	2	5	3	2	2	3	1	2	4	4	3	4	2	2	3	5	5	4	3	4	2	2	4	2	2	1	3	5	2	3	1	4	9		3	3	2	1	5034	6
1999898315	29897497	2012-09-14 07:34:05	2012-09-14 08:10:51						4	2	2	3	4	2	4	3	2	1	4	3	3	2	2		2	5	4	3	3	3	2	2	5	4	1	2	4	2	3	2	8	2			4	2	1	5087	4
1999895898	29897497	2012-09-14 07:29:50	2012-09-14 08:00:53						3	2	2	3	4	2	4	1	2	1	4	3	1	2	4	3	5	5	4	1	3	2	2	2	5	2	1	2	5	2	3	2	7	2		4	4	2	1	5068	5
1999895880	29897497	2012-09-14 07:29:56	2012-09-14 08:12:43						2	2	5	1	4	2	4	3	2	4	4	1	4	2	4	3	5	5	4	3	4	2	2	4	2	2	1	2	5	2	3	1	6	4		4	4	2	1	5259	2
1999894976	29897497	2012-09-14 07:27:45	2012-09-14 08:14:16						3	2	3	2	4	2	4	4	2	1	4	3	3	2	4	2	2	5	5	3	2	2	5	4	5	4	1	2	1	2	5	2	6	2		4	4	2	1	5063	6
1999894725	29897497	2012-09-14 07:27:33	2012-09-14 07:51:42						4	2	5	3	4	2	4	4	2	1	4	1	3	2	4	3	5	5	1	3	4	3	2	2	5	2	1	2	5	2	3	2	5	2		4	4	2	1	5154	7
1999894581	29897497	2012-09-14 07:26:49	2012-09-14 08:10:42						4	2	3	1	2	2	3	4	2	1	4	1	4	5	4	2	5	5	4	3	4	2	2	4	4	2	5	3	5	2	3	1	3	2		4	4	2	1	solomon islands	4
1999892848	29897497	2012-09-14 07:24:32	2012-09-14 07:24:40						5
1999892333	29897497	2012-09-14 07:23:20	2012-09-14 07:23:47						3
1999892175	29897497	2012-09-14 07:22:53	2012-09-14 07:46:50						3	5	3	2	2	3	3	3	2	1	4	3	3	2	4	2	5	5	4	3	4	3	2	2	5	2	1	3	4	2	3	1	3	2		4	4	2	1	5234	4
1999892064	29897497	2012-09-14 07:20:56	2012-09-14 07:48:30						4	2	5	1	4	2	4	5	2	5	4	1	4	2	2	3	5	3	4	3	3	2	2	4	2	2	5	3	5	2	3	1	4	2		4	4	2	1	5156	6
1999891103	29897497	2012-09-14 07:17:27	2012-09-14 08:06:09						4	2	5	3	4	2	4	1	2	1	4	1	3	2	4	2	4	5	4	3	4	2	2	3	2	2	1	3	4	2	3	1	6	4		4	4	2	1	5411	5
1999888972	29897497	2012-09-14 07:16:35	2012-09-14 07:17:37						3
1999888775	29897497	2012-09-14 07:16:51	2012-09-14 07:42:17						4	2	5	2	4	2	4	4	2	5	4	1	4	2	4	2	5	5	3	3	4	2	2	4	2	2	1	3	5	2	3	1	4	2		4	4	2	1	5067	6
1999886382	29897497	2012-09-14 07:12:37	2012-09-14 07:12:55						4
1999885888	29897497	2012-09-14 07:11:34	2012-09-14 07:34:13						4	2	3	3	4	2	4	1	2	1	4	3	4	2	4	3	5	5	4	3	4	2	2	4	5	2	1	3	5	2	3	2	7	2		4	4	2	1	5050	6
1999885658	29897497	2012-09-14 07:11:14	2012-09-14 07:11:32						3
1999885317	29897497	2012-09-14 07:10:31	2012-09-14 07:48:46						4	2	5	3	2	2	4	1	2	1	4	3	3	2	4	2	5	5	4	3	4	2	2	4	5	4	1	3	5	2	3	1	6	2		4	4	2	1	5154	4
1999884774	29897497	2012-09-14 07:09:34	2012-09-14 07:28:10						3	2	5	5	4	2	4	3	2	1	4	3	3	2	4	3	5	5	4	4	3	2	2	4	5	4	1	3	5	2	1	2	5	2		4	4		1	5223	5
1999884471	29897497	2012-09-14 07:08:39	2012-09-14 07:26:47						4	5	5	2	4	2	4	4	2	1	4	3	3	2	3	3	5	5	3	3	4	2	2	2	2	2	1	2	5	2		2	7	9		4	4	2	1	5061	7
1999879940	29897497	2012-09-14 07:02:59	2012-09-14 07:03:10						4
1999878315	29897497	2012-09-14 07:01:02	2012-09-14 07:47:05						3	2	5	1	4	2	3	3	2	4	4	3	4	2	2	1	5	5	4	3	4	2	2	4	2	2	5	3	5	2	3	1	4	4		4	4	2	1	5039	6
1999874974	29897497	2012-09-14 06:57:26	2012-09-14 07:27:03						4	2	5	2	4	2	4	3	2	5	4	1	3	2	2	2	4	5	4	3	1	2	2	3	5	2	5	2	4	2	3	1	6	2		4	4	2	1	5353	6
1999873765	29897497	2012-09-14 06:56:44	2012-09-14 07:21:35						3	2	5	1	4	2	3	4	2	4	1	1	4	2	4	3	5	5	4	3	4	3	2	2	5	4	5	2	4	2	3	1	6	2		4	1	2	1	5066	5
1999872897	29897497	2012-09-14 06:56:16	2012-09-14 07:36:56						3	2	5	3	4	2	4	4	2	1	4	3	3	2	4		4	5	4	3	4	1	2	4		4	5	3	5	2	3	1	7	2		4	4	2	1	5159	5
1999871901	29897497	2012-09-14 06:55:35	2012-09-14 07:28:32						4	2	5	3	4	2	1	4	2	5	4	3	4	2	2	3	5	5	5	3	4	1	2	2	2	2	1	3	5	2	3	1	8	4		4	4	2	1	5000	7
1999870466	29897497	2012-09-14 06:47:42	2012-09-14 07:38:09						5	2	3	1	4	2	3	3	2	1	4	3	4	2	2	3	5	5	4	3	4	3	2	4	2	2	5	4	5	2	3	1	6	2		4	4	2	1	5223	5
1999867637	29897497	2012-09-14 06:51:59	2012-09-14 07:12:58						3	2	3	3	4	3	1	3	2	2	4	3	4	2	3	2	5	5	4	3	4	2	5	1	5	4	1	4	4	5	3	2	6	2		4	2	2	1	5068	8
1999865129	29897497	2012-09-14 06:49:25	2012-09-14 07:02:55						4	2	5	2	4	2	4	4	2	4	4	3	4	2	2	1	5	5	4	1	4	2	2	2	2	2	5	3	5	2	3	1	4	2		4	3	2	1	5033	7
1999862026	29897497	2012-09-14 06:47:37	2012-09-14 07:05:05						3	2	5	3	4	2	3	4	5	5	4	1	4	5	3	3	5	5	1	3	4	2	2	2	5	4	5	3	3	2	3	1	5	2		4	4	2	1	5252	4
1999860695	29897497	2012-09-14 06:46:14	2012-09-14 07:21:58						4	2	5	3	4	2	4	4	2	1	4	3	4	2	2	3	5	5	4	1	3	3	2	5	2	4	5	3	5	2	3	1	5	2			4	2	1	5222	5
1999850499	29897497	2012-09-14 06:36:40	2012-09-14 06:55:07						3	2	5	1	2	2	4	3	2	1	4	3	3	2	2	2	5	5	4	3	3	3	5	1	5	2	3	3	2	2	3	1	2	2		4	2	2	1	5006	3
1999849428	29897497	2012-09-14 06:35:30	2012-09-14 06:52:47						3	3	3	1	4	2	4	4	2	2	4	1	3	2	4	3	5	5	4	3	4	2	2	4	4	2	5	3	5	2	3	1	5	2		4	4	2	1	5155	4
1999848525	29897497	2012-09-14 06:35:30	2012-09-14 06:35:46						4
1999848288	29897497	2012-09-14 06:35:28	2012-09-14 06:52:30						4	2	3	1	4	2	4	3	2	4	4	1	3	2	3	2	5	5	4	3
1999846209	29897497	2012-09-14 06:33:05	2012-09-14 06:33:40						5
1999841899	29897497	2012-09-14 06:29:45	2012-09-14 07:08:06						4	2	5	2	4	2	3	4	2	1	4	3	4	2	3	1	5	5	4	3	4	2	2	2	2	2	5	3	5	2	3	1	6	4		4	4		2	5157	2
1999841834	29897497	2012-09-14 06:30:04	2012-09-14 06:51:54						4	2	3	3	4	2	3	4	2	5	4	3	4	2	4	3	5	5	4	3	4	2	2	2	5	2	5	3	5	2	3	1	5	2		4	4	2	1	5440	4
1999841407	29897497	2012-09-14 06:29:45	2012-09-14 06:30:09						4
1999838234	29897497	2012-09-14 06:27:19	2012-09-14 06:49:21						3	2	3	3	3	2	4	4	2	1	4	3	5	2	4	3	5	5	4	3	4	2	5	2	2	4	1	2	5	2	3	2	6	1		4	4	2	1	5063	6
1999836761	29897497	2012-09-14 06:26:38	2012-09-14 06:47:10						4	2	3	2	4	2	4	4	2	1	4	3	3	2	4	3	5	5	4	3	4	2	2	2	5	1	5	3	5	2	3	2	6	2		4	4	2	1	5031	6
1999833562	29897497	2012-09-14 06:23:52	2012-09-14 06:52:12						3	2	3	2	4	3	4	3	2	1	4	3	1	2	3	3	5	1	4	3	2	2	2	4	5	4	1	5	3	3	5	2	6	4		4	4	2	1	5092	4
1999826543	29897497	2012-09-14 06:19:13	2012-09-14 06:42:09						3	2	5	3	4	2	4	1	2	5	4	3	3	5	2	3	5	5	4	3	4	2	2	2	5	2	1	2	3	2	3	1	5	2		4	4		2	5333	4
1999826238	29897497	2012-09-14 06:17:36	2012-09-14 06:19:15						4
1999823941	29897497	2012-09-14 06:17:23	2012-09-14 06:17:33						3
1999821026	29897497	2012-09-14 06:15:03	2012-09-14 06:15:23						4
1999818412	29897497	2012-09-14 06:13:50	2012-09-14 06:14:05						5
1999818350	29897497	2012-09-14 06:13:51	2012-09-14 06:29:41						3	2	5	3	4	2	4		2	1	4	3	5	2	4	3	4	5	4	4	4	2	2	4	5	2	1	3	4	5	3	1	7	2		4	4	2	1	5067	5
1999817645	29897497	2012-09-14 06:13:00	2012-09-14 06:40:08						4	2	3	2	4	2	4	3	2	4	4	1	4	2	2	3	4	5	3	3
1999810809	29897497	2012-09-14 06:08:35	2012-09-14 06:11:22						3	2	4		4		3	3	5
1999810625	29897497	2012-09-14 06:08:14	2012-09-14 06:45:17						4	4	5	3	4	2	4	3	2	5	1	3	3	2	2	3	5		4	3	4	2	2	4	5	2	1	3	3	2	3	1	5	2		4	4	2	1	5159	5
1999808075	29897497	2012-09-14 06:06:53	2012-09-14 06:18:03						5	5	5	3	4	2	4	4	2	5	4	1	5	2	4	3	5	5	4	1	4	2	2	4	4	2	5	3	4	2	3	1	4	2		4	2	2	1	5016	5
1999802583	29897497	2012-09-14 06:03:08	2012-09-14 06:23:48						4	2	3	5	4	4	3	3	2	1	4	1	4	5	2	2	5	5	3	3	3	2	2	4	4	4	5	3	4	2	3	2	4	2		4	4		2	5037	6
1999801837	29897497	2012-09-14 06:02:34	2012-09-14 06:23:11						4	2	3	2	4	2	4	3	5	1	4	3	4	2	2	2	4	5	4	3	4	2		2	5							1	2	2		4	4	2	1	5252	3
1999799061	29897497	2012-09-14 06:00:47	2012-09-14 06:31:11						3	2	1	3	2	2	5	3	5	5	4	3	3	2	4	3	5	5	3	1	3	3	2	4	5	2	1	2	3	2	3	2	3	2		4	4	2	1	5162	4
1999794457	29897497	2012-09-14 05:55:16	2012-09-14 06:15:35						3	2	5	2	2	4	3	4	2	5	1	3	3	2	3	3	4	5	5	3	4	2	2	4	5	4	5	3	5	2	5	2	2	2		4	1	2	1	5006	3
1999794353	29897497	2012-09-14 05:57:17	2012-09-14 06:26:48						5	2	3	3	2	2	4	4	2	5	4	3	3	2	2	3	5	5	3	3	4	2	2	4	5	2	5	3	5	2	3	1	4	2		4	4	1	1	5290	5
1999791011	29897497	2012-09-14 05:55:22	2012-09-14 06:09:29						4	2	3	3	4	1	3	3	2	3	4	3	3	2	2	2	5	5	3	3	3	3	2	4	5	2	5	3	5	3	3	2	3	2		4	4	2	1	5072	6
1999789932	29897497	2012-09-14 05:54:06	2012-09-14 06:10:36						3	2	5	3	4	2	5	4	2	2	4	1	3	1	4	3	5	5	3	1	4	2	2	4	5	2	1	3	4	2	3	2	6	2		4	4	2	1	5022	6
1999789878	29897497	2012-09-14 05:53:48	2012-09-14 06:21:20						4	2	5	3	2	2	4	3	1	1	4	3	4	2	4	3	5	5	4	3	4	3	2	4	2	2	1	3	3	2	3	1	6	2		4	4	2	1	5008	4
1999789566	29897497	2012-09-14 05:53:03	2012-09-14 05:58:11						3	2	5	1	4	2	4	3	2	5
1999788049	29897497	2012-09-14 05:50:55	2012-09-14 05:51:20						3
1999778931	29897497	2012-09-14 05:44:27	2012-09-14 05:44:58						5
1999778531	29897497	2012-09-14 05:44:16	2012-09-14 06:05:20						3	5	5	1	4	2	5	3	4	3	4	3	3	2	1	5	5	5	5	3	4	2	2	2		2	5	2	4	2	3	2	7	2		4	4	2	1	5070	6
1999767016	29897497	2012-09-14 05:40:02	2012-09-14 06:01:30						5	2	5	3	4	2	4	4	2	1	4	3	4	1	4		5	5	4	3	3	3	2	2	5	4	1	3	4	2	3	1	6	2		4	3	2	1	5250	4
1999766914	29897497	2012-09-14 05:39:11	2012-09-14 06:14:24						3	2	5	2	4	2	4	4	2	5	4	3	3	4	2	3	5	5	4	3	1	2	2	1	5	1	1	3	4	2	3	2	8	2		4	4	2	1	5074	4
1999765863	29897497	2012-09-14 05:39:20	2012-09-14 05:55:11						3	2	5	3	4	2	3	3	2	1	2	1	3	2	2	3	5	5	1	3	4	2	5	3	2	2	1	3	3	2	3	1	6	2		4	4	2	1	5000	5
1999762566	29897497	2012-09-14 05:38:00	2012-09-14 06:04:15						4	2	5	2	4	2	5	4	2	1	4	3	4	2	4	3	5	5	4	3	4	2	2	2	5	2	5	3	4		3	2	6	2		4	4	2	1	5152	6
1999759591	29897497	2012-09-14 05:37:16	2012-09-14 05:53:10						3	2	3	3	4	4	3	4	4	5	4	1	3	2	2	1	5	5	4	3	4	2	5	1	5	2	1	3	5	2	1	1	2	2		4	4	2	1	5043	3
1999759388	29897497	2012-09-14 05:37:03	2012-09-14 06:03:01						3	2	3	2	4	3	3	3	5	5	4	3	4	2	4	3	5	5	4	3	4	2	1	2	2	2	1	2	5	2	3	1	6	7		1	1	2	1	5095	6
1999759337	29897497	2012-09-14 05:36:44	2012-09-14 05:58:23						4	2	5	3	2	2	4	3	2	5	4	3	5	2	4	1	5	5	3	3	4	2	2	4	2	2	5	2	5	2	3	2	5	4		4	4	2	1	5065	6
1999757644	29897497	2012-09-14 05:34:02	2012-09-14 06:09:41						3	2	5	2	4	2	4	3	2	5	2	1	3	2	4	3	5	5	5	3	2	2	2	3	5	2	1	3	4	2	3	1	7	2		4	4	2	1	5222	6
1999757332	29897497	2012-09-14 05:33:19	2012-09-14 05:50:04						3	3	3	5	4	3	3	4	2	3	4	3	4	2	2	5	5	5	3	3	4	2	2		5	2	1	3	3	5	3	2	7	2		4	4	2	1	5038	6
1999755730	29897497	2012-09-14 05:30:12	2012-09-14 06:31:09						2	2	3	3	4	3	4	3	1	3	4	4	3	4	3	5	5	5	4	3	3	5	2	4	5	2	5	2	4	3	3	2	3	2		4	4	2	1	5049	2
1999753047	29897497	2012-09-14 05:26:21	2012-09-14 05:46:23						4	2	5	3	4	2	4	3	2	5	4	3	3	2	2	3	4	5	4	3	4	3	2	3	2	4	3	2	5	3	3	1	3	2		4	4	2	1	5167	5
1999752844	29897497	2012-09-14 05:25:45	2012-09-14 06:03:05						3	2	3	3	4	2	4	3	2	1	4	3	1	2	3
1999751639	29897497	2012-09-14 05:23:17	2012-09-14 05:27:15						3	2	5	2	4	2	3	1	2	5
1999751551	29897497	2012-09-14 05:23:00	2012-09-14 06:11:29						4	2	5	2	4	2	3	3	2	4	4	3	4	2	2	3	5	5	4	3	4	2	2	3	2	2	5	3	5	2	3	1	4	2		4	4	2	1	5431	6
1999749841	29897497	2012-09-14 05:19:11	2012-09-14 05:33:32						3	2	1	3	1	2	3	3	5	4	4	3	4	5	2	5	5	3	1	3	4	5	2	4	5	3	3	3	5	3	3	1	4	2		4	2	2	1	5051	1
1999749220	29897497	2012-09-14 05:17:50	2012-09-14 05:31:57						3	2	5	3	4	2	4	1	2	5	4	1	4	5	4	3	5	5	3	1	4	2	2	1	2	4	5	4	5	2	3	2	4	4		4	3	2	1	5038	6
1999748308	29897497	2012-09-14 05:15:37	2012-09-14 06:09:55						4	2	2	3	4	2	1	4	2	1	4	3	3	5	4	2	5	4	4	3	2	2	2	2	2	4	1	3	5	2	2	2	5	2			4	2	1	5051	5
1999747879	29897497	2012-09-14 05:14:32	2012-09-14 05:34:44						4	2	3	2	4	2	4	4	2	1	4	3	3	5	3	3	5	5	4	3	4	2	2	2	5	4	5	3	5	2	3	1	7	4		4	4	2	1	5125	6
1999746821	29897497	2012-09-14 05:12:02	2012-09-14 05:37:29						4	2	3	3	2	2	3	4	2	5	4	3	5	2	3	3	5	5	5	3	4	3	2	2	5	2	1	3	5	2	3	1	6	2		4	4	2	1	5600	4
1999746750	29897497	2012-09-14 05:12:10	2012-09-14 05:35:02						3	2	5	3	4	2	5	4	2	1	4	3	5	5	4	3	5	5	4	3	4	2	2	4	5	4	5	3	4	2	3	2	6	4		4	4	2	1	5048	6
1999746585	29897497	2012-09-14 05:11:44	2012-09-14 05:35:48						3	2	5	3	4	2	3	4	2	4	4	3	3	2	2	3	5	5	4	3	4	2	2	2	5	2	5	3	5	2	3	1	6	4		3	3	2	1	5491	6
1999745890	29897497	2012-09-14 05:10:18	2012-09-14 05:34:38						4	2	1	2	4	2	3	1	2	1	4	1	4	2	4	3	5	5	4	3	4	3	2	2	5	2	1	2	5	2	3	2	5	2		4	4	2	1	5253	6
1999745708	29897497	2012-09-14 05:09:42	2012-09-14 05:34:38						4	2	5	3	3	2	3	3	2	1	4	3	3	2	4	3	5	5	5	3	4	2	2	4	2	2	5	3	5	5	3	1	5	2		4	3	2	1	5223	4
1999745271	29897497	2012-09-14 05:08:55	2012-09-14 05:11:31						4
1999744679	29897497	2012-09-14 05:06:53	2012-09-14 05:11:31						3	2	3	2	2	2	3	3	5	1
1999743146	29897497	2012-09-14 05:04:17	2012-09-14 05:42:30						3	2	5	3	4	2	4	4	2	1	4	3	4	2	3	3	5	5	4	3	1	2	2	2	5	2	5	3	3	5	3	2	6	4		4	3	2	1	5251	4
1999743034	29897497	2012-09-14 05:03:46	2012-09-14 05:50:39						4	2	5	3	4	2	3	3	2	3	4	3	3	2	3	3	5	5	4	3	3	2	2	4	5	3	5	3	3	2	3	1	5	2		4	4	2	1	5173	4
1999742768	29897497	2012-09-14 05:03:31	2012-09-14 06:54:06						3	2	2	2	4	2	1	3	5	1	4	1	3	2	2	2	5	5	4	3	4	2	2	2	5	5	5	3	5	2	3	1	4	2		4	4	2	1	5203	3
1999742690	29897497	2012-09-14 05:03:07	2012-09-14 05:57:25						4	2	5	2	4	2	4	3	2	4	4	3	3	2	2	2	5	5	4	3	4	2	2	2	2	2	5	2	5	2	3	1	4	2		4	1	2	1	5045	6
1999742360	29897497	2012-09-14 05:02:09	2012-09-14 05:36:01						3	2	1	3	4	2	4	4	2	1	4	3	3	2	4	3	5	5	4	3	4	2	2	2	2	2	1	3	5	2	3	2	6	2		4	4	2	1	5041	6
1999741813	29897497	2012-09-14 05:01:30	2012-09-14 05:01:46						4
1999741728	29897497	2012-09-14 05:00:59	2012-09-14 05:27:14						2	2	3	3	4	2	3	3	2	1	4	1	3	2	4	3	5	5	4	3	3	3	5	4	5	2	5	3	5	2	3	1	5	4		4	4	2	1	5127	5
1999740437	29897497	2012-09-14 04:58:11	2012-09-14 05:51:24						3	2	3	1	4	3	3	3	2	4	4	3	3	2	4	3	5	5	4	3	4	2	2	2	5	5	1	2	5	3	3	1	4	4		2	2	2	1	5013	6
1999740214	29897497	2012-09-14 04:58:02	2012-09-14 05:25:40						3	2	5	2	4	2	3	4	2	4	4	3	4	5	4	3	5	5	4	3	4	2	2	4	2	2	1	2	3	2	2	2	5	2		4	4	2	1	5290	6
1999740155	29897497	2012-09-14 04:57:49	2012-09-14 05:24:22						5	2	5	3	1	2	5	3	2	1	4	1	5	5	4	2	5	5	4	3	4	2	2	2	5	4	1	1	3	2	3	2	4	2		4	4		1	5433	5
1999739906	29897497	2012-09-14 04:57:27	2012-09-14 05:16:53						3	2	3	3	1	1	3	3	2	4	4	1	4	2	3	3	5	5	3	3	4	3	2	2	5	4	1	3	4	2	3	2	5	2		4	4	2	1	5700	4
1999739483	29897497	2012-09-14 04:53:57	2012-09-14 05:19:28						4	2	5	1	4	2	4	4	2	1	4	3	4	1	2	2	5	5	4	3	4	2	2	4	5	2	1	2	5	2	3	1	3	2		4	4	2	1	5062	7
1999739129	29897497	2012-09-14 04:55:25	2012-09-14 05:09:40						2	5	3	1	4	3	4		2	4	4	1	5	2	4	3	5	4	4	1	4	4	5	2	5	2	4	5	5	2	3	2	6	2		4	4		1	5038	2
1999738602	29897497	2012-09-14 04:54:43	2012-09-14 05:07:34						4	2	5	4	2	3	4	1	2	1	2	1	5	2	3	2	4	5	3	3	4	3	2	4	2	2	3	3	3	2	3	1	5	2		4	4	2	1	5171	5
1999737908	29897497	2012-09-14 04:52:29	2012-09-14 05:03:31						2	2	5	5	3	2	5	3	4	3	4	3	3	2	2	2	5	3	3	3	3	2									3	1	3	2		4	4	2	1	5093	5
1999737683	29897497	2012-09-14 04:52:44	2012-09-14 05:00:50						3	2	5	3	4	2	4	4	2	4	4	1	4	2	4	3	5	5	3	3
1999737120	29897497	2012-09-14 04:51:37	2012-09-14 05:15:30						4	2	3	1	4	2	4	4	2	5	4	3	4	2	4	3	5	5	4	3	4	2	2	4	2	2	5	3	5	2	3	1	5	2		4	3	2	1	5214	4
1999736653	29897497	2012-09-14 04:47:18	2012-09-14 05:12:39						5	2	5	3	4	2	3	4	2	1	4	3	3	2	2	2	5	3	4	3	4	2	2	2	2	2	5	3	5	2	3	1	4	2		4	4	2	1	5062	5
1999736238	29897497	2012-09-14 04:49:32	2012-09-14 06:21:46						4	2	5	2	4	2	4	1	2	4	4	3	3	2	4	3	5	5	5	3	4	2	2	3	5	2	5	3	5	2	3	2	7	2		4	4	2	1	5222	6
1999736164	29897497	2012-09-14 04:49:32	2012-09-14 05:29:02						3	2	3	3	4	2	4	1	2	5	1	1	3	5	4	3	2	5	4	3	4	3	2	4	2	2	1	3	5	2	3	2	4	2			4	2	1	5048	5
1999736119	29897497	2012-09-14 04:49:26	2012-09-14 05:03:56						4							4													4										1
1999735871	29897497	2012-09-14 04:48:24	2012-09-14 05:21:33						3	2	3	2	2	1	4	1	5	1	2	1	3	2	1	5	5	5	5	3	4	2	2	4	5	2	1	2	5	2	3	2	4	2		4	4	2	1	5108	4
1999734855	29897497	2012-09-14 04:46:58	2012-09-14 05:07:01						3	2	2	3	4	2	4	3	2	1	4	3	4	2	1	2	5	5	4	3	4	2	2	4	2	2	1	3	5	2	3	2	4	2		4	4	2	1	5084	5
1999734690	29897497	2012-09-14 04:46:09	2012-09-14 05:12:50						4	2	5	5	4	2	4	4	2	5	4	3	3	5	4	3	5	5	3	3	4	2	2	4	2	2	1	2	5	2	3	2	6	2		4	4	2	1	5172	4
1999734633	29897497	2012-09-14 04:46:35	2012-09-14 05:07:10						2	2	3	3	4	4	5	4	5	1	4	1	3	2	4	2	2	5	4	3	3	2	2	3	5	2	1	3	3	2	3	2	6	2		4	4	2		5024	6
1999734630	29897497	2012-09-14 04:45:34	2012-09-14 04:46:52						2
1999734566	29897497	2012-09-14 04:45:44	2012-09-14 05:25:08						5	2	3	3	4	2	4	4	2	5	4	3	4	2	4	2	5	5	4	3	4	2	2	4	5	3	5	3	5	2	3	1	4	2		4	4	2	1	5251	4
1999734229	29897497	2012-09-14 04:45:34	2012-09-14 04:46:04						3
1999733960	29897497	2012-09-14 04:44:55	2012-09-14 05:13:01						3	2	3	3	4	2	3	4	2	1	4	1	4	5	4	3	5	5	4	3	3	3	2	2	5	4	1	3	5	2	3	1	4	2		4	4	2			4
1999733815	29897497	2012-09-14 04:44:54	2012-09-14 05:25:58						3	2	3	1	4	2	4	4	2	1	4	1	3	2	4	3	5	5	5	3	4	3	2	4	2	2	1	2	1	2	3	1	5	2		4	4	2	1	5069	6
1999733523	29897497	2012-09-14 04:44:18	2012-09-14 04:44:38						5
1999733262	29897497	2012-09-14 04:43:40	2012-09-14 05:10:17						4	2	4	1	4	2	4	1	2	4	4	3	4	2	2	3	5	5	4	3	4	2	2	4	5	2	1	2	5	2	3	1	4	2		4	4	2	1	5092	5
1999732461	29897497	2012-09-14 04:42:14	2012-09-14 04:46:53						3	2	5	3	2	2	4	3	1	4
1999732369	29897497	2012-09-14 04:42:09	2012-09-14 04:59:28						4	2	5	3	4	2	4	4	2	4	4	1	4	2	4	5	5	5	4	3	3	3	2	4	2	2	5	3	5	2	3	2	6	1		4	4		2	5154	6
1999731561	29897497	2012-09-14 04:40:36	2012-09-14 05:02:32						4	2	5	2	4	2	3	4	2	1	4	1	3	5	2	3	5	5	5	3	4	2	2	3	2	4	1	3	5	2	3	2	4	2		4	4		2	5290	4
1999730807	29897497	2012-09-14 04:38:27	2012-09-14 05:08:29						1	2	5	3	3	2	3	1	2	4	4	3	4	5	4	3	5	5	4	3	4	2	2	3	2	2	1	3	5	2	3	1	2	2		4	1	2	1	5343	2
1999730616	29897497	2012-09-14 04:38:38	2012-09-14 05:30:51						5	2	3	3	4	2	4	4	2	1	4	3	4	2	4	3	5	5	3	3	4	3	2	2	5	2	4	3	5	2	3	1	6	2		4	4	2	1	5066	6
1999730413	29897497	2012-09-14 04:38:09	2012-09-14 05:05:11						2	2	3	3	2	2	4	4	1	1	4	3	3	5	3	2	2	5	3	3	2	2	5	2	1	4	5	3	5	2	3	1	3	2		4	4	2	1	5014	4
1999730407	29897497	2012-09-14 04:38:04	2012-09-14 05:32:05						3	2	3	5	4	2	3	3	2	1	4	1	1	2	2	3	5	5	3	3	3	2	2	5	5	4	1	3	5	2	3	2	5	2		4	4	2	1	5167	5
1999730315	29897497	2012-09-14 04:30:53	2012-09-14 04:53:30						3	2	2	5	2	3	4	3	2	5	4	2	3	2	2	3	2	5	5	3	4	3	2	3	5	2	5	2	3	2	3	1	2	2		4	4	2	1	5085	4
1999729142	29897497	2012-09-14 04:35:54	2012-09-14 04:49:34						4	2	5	1	4	2	3	4	2	4	4	1	3	2	4	3	5	1	1	3	3	2	5	2	2	4	3	3	4	2	3	1	4	4		3	3	2	1	5126	5
1999729020	29897497	2012-09-14 04:34:58	2012-09-14 05:25:30						4	2	5	1	4	2	3	4	2	4	4	3	3	5	4	3	5	5	4	3	3	3	2	4	5	4	1	3	4	2	3	2	3	2		4	4	2	1	5039	6
1999728942	29897497	2012-09-14 04:35:14	2012-09-14 05:01:35						4	2	5	3	4	2	5	4	2	1	4	3	4	2	2	3	5	5	4	3	4	2	2	4	2	2	1	3	5	2	3	1	6	4		4	4	2	1	5211	5
1999728914	29897497	2012-09-14 04:35:21	2012-09-14 05:12:39						4	2	5	2	4	2	3	1	1	5	4	3	4	2	4		5	5	4	3	4	2	2	2	2	2	5	3	5	2	3	1	5	2		4	2	2	1	5091	5
1999727842	29897497	2012-09-14 04:33:11	2012-09-14 04:56:07						4	2	5	1	4	2	3	3	2	1	4	1	3	2	3	2	5	5	3	3	4	2	2	2	5	2	5	3	5	2	3	1	4	2		4	4	2	1	5155	6
1999727682	29897497	2012-09-14 04:33:11	2012-09-14 04:36:36						3	2	5	1	4	2	3	4	2	1
1999727522	29897497	2012-09-14 04:31:56	2012-09-14 05:05:12						4	2	5	3	4	2	1	4	2	4	4	3	4	2	2	3	5	5	4	3	4	3	2	4	4	5	5	3	2	2	3	1	4	2		4	1	2	1	5050	6
1999727215	29897497	2012-09-14 04:31:15	2012-09-14 04:48:03						3	2	5	2	4	2	3	3	4	3	4	1	5	2	4	3	5	5	4	1	4	3	2	2	2	4	5	3	5	2	2	2	4	2		4	4	2	1	5085	5
1999726624	29897497	2012-09-14 04:31:08	2012-09-14 04:55:42						4	2	3	2	4	2	4	4	2	4	4	3	3	2	4	3	5	5	4	3	4	3	2	4	2	2	5	3	1	2	3	1	2	2		4	4	2	1	5700	5
1999726572	29897497	2012-09-14 04:30:59	2012-09-14 04:31:21						3
1999726532	29897497	2012-09-14 04:30:53	2012-09-14 04:36:37						4	2	5	2	4	2	1	4	2	4
1999726198	29897497	2012-09-14 04:30:09	2012-09-14 04:30:38						3
1999725616	29897497	2012-09-14 04:29:21	2012-09-14 04:50:12						5	2	5	1	4	2	4	1	2	5	4	3	4	2	4	3	5	5	4	3	4	2	4	2	2	2	5	3	4	2	3	2	4	2		4	2	1	1	5052	7
1999725527	29897497	2012-09-14 04:28:40	2012-09-14 05:11:14						3	2	3	2	4	2	3	3	2	1	4	3	3	2	2	5	5	3	4	3	4	2	2	4	5	4	1	3	5	2	3	2	4	2		4	4	2	1	5156	3
1999721979	29897497	2012-09-14 04:27:33	2012-09-14 04:27:43						5
1999720391	29897497	2012-09-14 04:26:48	2012-09-14 08:18:16						3	2	3	3	4	2	4	4	2	5	4	3	5	2	2	3	5	5	3	3	4	1	2	4	2	2	5	3	5	5	5	1	6	2		4	4	2	1	5041	6
1999720271	29897497	2012-09-14 04:26:41	2012-09-14 04:43:05						3	2	3	3	4	2	4	4	2	1	4	3	4	2	4	3	5	5	4	1	4	2	2	1	5	2	5	3	5	2	3	2	4	2		4	4	2	1	5013	5
1999719479	29897497	2012-09-14 04:26:17	2012-09-14 04:48:31						3	2	5	3	4	2	4	4	2	1	4	3	3	2	2	3	5	5	3	1	4	2	2	1	2	2	1	3	4	2	5	1	5	2		4	4		2	5234	5
1999716143	29897497	2012-09-14 04:25:31	2012-09-14 04:43:03						4	2	5	2	2	2	1	1	2	1	4	1	1	2	2	3	4	5	1	3
1999716096	29897497	2012-09-14 04:25:28	2012-09-14 04:41:13						4	2	5	2	2	2	3	3	2	1
1999714090	29897497	2012-09-14 04:24:30	2012-09-14 04:56:49						4	2	5	3	4	2	4	4	2	5	4	3	4	2	4	2	2	5	3	3	4	2	2	4	5	2	1	3	5	2	3	2	3	2		4	4	2	1	5051	6
1999713553	29897497	2012-09-14 04:24:35	2012-09-14 04:32:54						4	3	1	3
1999712508	29897497	2012-09-14 04:24:19	2012-09-14 04:44:09						3	2	3	3	1	2	3	1	2	1	4	3	5	2	4	5	5	5	3	3	4	2	5	4	5	1	5	1	5	3	3	2	3	2		4	4		2	5000	5
1999712395	29897497	2012-09-14 04:24:27	2012-09-14 04:28:43						4	2	5	3	4	2	4	1	5	5
1999711545	29897497	2012-09-14 04:24:18	2012-09-14 05:01:34						2	2	5	3	4	2	4	1	2	1	4	3	3	2	3	3	5	5	4	1	4	2	2	4	5	4	5	3	5	2	3	2	6	2		4	4	2	1	5048	4
1999702561	29897497	2012-09-14 04:22:23	2012-09-14 04:26:02						3	2	5	3	4	2	4	4	2	5
1999700227	29897497	2012-09-14 04:21:51	2012-09-14 04:29:12						1	2	5	2	2	4	4	1	2	5
1999699986	29897497	2012-09-14 04:21:47	2012-09-14 04:37:44						4	2	3	2	4	2	4	1	2	4	4	3	4	5	3	3	5	5	1	3	4	2	2	4	2	2	5	2	5	2	3	1	3	2		4	4	2	1	5072	6
1999699847	29897497	2012-09-14 04:21:27	2012-09-14 04:42:19						3	2	3	2	4	4	3	3	2	4	4	1	3	2	4	2	5	3	1	2	3	3	2	2	5	2	1	5	4	2	2	2	3	4		1	1	2	2	5022	6
1999697602	29897497	2012-09-14 04:20:54	2012-09-14 04:41:45						4	2	5	3	4	2	1	1	2	5	4	3	3	2	2	3	5	5	4	3	4	2	2	4	2	2	1	3	5	2	3	1	6	2		4	4	2	1	5090	6
1999696423	29897497	2012-09-14 04:20:55	2012-09-14 04:37:25						4	2	5	1	4	2	4	3	2	5	4	3	3	2	4	3	5	5	4	3	4	2	2	2	5	2	1	3	3	2	3	1	7	4		4	4	2	1	5066	6
1999696421	29897497	2012-09-14 04:20:50	2012-09-14 04:24:18						3	2	5	2	4	2	3	3	2	1
1999691588	29897497	2012-09-14 04:19:31	2012-09-14 04:47:37						4	2	3	2	4	2	4	4	2	2	4	1	3	2	4	3	5	5	4	3	4	2	2	4	5	4	5	3	4	2	3	1	5	4		2	2	2	1	5110	3
1999687310	29897497	2012-09-14 04:19:01	2012-09-14 04:19:15						3
1999686175	29897497	2012-09-14 04:18:08	2012-09-14 04:43:26						3	2	3	2	4	2	3	4	2	5	4	3	4	2	2	3	5	5	4	3	4	2	2	4	5	2	4	3	5	2	5	1	4	2		4	4	2	1	5342	6
1999684455	29897497	2012-09-14 04:18:31	2012-09-14 04:41:38						4	2	3	2	4	2	4	1	4	4	4	3	3	2	4	1	5	5	1	3	4	3	2	4	2	2	1	3	5	2	3	2	3	2		4	4	2	1	5158	6
1999683835	29897497	2012-09-14 04:18:23	2012-09-14 04:24:19						2	2	5	2	2	2	4	4	2	4
1999682845	29897497	2012-09-14 04:18:12	2012-09-14 05:07:33						3	2	5	3	4	2	1	4	2	4	4	1	4	2	4	3	5	5	4	3
1999680820	29897497	2012-09-14 04:17:50	2012-09-14 04:19:39						4	2	3	3	2	3	3	4	2	5
1999680308	29897497	2012-09-14 04:17:43	2012-09-14 04:21:23						4	2	3	3	4	2	4	4	2	4
1999674381	29897497	2012-09-14 04:16:24	2012-09-14 04:37:55						4	5	3	2	4	2	3	1	2	1	1	3	5	2	4	3	5	5	4	3	4	3	2	4	5	2	5	3	5	2	3	1	5	2		4	3		2	5155	6
1999672345	29897497	2012-09-14 04:15:47	2012-09-14 05:31:03						5	2	3	1	4	2	4	1	5	5	4	3	4	2	2	3	5	5	4	3	4	3	2	3	2	5	5	3	5	2	3	1	4	4		1	1	2	1	5255	6
1999672136	29897497	2012-09-14 04:16:07	2012-09-14 04:32:11						3	5	5	1	2	3	1	4	2	4	4	3	3	2	2	3	5	3	3	3	4	2	2	4	2	2	1	2	5	2	3	1	4	2		4	4	2	1	5000	6
1999670519	29897497	2012-09-14 04:15:52	2012-09-14 04:16:09						3
1999670483	29897497	2012-09-14 04:15:14	2012-09-14 04:54:57						3	2	5	3	4	2	3	4	2	5	4	1	3	2	2	2	5	5	4	3	2	2	5	4	5	2	1	3	3	2	3	2	6	2		4		2	1	5223	4
1999665475	29897497	2012-09-14 04:14:59	2012-09-14 04:24:13						3	2	5	2	4	3	3	4	2	4
1999665286	29897497	2012-09-14 04:14:44	2012-09-14 05:08:22						3	2	3	3	4	1	1	2	2	4	4	1	4	2	2	2	5	5	3	3	4	3	2	4	2	2	1	4	3	2	3	2	3	2		4	4	2	1	5022	5
1999660204	29897497	2012-09-14 04:14:17	2012-09-14 05:01:48						3	2	3	1	4	2	5	3	5	1	4	1	3	2	3	3	5	5	4	3	4	3	5	4	5	4	4	3	5	2	3	1	4	2		4	4	2	1	5014	4
1999659035	29897497	2012-09-14 04:14:14	2012-09-14 04:31:13						5	2	5	3	4	2	4	4	2	5	4	1	5	2	4	3	5	5	1	3	4	3	2	2	5	1	1	3	5	2	3	2	4	2		4	4	2	1	5043	7
1999655803	29897497	2012-09-14 02:18:08	2012-09-14 04:32:53						3	3	3	3	4	1	4	3	4		4	1	4	2	2	2	5	5	4	1	4	2	5	4	2	4	5	3	5	2	1	2	2	4		1	1	2	2		5
1999654769	29897497	2012-09-14 04:12:46	2012-09-14 04:20:47						3	2	2	1	4	3	3	5	2	2	3	1	3	5	3	2	4	3	3	3
1999652177	29897497	2012-09-14 04:12:49	2012-09-14 04:12:58						4
1999651831	29897497	2012-09-14 04:12:25	2012-09-14 05:04:23						4	2	5	1	4	2	4	4	2	4	4	3	3	5	2	2	5	5	3	1	3	2	2	4	4	2	1	3	5	2	3	2	4	2		4	2	2	1	5606	5
1999651717	29897497	2012-09-14 04:12:14	2012-09-14 04:45:25						2	2	5	2	4	2	4	3	2	1	4	1	3	2	2	3	5	5	4	3	4	2	2	2	5	2	1	3	4	2	3	1	5	2		4	3	2	1	5158	5
1999649434	29897497	2012-09-14 04:12:07	2012-09-14 04:51:20						3	2	5	2	4	1	3	3	2	5	4	3	3	2	3	3	4	5	4	3	3	2	1	4	5	2	5	3	4	2	5	1	5	5		3	3	2	1	5039	6
1999648009	29897497	2012-09-14 04:11:45	2012-09-14 04:12:08						3
1999646605	29897497	2012-09-14 04:11:29	2012-09-14 04:46:50						3	2	5	1	2	2	4	3	4	2	4	3	4	2	3	3	5	5	3	3	3	3	2	4	5	2	1	3	3	2	3	1	4	4		4	4	2	2	5085	5
1999645000	29897497	2012-09-14 04:11:21	2012-09-14 05:02:28						5	2	5	3	2	5	5	3	2	5	4	1	3	2	4	3	5	5	5	3	4	3	2	4	5	2	5	3	5	2	1	2	3	2		4	4	2	1	5043	5
1999644180	29897497	2012-09-14 04:07:45	2012-09-14 04:30:55						3	3	5	5	4	2	4	1	2	1	4	3	3	2	4	3	5	5	3	3	4	2	2	4	2	2	5	2	5	2	3	1	4	2		4	4	2	1	5039	7
1999641086	29897497	2012-09-14 04:10:47	2012-09-14 04:33:41						4	2	5	2	4	2	3	4	2	1	4	3	4	2	3	3	5	5	4	3	4	2	2	4	5	4	1	2	5	2	3	1	3	2		4	4	2	1	5085	5
1999638900	29897497	2012-09-14 04:09:55	2012-09-14 04:10:41						4
1999634909	29897497	2012-09-14 03:57:08	2012-09-14 04:26:51						4	2	3	2	2	1	4	4	2	5	4	1	5	5	1	2	5	5	1	4	4	3	2	2	2	2	1	3	4	2	1	2	3	2		4	4	2	1	5087	6
1999632498	29897497	2012-09-14 04:09:22	2012-09-14 04:43:56						3	2	5	1	2	2	4	3	2	5	4	3	3	2	4	2	5	5	3	3	3	2	2	3	5	4	1	3	4	2	3	1	6	2		4	4	2	1	5073	6
1999632331	29897497	2012-09-14 04:09:16	2012-09-14 04:29:01						4	2	5	3	4	2	3	4	2	2	4	3	3	2	3	3	5	5	4	3	2	2	2	2	2	2	1	3	5	2	3	2	3	2		4	4	2	1	5051	5
1999631549	29897497	2012-09-14 04:09:12	2012-09-14 04:43:08						5	2	5	3	4	3	4	4	2	5	1	3	4	2	3	2	5	5	1	3	4	3	2	5	2	5	5	3	5	2	3	1	3	2		4	4	2	1	5045	6
1999630587	29897497	2012-09-14 04:08:49	2012-09-14 04:41:03						2	2	3	3	4	2	4	1	2	4	4	3	4	2	3	3	5	5	4	3	4	3	2	2	2	2	5	3	5	2	3	1	4	8		4	4	2	1		5
1999628159	29897497	2012-09-14 04:08:23	2012-09-14 04:49:21						3	2	5	3	4	2	4	4	2	1	4	3	4	2	4	3	5	5	4	3	4	2	2	4	5	2	5	3	5	2	3	2	4	2		4	4	2	1	5023	6
1999628019	29897497	2012-09-14 04:08:06	2012-09-14 04:11:29						3	2	3	2	1	2	4	3	2	5
1999625142	29897497	2012-09-14 04:07:59	2012-09-14 04:21:16						3	2	5	2	4	3	3	3	2	2	4	3	3	2	2	3	5	5	3	3	3	3	2	2	5	2	1	3	5	2	3	2	3	2		4	4	2	1	5032	7
1999624753	29897497	2012-09-14 04:07:51	2012-09-14 04:25:59						3	2	5	2	4	2	3	3	2	1	4	1	3	1	2	3	5	5	3	3	4	3	2	4	2	2	5	3	5	2	3	1	3	2		4	4	2	1	5073	5
1999621519	29897497	2012-09-14 04:07:27	2012-09-14 04:30:38						4	2	3	1	4	2	3	1	2	5	4	3	4	2	4	2	5	5	4	3	4	3	2	4	2	2	5	3	2	2	3	2	3	2		4	4	2	1	5034	6
1999621444	29897497	2012-09-14 04:07:19	2012-09-14 05:08:43						4	2	5	3	4	2	3	1	2	5	4	1	3	2	2	3	5	5	5	3	4	2	2	4	2	4	1	2	4	2	3	1	6	2		4	4	2	1	5022	6
1999621349	29897497	2012-09-14 04:07:14	2012-09-14 04:28:56						4	2	3	1	4	2	4	3	2	1	4	3	3	2	2	3	4	5	4	3	4	2	2	4	2	2	5	2	5	2	3	1	3	2		4	4	2	1	5251	6
1999618662	29897497	2012-09-14 04:07:00	2012-09-14 04:37:26						4	5	3	1	2	3	3	4	5	4	4	3	4	2	4	2	5	5	3	3	4	2	2	4	5	4	5	3	5	2	4	2	6	2		4	4	2	1	5076	6
1999615942	29897497	2012-09-14 04:06:30	2012-09-14 04:34:27						4	2	5	2	4	2	5	4	2	1	4	1	5	2	3	3	5	5	5	3	4	2	2	4	5	2	5	2	3	2	3	2	6	2		4	4	2	1	5069	6
1999613440	29897497	2012-09-14 04:05:56	2012-09-14 04:11:36						4	2	5	2	4	2	3	3	2	5	4	1	3	2	2	3	5	5	4	4
1999610743	29897497	2012-09-14 04:05:40	2012-09-14 04:28:49						4	2	3	3	4	2	4	1	2	5	4	1	3	2	4	3	5	5	4	3	4	2	2	2	2	2	1	3	5	2	3	2	5	4		4	4	2	1	5043	6
1999609639	29897497	2012-09-14 04:04:55	2012-09-14 04:53:47						3	2	3	3	4	2	3	3	2	5	4	3	3	5	2	2	5	5	4	3	4	3	2	2	2	2	5	3	4	2	3	1	3	2		4	4	2	1	5223	4
1999608660	29897497	2012-09-14 04:05:12	2012-09-14 04:30:52						2	2	3	2	4	3	4	4	2	1	4	1	3	2	1	2	5	4	4	3	4	3	2	2	5	4	1	3	1	2	3	2	4	2		4	4	2	1	5008	6
1999604390	29897497	2012-09-14 04:04:50	2012-09-14 04:24:26						2	2	5	1	4	2	4	3	2	1	4	3	3	2	2	1	5	5	4	4	4	2	1	5	5	2	5	2	3	3	3	2	4	2		4	4	2	1	5007	6
1999602571	29897497	2012-09-14 04:04:38	2012-09-14 04:21:44						4	2	5	3	2	2	3	4	2	4	4	1	4	2	4	3	4	5	4	3	4	3	5	4	4	2	1	3	5	2	3	1	4	4		4	4	2	1	5085	6
1999601932	29897497	2012-09-14 04:03:59	2012-09-14 04:59:21						3	2	3	1	4	2	4	4	2	4	4	3	4	2	2	3	5	5	4	3	4	3	2	4	2	2	1	3	5	2	3	1	5	2		4	4	2	1	5700	3
1999601233	29897497	2012-09-14 04:03:46	2012-09-14 04:41:35						3	2	3	3	4	2	4	4	2	5	4	3	3	5	3	2	5	5	4	3	4	2	1	4	2	2	5	3	4	2	3	2	3	2		4	4	2	1	5165	5
1999598174	29897497	2012-09-14 04:03:40	2012-09-14 04:29:58						3	2	5	3	4	2	4	1	2	2	4	1	3	2	4	3	5	5	3	1	3	2	5	4	5	4	3	3	5	2	3	2	3	1		3	3	2	1	5006	6
1999597861	29897497	2012-09-14 04:03:27	2012-09-14 04:56:12						5	2	5	1	4	2	1	4	2	4	4	3	3	2	2	3	5	5	3	1	3	3	2	4	2	2	5	2	3	2	3	2	3	2		4	1	2	1	5223	6
1999594700	29897497	2012-09-14 04:03:09	2012-09-14 04:13:46						4	2	5	2	4	2	4	1	2	4	4	3	4	2	2	3	5	5	4	3
1999594073	29897497	2012-09-14 04:02:15	2012-09-14 04:56:10						3	2	5	2	4	2	4	1	2	1	4	3	4	5	4	3	4	5	1	3	4	2	2	2	5	2	5	3	5	2	3	1	5	2		4	4	2	1	5264	4
1999592752	29897497	2012-09-14 04:02:59	2012-09-14 04:03:15						3
1999591705	29897497	2012-09-14 04:02:13	2012-09-14 04:34:07						4	2	5	3	4	2	4	3	2	1	4	3	4	2	4	3	1	5	4	3	3	2	2	4	5	2	5	3	3	2	3	2	3	2		4	4	2	1	3185	7
1999590890	29897497	2012-09-14 04:02:21	2012-09-14 04:13:03						4	2	5	2	4	2	4	1	2	5
1999587912	29897497	2012-09-14 04:02:24	2012-09-14 04:02:37						4
1999581244	29897497	2012-09-14 04:01:29	2012-09-14 04:37:04						5	2	3	2	4	2	4	1	2	1	4	1	3	2	3	2	5	5	4	3	4	2	2	4	5	2	5	3	4	2	3	1	5	4		4	4		2	5049	6
1999576387	29897497	2012-09-14 04:00:19	2012-09-14 04:05:09						3	2	5	3	2	2	5	4	2	2
1999574414	29897497	2012-09-14 03:56:21	2012-09-14 04:19:15						4	2	5	2	4	2	4	4	2	5	2		3	2	4	2	5	5	4	3	3	2	2	4	2	2	5	3	4	5	3	1	4	2		4	4	2	1	5008	6
1999573399	29897497	2012-09-14 04:00:12	2012-09-14 04:10:13						3	2	1	2	4	2	4	5	2	5	4	3	4	2	2	2	5	5	5	3
1999573241	29897497	2012-09-14 04:00:19	2012-09-14 04:00:36						4
1999573010	29897497	2012-09-14 04:00:09	2012-09-14 04:25:06						4	2	1	2	4	2	4	4	2	1	4	3	3	2	4	2	5	5	4	1	4	2	2	4	2	4	5	2	5	2	3	1	6	2		4	4		2	5345	4
1999571824	29897497	2012-09-14 04:00:04	2012-09-14 04:12:40						4	2	3	3	4	2	4	4	2	1	4	1	3	2	2	3	5	4	3	3	4	2	2	2	5	2	1	2	5	2	3	2	3	2		4	4	2	1	5037	6
1999571566	29897497	2012-09-14 03:59:53	2012-09-14 04:31:57						4	2	3	2	4	2	4	1	2	5	4	1	5	2	4	3	5	5	4	3	4	3	2	4	2	2	1	3	3	2	3	1	4	2		4	4	2	1	5241	6
1999569536	29897497	2012-09-14 03:59:41	2012-09-14 03:59:50						3
1999568737	29897497	2012-09-14 03:59:34	2012-09-14 04:18:06						4	2	5	3	2	2	1	1	2	5	4	3	3	2	4	3	5	5	4	3	4	3	2	4	2	2	1	3	5	2
1999567809	29897497	2012-09-14 03:59:09	2012-09-14 04:25:34						4	2	5	1	4	2	4	1	2	4	4	3	3	2	4	2	5	5	4	3	3	3	2	2	2	2	3	3	3	2	3	2	4	9		3	3	2	1	5244	6
1999567306	29897497	2012-09-14 03:59:11	2012-09-14 05:41:14						3	2	5	2	4	2	3	4	2	5	4	1	4	2	3	3	5	5	4	1	4	2	2	4	5	2	1	3	4	2	3	2	5	2		4	4	1	1	5343	5
1999565255	29897497	2012-09-14 03:59:08	2012-09-14 04:19:17						2	3	3	2	4	5	3	4	4	1	4	3	3	1	4	5	5	5	3	3	3	2	2	4	5	4	1	5	4	2	3	2	5	2		4	4	2	1	5343	4
1999565213	29897497	2012-09-14 03:58:51	2012-09-14 04:30:55						3	2	2	3	4	1	3	3	2	1	4	1	3	2	3	3	2	5	4	2	3	2	2	2	5	2	1	2	4	2	5	1	6	2		4	4	2	1	5252	4
1999559850	29897497	2012-09-14 03:58:13	2012-09-14 04:21:44						3	2	2	3	4	2	4	4	2	5	4	3	4	2	3	5	5	5	4	1	3	3	2	2	5	2	1	3	5	2	3	1	5	2		4	4	2	1	5690	4
1999554287	29897497	2012-09-14 03:57:23	2012-09-14 04:18:22						4	2	5	3	4	2	3	4	2	1	1	3	3	2	2	3	5	5	4	3	4	2	2	4	2	5	1	2	5	2	3	1	5	4		4	4	2	1	5087	5
1999554280	29897497	2012-09-14 03:57:39	2012-09-14 04:13:59						3	2	3	3	4	2	4	3	2	2	4	3	5	2	3	2	5	5	4	3	4	2	5	1	5	5	3	3	5	2	3	2	5	4		4	4	2	1	5044	6
1999553755	29897497	2012-09-14 03:57:27	2012-09-14 04:35:15						5	5	5	3	4	2	4	3	2	1	4	3	4	5	2	3	5	5	4	3	4	2	2	5	5	2	1	3	5	2	3	1	6	2		4	4	2	1	5019	4
1999553046	29897497	2012-09-14 03:57:31	2012-09-14 03:57:44						4
1999546755	29897497	2012-09-14 03:56:47	2012-09-14 04:19:13						3	2	3	3	4	3	4	4	2	5	4	1	4	2	2	3	5	5	5	3	4	2	2	4	2	2	1	3	5	2	3	1	6	4		4	4		2	5023	6
1999546611	29897497	2012-09-14 03:56:55	2012-09-14 04:13:10						3	2	5	2	4	2	4	1	2	1	4	1	3	2	4	3	4	5	5	3	4	2	2	4	5	2	1	3	5	2	3	1	5	2		4	4	2	1	5000	5
1999546114	29897497	2012-09-14 03:56:48	2012-09-14 05:28:28						4	2	5	1	4	2	4	4	2	4	4	3	4	2	4	3	5	5	4	3	4	2	2	2	5	2	1	3	3	2	3	1	6	2		4	4	2	1	5290	2
1999544918	29897497	2012-09-14 03:56:57	2012-09-14 04:27:28						4	2	5	3	4	2	4	4	5	4	4	1	4	2	3	3	5	5	4	3	3	2	2	2	2	2	1	3	5	2	3	2	3	2		4	4	2	1	5606	6
1999544614	29897497	2012-09-14 03:56:49	2012-09-14 04:25:55						3	2	5	1	4	2	3	3	5	5	4	3	4	2	2	2	4	5	3	3	2	2	2	4	2	4	1	3	3	2	3	2	3	2		4	4	2	1	5112	4
1999543222	29897497	2012-09-14 03:56:40	2012-09-14 04:09:57						3	2	3	3	4	2	5	4	2	1	4	3	3	2	4	3	5	5	4	1	3	2	2	2	5	2	5	3	4	2	3	2	6	2		4	4	2	1	5063	5
1999539492	29897497	2012-09-14 03:56:35	2012-09-14 03:56:45						3
1999538743	29897497	2012-09-14 03:56:21	2012-09-14 03:56:42						5
1999537538	29897497	2012-09-14 03:55:28	2012-09-14 04:27:38						3	2	5	3	4	2	5	1	2	4	4	1	5	5	4	2	5	5	4	3	4	2	5	5	5	4	1	3	4	2	3	2	6	2		4	4	2	1	5169	4
1999536784	29897497	2012-09-14 03:56:16	2012-09-14 04:00:44						2	2	3	1	2	2	3	1	5	1	4	1	4	2	2	3	4	5	5	3
1999536592	29897497	2012-09-14 03:56:12	2012-09-14 04:16:52						4	2	5	3	4	2	4	3	2	2	4	3	3	2	4	3	4	5	4	3	4	2	2	1	5	2	5	3	3	2	3	1	4	4		4	4	2	1	5052	4
1999533736	29897497	2012-09-14 03:55:37	2012-09-14 03:56:08						4
1999533725	29897497	2012-09-14 03:55:43	2012-09-14 04:25:52						4	2	3	3	3	3	3	4	2	1	4	1	3	2	2	3	5	3	1	3	3	2	2	3	5	1	5	3	5	2	3	1	5	2		4	4		1	5073	3
1999533720	29897497	2012-09-14 03:55:51	2012-09-14 04:52:02						4	2	3	3	4	2	4	1	2	5	4	1	4	2	2	3	5	5	4	3	4	3	2	2	5	2	1	4	5	2	3	2	3	2		4	4	2	1	5052	6
1999533078	29897497	2012-09-14 03:55:19	2012-09-14 04:51:51						3	2	5	2	4		3	4	2	5	4	3	3	2	3	2	5	5	4	3	3	2	2	5	5	2	1	3	3	2	3	2	3	2		4	4	1	1	5069	4
1999532022	29897497	2012-09-14 03:55:29	2012-09-14 04:37:06						4	2	5	2	4	2	3	4	2	5	4	3	4	2	4	5	5	5	3	3	3	2	2	4	2	4	5	3	5	5	3	1	6	2		4	3	2	1	5155	4
1999531873	29897497	2012-09-14 03:55:15	2012-09-14 04:15:44						4	5	3	1	2	2	1	4	2	4	4	1	3	2	3	3	5	5	4	3	3	2	2	3	5	2	5	3	5	2	3	1	6	4		4	4	2	1	5067	6
1999531206	29897497	2012-09-14 03:54:56	2012-09-14 04:17:44						4	2	5	3	4	2	4	3	2	4	4	3	3	2	2	2	5	5	1	1	4	2	2	4	4	4	1	3	4	2	3	2	3	2		4	4	2	1	5580	5
1999530947	29897497	2012-09-14 03:55:30	2012-09-14 04:19:20						3	2	5	3	4	2	3	3	2	5	4	3	3	2	4	3	5	5	5	3	4	3	1	2	5	2	5	3	4	2	3	1	3	4		4	4	2	1	5159	5
1999530943	29897497	2012-09-14 03:55:21	2012-09-14 03:55:38						3
1999528532	29897497	2012-09-14 03:55:01	2012-09-14 04:10:43						2	2	3	2	2	2	4	4	2	2	4	3	3	2	2	2	5	5	3	1	4	2	2	3	5	2	1	3	5	2	3	1	3	2		4	4	2	1	5162	5
1999527614	29897497	2012-09-14 03:54:51	2012-09-14 04:18:08						4	5	3	2	4	2	3	4	2	1	4	1	3	2	3	3	5	5	4	3	3	2	2	2	5	4	1	3	3	2	3	1	6	2		4	4	2	1	5700	4
1999526979	29897497	2012-09-14 03:54:48	2012-09-14 04:24:08						4	2	3	3	4	2	3	1	2	5	4	3	4	2	2	3	5	5	1	3	4	2	2	1	2	2	1	3	5	2	1	2	3	2		4	4	2	1	5273	7
1999526938	29897497	2012-09-14 03:54:48	2012-09-14 04:15:05						3	2	3	2	4	2	4	4	2	5	4	1	3	2	3	2	5	5	5	3	4	3	2	2	5	4	1	2	4	2	3	2	7	2		4	4	2	1	5081	6
1999526902	29897497	2012-09-14 03:54:49	2012-09-14 04:27:54						4	2	5	1	2	2	4	3	2	2	4	3	3	1	4	2	5	5	4	3	3	3	2	4	5	2	5	3	3	2	3	1	4	2		4	4		2	5063	4
1999526054	29897497	2012-09-14 03:54:42	2012-09-14 04:21:28						4	2	5	2	4	2	4	3	2	5	4	1	5	5	4	2	5	5	1	3	4	2	2	4	5	4	1	2	5	2	4	1	5	2		4	4	2	1	5016	6
1999501056	29897497	2012-09-14 03:51:37	2012-09-14 04:27:59						4	2	5	2	4	2	3	4	2	4	4	3	3	2	3	2	5	5	3	3	3	2	2	1	2	2	1	3	4	2	3	1	5	2		4	4	2	1	5069	5
1999332368	29897497	2012-09-14 03:35:04	2012-09-14 04:02:29						3	2	2	3	4	2	4	4	2	1	4	3	3	5	2	3	5	5	5	1	4	3	2	2	3	5	1	4	4	2	3	1	7	2		4	4	2	1	5050	4
1999331565	29897497	2012-09-14 03:33:55	2012-09-14 03:39:29						3	2	5	2	3	3	1	3	5	1	4	3	3	2	2	3	5	5	4	3
1999331477	29897497	2012-09-14 03:33:43	2012-09-14 04:05:27						3	2	3	2	2	2	3	1	2	5	4	3	3	2	4	3	5	5	4	3	4	3	2	2	5	4	5	3	4	2	3	2	3	2		4	4	2	1	5085	6
1999325762	29897497	2012-09-14 03:24:30	2012-09-14 03:49:30						2	2	3	2	4	2	4	1	2	1	4	1	3	2	4	3	5	5	4	3	2	3	2	2	4	4	1	3	5	2	3	2	6	2		4	4	2	1	5050	5
1999322315	29897497	2012-09-14 03:19:11	2012-09-14 03:26:36						4	2	5	3	4	2	3	4	2	5	4	1	3	2	2	3	4	5	4	3
1999321608	29897497	2012-09-14 03:17:57	2012-09-14 03:50:54						3	2	5	3	4	2	3	4	2	1	4	3	5	2	3	3	5	5	1	3	4	3	2	4	2	2	1	3	5	2	3	2	5	2		4	4	2	1	5050	5
1999319551	29897497	2012-09-14 03:14:54	2012-09-14 03:31:10						3	2	3	3	4	2	4	4	2	1	4	1	3	4	3	2	5	5		3	4	2	2	2	5		1	4	4	2	3	2	7	4		4	4	2	1	5251	6
1999316141	29897497	2012-09-14 03:09:38	2012-09-14 03:10:04						4
1999313896	29897497	2012-09-14 03:06:38	2012-09-14 03:22:42						3	2	3	3	4	3	4	3	2	4	4	1	3	2	3	3	5	2	4	1	3	3	2	2	5	1	1	3	5	2	4	2	3	4		2	2	2	1	5252	4
1999313067	29897497	2012-09-14 03:05:20	2012-09-14 03:33:55						3	2	5	5	1	2	4	3	2	1	4	1	1	2	3	3	5	5	4	3	4	2	2	5	5	2	1	3	3	2	3	2	7	2		4	4	2	1	5052	5
1999308562	29897497	2012-09-14 02:59:03	2012-09-14 03:01:46						4	2	3
1999307337	29897497	2012-09-14 02:57:16	2012-09-14 03:25:23						4	2	5	2	2	2	4	1	2	5	4	3	3	2	4	3	5	5	4	3	4	3	2	4	2	2	5	3	3	2	3	2	6	1		4	4	2	1	5051	6
1999306789	29897497	2012-09-14 02:56:38	2012-09-14 03:11:29						4	2	3	3	4	2	3	4	2	1	4	3	4	2	2	3	5	5	4	3	4	2	2	4	2	2	5	2	5	2	3	2	4	2		1	1	2	2	4067	7
1999305137	29897497	2012-09-14 02:53:56	2012-09-14 02:54:39						3
1999299893	29897497	2012-09-14 02:47:20	2012-09-14 03:15:38						3	2	5	3	4	2	3	3	2	1	4	3	3	2	4	3	5	5	5	3	4	2	2	2	5	2	3	3	3	2	3	2	5	2		4	4	2	1	5244	7
1999298495	29897497	2012-09-14 02:45:20	2012-09-14 02:56:53						3	2	5	2	1	2	3	3	2	4	4	1	3	2	3	3	4	5	5	3	4	3	2	2	5	2	1	3	5	2	3	2	2	2		4	4	2	1	5093	6
1999297500	29897497	2012-09-14 02:44:05	2012-09-14 03:47:40						3	2	1	2	4	2	5	3	2	1	4	3	3	2	2	5	5	5	4	3	4	3	2	4	5	4	1	4	5	2	3	2	6	2		4	4	2	1	5074	2
1999293563	29897497	2012-09-14 02:38:21	2012-09-14 03:11:32						4	2	1	1	4	2	4	3	2	1	4	1	5	2	3	5	5	5	4	1	4	2	5	2	5	4	1	3	1	2	3	2	8	2		4	4	2	1	5062	6
1999293098	29897497	2012-09-14 02:38:13	2012-09-14 02:41:42						5
1999290183	29897497	2012-09-14 02:34:37	2012-09-14 02:34:47						4
1999289839	29897497	2012-09-14 02:33:53	2012-09-14 03:03:41						2	5	1	4	4	2	3	2	2	1	4	3	3	2	2	3	5	5	5	3	4	2	2	1	5		1	3	4	2	3	2	6	2		4	4	2	2	5067	6
1999288360	29897497	2012-09-14 02:31:46	2012-09-14 02:53:32						3	2	3	3	4	4	5	3	2	5	4	1	5	2	4	3	2	4	3	3	4	2	2	2	5	4	5	3	4	3	3	2	4	2		4	4	2	1	5022	4
1999287234	29897497	2012-09-14 02:30:35	2012-09-14 02:30:55						5
1999286065	29897497	2012-09-14 02:28:54	2012-09-14 02:54:11						4	5	5	2	2	2	4	4	2	1	4	1	4	2	3	3	2	1	5	3	4	2	2	3	5	2	1	2	4	2	3	1	6	2		4	4	2	1	5048	4
1999282984	29897497	2012-09-14 02:24:48	2012-09-14 02:25:20						4
1999282930	29897497	2012-09-14 02:24:55	2012-09-14 02:25:16						3
1999282304	29897497	2012-09-14 02:24:02	2012-09-14 03:10:44						4	2	5	2	4	2	3	4	2	1	4	3	4	2	2	3	5	5	4	3	3	2	2	4	2	2	1	3	5	2	3	1	5	2		4	4	2	1	5096	5
1999280574	29897497	2012-09-14 02:22:07	2012-09-14 03:06:35						5	2	5	2	4	2	3	4	2	5	4	3	4	2	2	2	5	5	5	1
1999280045	29897497	2012-09-14 02:21:24	2012-09-14 02:21:34						3
1999279093	29897497	2012-09-14 02:20:11	2012-09-14 02:30:03						3	2	3	3	4	2	5	4	2	4	4	1	3	2	2	3	5	3	5	3	4	2	2	4	5	4	5	3	4	2	3	2	4	2		4	2	2	1		6
1999279086	29897497	2012-09-14 02:19:13	2012-09-14 02:34:29						3	5	3	2	2	2	3	3	2	1	4	3	3	3	4	2	5	5	4	3	3	2	2	4	5	4	5	2	4	2	3	2	2	2		4	4	2	1	5159	6
1999278564	29897497	2012-09-14 02:19:21	2012-09-14 02:53:12						3	2	5	3	2	2	4	1	2	1	2	3	3	2	4	3	5	5	4	3	4	2		2	5	2	1	3	5	3	3	2	7	4		4	4	2	1	5159	4
1999277960	29897497	2012-09-14 02:18:48	2012-09-14 02:44:28						3	2	3	3	1	2	5	3	5	1	4	1	3	2	2	2	4	5	3	3	4	2	1	2	2	2	1	3	5	2	3	1	3	2		4	4	2	1	5250	6
1999277864	29897497	2012-09-14 02:18:49	2012-09-14 02:24:48						3	2	5	3	4	2	4	4	5	2	4	3	4	2	4	3	5		4	3
1999277681	29897497	2012-09-14 02:18:26	2012-09-14 02:34:46						5	2	5	3	4	2	4	4	2	4	4	3	3	2	3	3	5	5	3	3	4	2	2	4	5	2	1	3	3	2	3	1	5	2		4	4	2	1	5064	6
1999277427	29897497	2012-09-14 02:18:17	2012-09-14 02:39:24						3	2	3	2	2	2	5	4	2	1	4	3	3	2	3	3	5	5	4	3	4	2	2	4	5	4	1	3	4	2	3	2	5	2			4	2	1	5006	6
1999277310	29897497	2012-09-14 02:18:28	2012-09-14 02:31:02						3	2	5	2	4	2	4	4	2	1	4	1	3	2	2	2	5	5	5	3	4	2	2	4	4	2	3	3	4	2	3	1	6	2		4	4	2	1	5242	7
1999277177	29897497	2012-09-14 02:18:17	2012-09-14 02:18:32						3
1999276952	29897497	2012-09-14 02:18:02	2012-09-14 02:18:18						5
1999276268	29897497	2012-09-14 02:17:27	2012-09-14 02:27:34						4	2	5	1	4	2	5	4	4	5	4	3	3	2	2	3	4	5	4	3	3	2	2	4	2	4	5	3	4	2	4	1	6	4		4	3	2	1	5063	7
1999275209	29897497	2012-09-14 02:17:08	2012-09-14 02:34:18						3	2	3	2	2	2	5	3	2	4	4	1	3	1	2	2	5	5	4	3	4	2	2	4	5	2	1	2	3	2	3	1	3	4		1	1	2	1	5039	6
1999275064	29897497	2012-09-14 02:17:02	2012-09-14 03:28:06						3	2	5	3	4	2	5	3	2	1	4	1	4	2	2	2	5	5	3	3	4	2	2	4	2	2	5	2	5	2	3	2	4	2		4	4	2	1	5051	7
1999248774	29897497	2012-09-14 02:08:48	2012-09-14 02:22:56						4	2	5	2	2	2	4	1	2	1	4	3	4	2	2	3	5	5	4	3	4	2	2	1	2	2	5	3	4	2	3	1	5	2		4	3	2	1	5245	5
1999243494	29897497	2012-09-14 02:07:34	2012-09-14 02:27:19						4	2	5	1	4	2	4	4	2	4	4	3	4	2	2	3	5	5	4	3	3	2	2	2	5	2	5	3	2	2	3	1	3	2		4	4	2	1	5118	6
1999228882	29897497	2012-09-14 02:04:24	2012-09-14 02:20:13						4	3	3	1	2	2	4	4	2	4	4	1	3	2	2	3	5	5	4	3	3	2	2	4	5	2	5	3	5	2	3	2	3	2		4	4	2	1	5061	6
1999215731	29897497	2012-09-14 02:01:06	2012-09-14 02:01:22						3
1999197611	29897497	2012-09-14 01:57:07	2012-09-14 02:18:45						5	2	5	2	4	2	4	4	2	1	4	3	3	2	2	2	5	5	4	3	4	2	2	4	5	2	1	2	4	2	3	1	6	2		4	4	2	1	5556	4
1999172682	29897497	2012-09-14 01:52:03	2012-09-14 02:07:56						4	2	5	3	4	2	1	1	5	4	4	3	3	2	2	1	5	5	5	3	4	2	2			5	1	4		2	1					4	4				6
1999168960	29897497	2012-09-14 01:52:06	2012-09-14 02:06:33						3	2	5	2	4	2	4	3	2	1	4	3	4	2	2	3	5	5	4	3	4	3	2	2	5	2	5	3	5	2	3	2	6	2		4	1	2	1	5081	6
1999142422	29897497	2012-09-14 01:47:49	2012-09-14 02:11:09						3	5	5	1	4	2	4	4	2	4	4	3	4	2	4
1999137550	29897497	2012-09-14 01:47:06	2012-09-14 04:13:21						5	2	3	5	4	2	3	4	2	4	4	3	4	2	2	2
1999125742	29897497	2012-09-14 01:44:59	2012-09-14 02:00:20						3	2	3	3	4	2	5	3	2	1	4	1	3	2	4	3	5	5	3	3	4	2	2	4	5	2	5	3	3	2	3	2	5	4		4	4	2	1	5153	5
1999057994	29897497	2012-09-14 01:36:29	2012-09-14 01:46:36						3
1999016964	29897497	2012-09-14 01:33:10	2012-09-14 01:33:16						3
1998999038	29897497	2012-09-14 01:20:20	2012-09-14 01:21:09						3
1998991065	29897497	2012-09-14 01:08:17	2012-09-14 01:53:42						3	2	5	3	4	2	3	1	2	5	4	3	4	2	2	3	5	5	4	3	4	2	2	4	2	2	5	2	4	2	3	1	5	2		4	4	2	1	5154	5
1998988141	29897497	2012-09-14 01:08:17	2012-09-14 01:08:29						4
1998987695	29897497	2012-09-14 01:07:33	2012-09-14 01:27:01						3	2	3	2	4	2	4	1	2	1	4	3	3	2	2	3	5	5	4	3	4	2	2	2	2	2	1	3	5	2	3	1	6	2		4	4	2	1	5155	4
1998987586	29897497	2012-09-14 01:07:27	2012-09-14 01:33:20						5	2	5	3	4	2	4	4	2	1	4	3	4	2	2	3	5	5	4	3	4	2	2	2	2	2	5	2	5	2	3	1	5	2		4	4		2	5032	6
1998985348	29897497	2012-09-14 01:04:52	2012-09-14 02:22:39						5	2	5	3	4	2	3	4	2	1	4	3	3	1	3	3	5	5	4	3	3	2	2	4	5	2	5	2	5	2	3	1	6	2		4	4	2	1	5265	4
1998984783	29897497	2012-09-14 01:04:16	2012-09-14 01:04:37						3
1998983560	29897497	2012-09-14 01:02:44	2012-09-14 01:37:00						3	3	1	1	4	2	3	3	2	5	4	1	3		4	3	2	5	1	3	4	2	2	4	5	2	5	2	5	2	3	1	6	2		4	4		2	5067	5
1998964969	29897497	2012-09-14 00:42:15	2012-09-14 00:54:07						4	2	5	1	4	2	4	4	2	4	4	3	4	2	2	3	5	5	4	3
1998962482	29897497	2012-09-14 00:39:28	2012-09-14 01:00:16						3	2	5	3	4	2	5	4	2	1	4	3	3	5	4	3	5	5	4	3	4	2	2	4	5	2	1	3	5	2	3	1	5	2		4	4	2	1	5155	2
1998957037	29897497	2012-09-14 00:33:37	2012-09-14 01:06:22						4	5	3	1	4	2	3	1	2	1	4	1	3	2	1	5	4	5	4	3	4	3	2	2	4	2	1	3	4	2	3	1	3	2		4	1	2	1	2151	7
1998951226	29897497	2012-09-14 00:27:26	2012-09-14 00:56:15						3	2	5	3	4	2	3	1	2	5	4	3	3	2	4	2	5	5	4	1	4	2	2	4	5		3	2	5	2	4	2	5	4		4	4	2	1	5154	4
1998946884	29897497	2012-09-14 00:20:53	2012-09-14 00:22:55						3
1998945965	29897497	2012-09-14 00:20:58	2012-09-14 00:33:25						4	2	5	3	4	2	4	4	2	1	4	3	4	5	4	3		5	4	3	4	2	2	4	5	4	5	3	5	2	3	2	4	2		4	4	2	1	5042	7
1998945274	29897497	2012-09-14 00:20:53	2012-09-14 00:21:10						4
1998936541	29897497	2012-09-14 00:11:26	2012-09-14 00:35:20						4	2	5	3	4	2	4	3	2	3	4	3	3	1	2	3	4	5	4	3	4	2	2	4	5	2	1	2	5	2	4	2	6	2		4	4	2	1	5024	5
1998925961	29897497	2012-09-14 00:00:09	2012-09-14 00:11:31						4	2	5	2	4	2	3	3	2	1	4	3	3	2	3	2	5	3	4	3	4	2	2	2	3	4	4	3	4	2	3	1	7	2		4	4	2	1	5155	2
[truncated: 148 more columns]

## Sheet: Eco Quiz calculations
survey q2	survey q3	survey q4	survey q5	survey q6	survey q7	survey q8	survey q9	survey q10	survey q11	survey q12	survey q13	survey q14	survey q15	survey q16	survey q17	survey q18	survey q19	survey q20	survey q21	survey q22	survey q23	survey q24	survey q25	survey q26	survey q27	survey q28	survey q29	survey q30	survey q31	SCORE /120 for all respondents	SCORE % for all respondents	Number of missed responses	SCORE /120 for valid respondents	SCORE % for valid respondents	number of valid responses	Average score /120	Average %	Extremely high	High	Moderate	Low	Extremely Low	10 top scores	10 lowest scores
																																	(answered at least 29 questions)	(answered at least 29 questions)		(valid data only)	(valid data only)	(valid data only)	(valid data only)	(valid data only)	(valid data only)	(valid data only)	(valid data only)	(valid data only)
4	0	2	4	4	4	0	4	2	4	4	4	2	2	4	4	4	4	4	4	4	4	4	2	4	4	4	4	2	4	100	0.833333	0	100	0.833333	1010	93.0178	0.775149	45	596	316	50	3	114	42
4	4	2	4	4	4	4	4	2	4	4	4	-2	4	2	4	4	2	4	4	4	4	4	4	4	2	4	4	4	4	104	0.866667	0	104	0.866667									0.95	0.35
4	4	2	4	4	2	4	4	4	4	4	4	4	4	4	2	4	4	4	4	4	4	4	2	4	2	4	4	4	4	110	0.916667	0	110	0.916667
4	4	2	4	4	0	0	4	2	4	2	2	4	2	4	2	4	4	4	4	2	4	2	4	2	4	2	4	4	4	92	0.766667	0	92	0.766667				SCORES BETWEEN 108 AND 120 (INCLUSIVE)	SCORES BETWEEN 92 AND 107.9 (INCLUSIVE)	SCORES BETWEEN 76 AND 91.9 (INCLUSIVE)	SCORES BETWEEN 60 AND 75.9 (INCLUSIVE)	SCORES BETWEEN 0 AND 59.9 (INCLUSIVE)	112	54
4	4	2	4	4	2	FALSE	FALSE	2	4	4	0	4	2	2	4	4	4	2	4	4	4	2	4	2	2	2	4	4	4	88	0.733333	2	invalid	#VALUE!									0.933333	0.45
4	2	2	4	4	0	4	4	2	4	4	4	4	2	4	4	4	2	4	4	4	4	4	2	2	2	2	0	4	4	94	0.783333	0	94	0.783333
4	4	2	4	4	4	4	4	2	4	2	2	FALSE	FALSE	FALSE	4	4	FALSE	4	FALSE	4	4	2	FALSE	FALSE	2	4	4	4	0	76	0.633333	7	invalid	#VALUE!									112	56
4	4	2	2	4	4	2	2	-2	4	4	2	4	2	4	4	4	2	4	4	2	4	4	2	2	4	4	0	4	4	90	0.75	0	90	0.75									0.933333	0.466667
4	2	4	0	0	2	2	4	4	0	-2	4	4	2	-2	0	0	-2	2	0	2	4	2	4	0	-2	2	2	-2	2	42	0.35	0	42	0.35				1010	double check these numbers are the same
4	2	2	4	2	4	2	4	-2	4	2	0	FALSE	2	4	2	4	4	4	FALSE	FALSE	FALSE	FALSE	FALSE	FALSE	FALSE	FALSE	FALSE	FALSE	FALSE	48	0.4	12	invalid	#VALUE!				1010					112	60
4	4	2	4	4	2	4	4	4	0	4	2	4	4	2	4	4	4	2	4	4	4	0	2	4	2	FALSE	FALSE	4	0	86	0.716667	2	invalid	#VALUE!									0.933333	0.5
2	4	2	4	4	2	2	4	4	0	2	2	4	0	2	4	4	4	4	4	4	0	2	2	4	2	4	0	4	4	84	0.7	0	84	0.7
4	4	2	4	4	2	4	4	0	4	2	2	4	2	4	2	4	4	4	4	4	4	4	2	4	4	4	0	4	4	98	0.816667	0	98	0.816667									112	62
4	2	2	4	4	2	4	4	4	4	2	4	4	4	4	4	4	4	4	0	4	4	4	4	4	2	4	4	4	4	106	0.883333	0	106	0.883333									0.933333	0.516667
4	4	2	4	4	4	0	4	2	4	4	0	4	2	4	4	4	0	4	4	4	4	0	2	2	2	2	-2	4	0	80	0.666667	0	80	0.666667
4	4	2	4	4	4	4	4	4	4	4	4	2	2	4	4	4	4	4	FALSE	FALSE	FALSE	FALSE	FALSE	FALSE	FALSE	FALSE	FALSE	FALSE	FALSE	70	0.583333	11	invalid	#VALUE!									112	62
4	4	4	4	4	4	0	4	2	4	4	2	4	2	4	2	4	2	4	4	2	4	2	4	2	4	4	4	4	4	100	0.833333	0	100	0.833333									0.933333	0.516667
4	4	-2	4	4	0	0	2	2	4	2	0	4	2	4	2	0	2	2	4	4	4	2	2	4	2	4	2	4	4	76	0.633333	0	76	0.633333
FALSE	FALSE	FALSE	FALSE	FALSE	FALSE	FALSE	FALSE	FALSE	FALSE	FALSE	FALSE	FALSE	FALSE	FALSE	FALSE	FALSE	FALSE	FALSE	FALSE	FALSE	FALSE	FALSE	FALSE	FALSE	FALSE	FALSE	FALSE	FALSE	FALSE	0	0	30	invalid	#VALUE!									110	62
4	2	2	4	0	0	2	4	2	2	4	2	2	2	4	4	4	2	4	FALSE	FALSE	FALSE	FALSE	FALSE	FALSE	FALSE	FALSE	FALSE	FALSE	FALSE	50	0.416667	11	invalid	#VALUE!									0.916667	0.516667
FALSE	FALSE	FALSE	FALSE	FALSE	FALSE	FALSE	FALSE	FALSE	FALSE	FALSE	FALSE	FALSE	FALSE	FALSE	FALSE	FALSE	FALSE	FALSE	FALSE	FALSE	FALSE	FALSE	FALSE	FALSE	FALSE	FALSE	FALSE	FALSE	FALSE	0	0	30	invalid	#VALUE!
4	4	2	4	4	4	4	4	2	4	4	4	2	2	4	2	4	4	4	4	4	4	4	4	4	2	2	4	4	4	106	0.883333	0	106	0.883333									110	64
4	2	-2	2	0	4	2	4	2	4	4	2	4	0	4	4	4	0	4	4	2	-2	2	2	2	4	2	0	4	4	72	0.6	0	72	0.6									0.916667	0.533333
4	2	2	2	4	4	2	4	4	4	2	2	4	2	4	4	4	4	4	4	4	4	4	2	4	2	4	4	4	4	102	0.85	0	102	0.85
FALSE	FALSE	FALSE	FALSE	FALSE	FALSE	FALSE	FALSE	FALSE	FALSE	FALSE	FALSE	FALSE	FALSE	FALSE	FALSE	FALSE	FALSE	FALSE	FALSE	FALSE	FALSE	FALSE	FALSE	FALSE	FALSE	FALSE	FALSE	FALSE	FALSE	0	0	30	invalid	#VALUE!									110	64
4	2	2	4	4	4	4	4	4	4	4	4	4	2	4	4	4	4	4	FALSE	FALSE	FALSE	FALSE	FALSE	FALSE	FALSE	FALSE	FALSE	FALSE	FALSE	70	0.583333	11	invalid	#VALUE!									0.916667	0.533333
4	4	2	2	4	4	2	4	4	4	4	2	4	4	4	4	4	4	4	FALSE	FALSE	FALSE	FALSE	FALSE	FALSE	FALSE	FALSE	FALSE	FALSE	FALSE	68	0.566667	11	invalid	#VALUE!
4	4	FALSE	4	4	FALSE	FALSE	4	FALSE	4	2	FALSE	4	4	2	4	4	4	4	4	4	4	2	4	0	0	2	FALSE	4	FALSE	76	0.633333	7	invalid	#VALUE!									110	64
4	4	2	4	4	4	4	4	2	4	2	2	4	2	2	0	4	0	4	4	4	4	0	2	4	2	2	4	4	4	90	0.75	0	90	0.75									0.916667	0.533333
4	4	2	4	4	2	0	4	2	4	4	2	4	4	4	4	0	4	4	4	4	4	2	2	4	2	2	2	4	4	94	0.783333	0	94	0.783333
4	4	2	2	2	4	0	4	4	0	4	0	2	4	4	4	4	2	2	4	4	4	2	4	4	2	2	4	4	4	90	0.75	0	90	0.75
4	4	2	4	4	0	2	4	2	2	4	0	4	2	2	4	4	4	4	4	4	4	4	2	4	2	4	4	4	4	96	0.8	0	96	0.8
4	2	2	4	4	2	2	2	4	4	4	2	4	4	4	4	4	4	4	4	4	4	4	4	4	4	2	2	4	4	104	0.866667	0	104	0.866667
4	2	2	4	4	4	0	4	2	0	2	2	2	0	2	4	4	2	4	4	2	0	4	2	2	2	4	0	4	4	76	0.633333	0	76	0.633333
2	2	2	4	2	0	2	0	4	4	0	4	4	4	4	2	4	4	2	0	4	4	2	4	4	2	2	4	4	-2	78	0.65	0	78	0.65
4	4	2	4	FALSE	0	2	4	4	FALSE	FALSE	FALSE	FALSE	FALSE	FALSE	FALSE	FALSE	FALSE	FALSE	FALSE	FALSE	FALSE	FALSE	FALSE	FALSE	FALSE	FALSE	FALSE	FALSE	FALSE	24	0.2	22	invalid	#VALUE!
4	4	2	4	4	4	2	4	2	4	2	0	4	4	2	4	4	4	4	4	2	4	0	4	4	2	2	0	4	4	92	0.766667	0	92	0.766667
4	2	2	4	4	4	4	4	0	4	2	4	2	4	2	4	4	4	4	4	4	4	2	2	4	4	2	4	4	4	100	0.833333	0	100	0.833333
FALSE	FALSE	FALSE	FALSE	FALSE	FALSE	FALSE	FALSE	FALSE	FALSE	FALSE	FALSE	FALSE	FALSE	FALSE	FALSE	FALSE	FALSE	FALSE	FALSE	FALSE	FALSE	FALSE	FALSE	FALSE	FALSE	FALSE	FALSE	FALSE	FALSE	0	0	30	invalid	#VALUE!
4	2	2	4	4	2	2	2	0	FALSE	FALSE	FALSE	FALSE	FALSE	FALSE	FALSE	FALSE	FALSE	FALSE	FALSE	FALSE	FALSE	FALSE	FALSE	FALSE	FALSE	FALSE	FALSE	FALSE	FALSE	22	0.183333	21	invalid	#VALUE!
FALSE	FALSE	FALSE	FALSE	FALSE	FALSE	FALSE	FALSE	FALSE	FALSE	FALSE	FALSE	FALSE	FALSE	FALSE	FALSE	FALSE	FALSE	FALSE	FALSE	FALSE	FALSE	FALSE	FALSE	FALSE	FALSE	FALSE	FALSE	FALSE	FALSE	0	0	30	invalid	#VALUE!
4	2	0	4	4	4	0	2	2	4	4	2	2	4	4	4	4	0	4	4	4	4	2	4	2	4	4	4	4	4	94	0.783333	0	94	0.783333
4	2	4	4	4	4	4	4	2	4	2	2	4	2	2	4	4	4	4	4	2	4	2	4	4	4	2	0	2	0	92	0.766667	0	92	0.766667
4	4	4	4	4	2	4	4	2	4	2	2	4	0	4	4	4	2	4	2	4	4	4	2	2	2	4	0	4	4	94	0.783333	0	94	0.783333
FALSE	FALSE	FALSE	FALSE	FALSE	FALSE	FALSE	FALSE	FALSE	FALSE	FALSE	FALSE	FALSE	FALSE	FALSE	FALSE	FALSE	FALSE	FALSE	FALSE	FALSE	FALSE	FALSE	FALSE	FALSE	FALSE	FALSE	FALSE	FALSE	FALSE	0	0	30	invalid	#VALUE!
4	2	2	4	0	2	2	4	4	FALSE	FALSE	FALSE	FALSE	FALSE	FALSE	FALSE	FALSE	FALSE	FALSE	FALSE	FALSE	FALSE	FALSE	FALSE	FALSE	FALSE	FALSE	FALSE	FALSE	FALSE	24	0.2	21	invalid	#VALUE!
4	2	4	4	4	0	2	4	4	4	4	2	2	4	4	4	4	4	4	FALSE	FALSE	FALSE	FALSE	FALSE	FALSE	FALSE	FALSE	FALSE	FALSE	FALSE	64	0.533333	11	invalid	#VALUE!
FALSE	FALSE	FALSE	FALSE	FALSE	FALSE	FALSE	FALSE	FALSE	FALSE	FALSE	FALSE	FALSE	FALSE	FALSE	FALSE	FALSE	FALSE	FALSE	FALSE	FALSE	FALSE	FALSE	FALSE	FALSE	FALSE	FALSE	FALSE	FALSE	FALSE	0	0	30	invalid	#VALUE!
4	2	2	2	4	2	4	4	4	4	4	2	4	4	4	4	0	2	4	4	4	4	4	4	4	2	4	4	4	4	102	0.85	0	102	0.85
4	4	2	4	4	4	0	4	4	4	4	2	4	4	4	4	4	2	4	0	0	4	2	2	4	2	4	4	4	4	96	0.8	0	96	0.8
FALSE	FALSE	FALSE	FALSE	FALSE	FALSE	FALSE	FALSE	FALSE	FALSE	FALSE	FALSE	FALSE	FALSE	FALSE	FALSE	FALSE	FALSE	FALSE	FALSE	FALSE	FALSE	FALSE	FALSE	FALSE	FALSE	FALSE	FALSE	FALSE	FALSE	0	0	30	invalid	#VALUE!
4	4	4	4	4	4	4	4	4	FALSE	FALSE	FALSE	FALSE	FALSE	FALSE	FALSE	FALSE	FALSE	FALSE	FALSE	FALSE	FALSE	FALSE	FALSE	FALSE	FALSE	FALSE	FALSE	FALSE	FALSE	36	0.3	21	invalid	#VALUE!
4	4	2	4	4	0	2	4	2	4	2	2	4	4	4	4	4	0	4	4	4	4	2	4	4	2	4	4	4	4	98	0.816667	0	98	0.816667
4	2	2	4	4	4	0	4	2	4	4	4	0	4	4	4	4	4	4	4	4	4	4	4	4	4	2	0	4	4	100	0.833333	0	100	0.833333
FALSE	FALSE	FALSE	FALSE	FALSE	FALSE	FALSE	FALSE	FALSE	FALSE	FALSE	FALSE	FALSE	FALSE	FALSE	FALSE	FALSE	FALSE	FALSE	FALSE	FALSE	FALSE	FALSE	FALSE	FALSE	FALSE	FALSE	FALSE	FALSE	FALSE	0	0	30	invalid	#VALUE!
4	4	FALSE	4	4	2	4	2	4	4	4	2	4	4	2	4	4	0	4	4	4	4	4	2	0	2	FALSE	FALSE	4	4	88	0.733333	3	invalid	#VALUE!
0	2	2	4	4	0	4	4	2	4	4	4	4	2	2	4	4	2	4	4	4	4	4	2	2	2	4	4	4	4	94	0.783333	0	94	0.783333
4	2	2	4	4	2	0	4	2	4	2	4	4	2	4	4	4	4	4	4	4	4	2	2	2	2	4	4	4	4	96	0.8	0	96	0.8
4	2	2	4	4	2	2	4	2	4	4	2	2	2	4	2	0	4	4	4	4	4	2	2	4	4	4	0	4	4	90	0.75	0	90	0.75
4	2	2	2	4	4	2	4	2	4	2	0	4	0	2	4	4	2	4	FALSE	FALSE	FALSE	FALSE	FALSE	FALSE	FALSE	FALSE	FALSE	FALSE	FALSE	52	0.433333	11	invalid	#VALUE!
4	4	2	4	4	2	0	4	2	4	2	4	4	2	2	4	4	4	4	4	4	4	4	2	4	4	4	4	4	4	102	0.85	0	102	0.85
FALSE	FALSE	FALSE	FALSE	FALSE	FALSE	FALSE	FALSE	FALSE	FALSE	FALSE	FALSE	FALSE	FALSE	FALSE	FALSE	FALSE	FALSE	FALSE	FALSE	FALSE	FALSE	FALSE	FALSE	FALSE	FALSE	FALSE	FALSE	FALSE	FALSE	0	0	30	invalid	#VALUE!
FALSE	FALSE	FALSE	FALSE	FALSE	FALSE	FALSE	FALSE	FALSE	FALSE	FALSE	FALSE	FALSE	FALSE	FALSE	FALSE	FALSE	FALSE	FALSE	FALSE	FALSE	FALSE	FALSE	FALSE	FALSE	FALSE	FALSE	FALSE	FALSE	FALSE	0	0	30	invalid	#VALUE!
4	4	2	4	4	4	4	4	2	2	4	2	4	2	4	4	4	4	4	4	4	4	2	2	4	2	4	4	4	4	104	0.866667	0	104	0.866667
0	2	2	4	4	2	2	4	2	4	4	2	4	2	4	4	4	2	4	0	4	-2	4	4	4	-2	2	0	2	4	76	0.633333	0	76	0.633333
4	2	2	0	0	2	2	0	-2	4	4	0	4	4	2	4	2	2	4	0	-2	0	4	4	4	2	2	0	2	4	60	0.5	0	60	0.5
4	2	2	4	4	2	0	4	2	4	4	2	4	4	4	2	4	4	4	4	4	0	2	2	2	2	2	0	4	4	86	0.716667	0	86	0.716667
4	2	2	4	4	2	2	4	4	4	2	2	2	2	2	2	4	4	4	4	4	4	4	2	2	2	4	4	4	4	94	0.783333	0	94	0.783333
4	2	2	2	4	4	2	4	2	4	2	4	4	4	2	2	4	2	4	0	4	4	2	2	-2	4	4	4	4	4	88	0.733333	0	88	0.733333
FALSE	FALSE	FALSE	FALSE	FALSE	FALSE	FALSE	FALSE	FALSE	FALSE	FALSE	FALSE	FALSE	FALSE	FALSE	FALSE	FALSE	FALSE	FALSE	FALSE	FALSE	FALSE	FALSE	FALSE	FALSE	FALSE	FALSE	FALSE	FALSE	FALSE	0	0	30	invalid	#VALUE!
FALSE	FALSE	FALSE	FALSE	FALSE	FALSE	FALSE	FALSE	FALSE	FALSE	FALSE	FALSE	FALSE	FALSE	FALSE	FALSE	FALSE	FALSE	FALSE	FALSE	FALSE	FALSE	FALSE	FALSE	FALSE	FALSE	FALSE	FALSE	FALSE	FALSE	0	0	30	invalid	#VALUE!
4	2	2	4	0	2	0	2	2	4	2	4	2	4	2	2	0	2	2	4	4	4	4	2	4	4	4	0	4	4	80	0.666667	0	80	0.666667
4	-2	4	4	4	0	0	4	-2	4	2	4	2	2	4	4	0	2	4	0	2	0	4	2	0	2	4	4	4	4	70	0.583333	0	70	0.583333
FALSE	FALSE	FALSE	FALSE	FALSE	FALSE	FALSE	FALSE	FALSE	FALSE	FALSE	FALSE	FALSE	FALSE	FALSE	FALSE	FALSE	FALSE	FALSE	FALSE	FALSE	FALSE	FALSE	FALSE	FALSE	FALSE	FALSE	FALSE	FALSE	FALSE	0	0	30	invalid	#VALUE!
4	2	2	4	4	2	0	4	2	4	4	2	2	2	4	2	FALSE	0	4	4	2	4	2	2	-2	2	2	4	4	0	72	0.6	1	72	0.6
FALSE	FALSE	FALSE	FALSE	FALSE	FALSE	FALSE	FALSE	FALSE	FALSE	FALSE	FALSE	FALSE	FALSE	FALSE	FALSE	FALSE	FALSE	FALSE	FALSE	FALSE	FALSE	FALSE	FALSE	FALSE	FALSE	FALSE	FALSE	FALSE	FALSE	0	0	30	invalid	#VALUE!
FALSE	FALSE	FALSE	FALSE	FALSE	FALSE	FALSE	FALSE	FALSE	FALSE	FALSE	FALSE	FALSE	FALSE	FALSE	FALSE	FALSE	FALSE	FALSE	FALSE	FALSE	FALSE	FALSE	FALSE	FALSE	FALSE	FALSE	FALSE	FALSE	FALSE	0	0	30	invalid	#VALUE!
4	4	2	4	0	4	0	4	2	4	4	2	4	2	4	4	4	0	4	4	4	4	2	4	4	4	4	4	4	4	98	0.816667	0	98	0.816667
4	-2	4	2	4	2	2	4	-2	FALSE	FALSE	FALSE	FALSE	FALSE	FALSE	FALSE	FALSE	FALSE	FALSE	FALSE	FALSE	FALSE	FALSE	FALSE	FALSE	FALSE	FALSE	FALSE	FALSE	FALSE	18	0.15	21	invalid	#VALUE!
FALSE	FALSE	FALSE	FALSE	FALSE	FALSE	FALSE	FALSE	FALSE	FALSE	FALSE	FALSE	FALSE	FALSE	FALSE	FALSE	FALSE	FALSE	FALSE	FALSE	FALSE	FALSE	FALSE	FALSE	FALSE	FALSE	FALSE	FALSE	FALSE	FALSE	0	0	30	invalid	#VALUE!
4	2	2	2	0	4	2	4	2	4	4	4	2	2	2	4	4	4	2	0	4	4	4	2	4	4	4	0	4	4	88	0.733333	0	88	0.733333
FALSE	FALSE	FALSE	FALSE	FALSE	FALSE	FALSE	FALSE	FALSE	FALSE	FALSE	FALSE	FALSE	FALSE	FALSE	FALSE	FALSE	FALSE	FALSE	FALSE	FALSE	FALSE	FALSE	FALSE	FALSE	FALSE	FALSE	FALSE	FALSE	FALSE	0	0	30	invalid	#VALUE!
4	2	2	4	4	4	2	4	2	4	4	2	4	4	4	FALSE	FALSE	FALSE	FALSE	FALSE	FALSE	FALSE	FALSE	FALSE	FALSE	FALSE	FALSE	FALSE	FALSE	FALSE	50	0.416667	15	invalid	#VALUE!
4	4	2	4	4	4	2	4	2	4	4	2	4	4	4	4	0	2	2	4	4	0	4	2	-2	2	4	4	4	4	90	0.75	0	90	0.75
4	2	2	0	0	4	0	4	4	4	4	2	2	2	4	4	0	2	4	FALSE	FALSE	FALSE	FALSE	FALSE	FALSE	FALSE	FALSE	FALSE	FALSE	FALSE	48	0.4	11	invalid	#VALUE!
4	2	2	4	4	0	4	0	4	4	4	2	4	2	2	2	4	4	4	4	2	2	2	4	2	2	2	0	4	4	84	0.7	0	84	0.7
4	4	2	4	4	2	4	4	2	4	2	2	2	2	2	4	4	0	4	4	4	0	4	2	2	2	0	0	4	0	78	0.65	0	78	0.65
4	4	0	4	4	4	0	4	2	4	4	2	2	2	4	4	4	4	4	4	4	4	4	2	2	4	4	0	4	4	96	0.8	0	96	0.8
4	4	4	4	4	2	0	4	4	4	2	2	4	2	4	4	4	0	4	4	4	4	4	4	4	2	4	4	4	4	102	0.85	0	102	0.85
4	2	2	4	4	2	2	4	2	4	4	2	4	4	4	2	4	2	4	4	2	4	4	2	4	2	4	4	4	4	98	0.816667	0	98	0.816667
4	2	FALSE	4	4	2	2	2	2	4	2	2	2	0	2	4	0	2	4	4	2	0	2	2	0	2	4	0	2	4	66	0.55	1	66	0.55
4	4	2	4	4	4	FALSE	2	4	4	2	4	4	2	4	4	4	4	4	4	4	4	2	2	4	4	4	4	4	0	100	0.833333	1	100	0.833333
4	2	2	4	4	2	4	4	4	4	4	2	4	4	4	4	4	2	4	0	4	4	2	2	4	2	4	4	4	4	100	0.833333	0	100	0.833333
4	2	2	4	4	2	0	4	2	FALSE	FALSE	FALSE	FALSE	FALSE	FALSE	FALSE	FALSE	FALSE	FALSE	FALSE	FALSE	FALSE	FALSE	FALSE	FALSE	FALSE	FALSE	FALSE	FALSE	FALSE	24	0.2	21	invalid	#VALUE!
4	2	2	4	4	4	0	4	2	4	2	2	4	2	4	4	4	4	4	0	4	4	2	2	4	2	4	4	4	4	94	0.783333	0	94	0.783333
2	2	4	4	4	4	2	4	2	4	4	2	4	0	2	4	4	4	4	4	4	4	4	4	4	4	4	4	4	4	104	0.866667	0	104	0.866667
4	4	2	4	4	2	4	4	4	4	2	4	4	2	2	4	4	4	4	4	4	4	2	4	4	2	4	0	4	4	102	0.85	0	102	0.85
4	2	2	4	4	4	4	4	2	0	4	2	4	4	2	4	4	4	4	4	4	4	4	2	-2	4	4	0	4	4	94	0.783333	0	94	0.783333
4	4	2	4	4	4	2	2	2	4	4	4	4	2	4	4	4	4	4	0	2	4	2	2	2	2	4	0	4	4	92	0.766667	0	92	0.766667
4	2	2	4	4	4	0	4	2	4	2	4	4	4	2	2	4	4	4	4	4	4	2	4	4	2	4	-2	4	4	94	0.783333	0	94	0.783333
0	4	2	4	4	4	0	4	2	4	4	2	4	2	4	4	4	4	4	4	4	4	2	4	4	2	4	4	4	4	100	0.833333	0	100	0.833333
4	2	2	4	4	2	2	4	2	FALSE	FALSE	FALSE	FALSE	FALSE	FALSE	FALSE	FALSE	FALSE	FALSE	FALSE	FALSE	FALSE	FALSE	FALSE	FALSE	FALSE	FALSE	FALSE	FALSE	FALSE	26	0.216667	21	invalid	#VALUE!
4	4	2	4	4	4	4	4	2	4	4	4	4	4	4	4	4	4	4	4	4	4	2	4	0	4	4	4	4	4	110	0.916667	0	110	0.916667
4	4	2	4	4	4	2	4	2	0	4	4	4	2	4	2	4	4	4	4	2	4	2	2	4	2	2	4	4	4	96	0.8	0	96	0.8
4	2	2	4	4	2	2	2	-2	4	4	2	4	4	2	2	4	4	4	4	4	0	4	2	4	4	2	4	4	4	90	0.75	0	90	0.75
4	4	2	4	4	4	0	4	4	4	4	2	4	2	4	4	4	4	4	4	4	4	4	2	4	2	4	-2	4	4	100	0.833333	0	100	0.833333
4	-2	2	4	4	4	2	2	4	4	2	2	4	2	2	4	4	2	4	4	4	4	4	2	4	4	4	0	4	4	92	0.766667	0	92	0.766667
FALSE	FALSE	FALSE	FALSE	FALSE	FALSE	FALSE	FALSE	FALSE	FALSE	FALSE	FALSE	FALSE	FALSE	FALSE	FALSE	FALSE	FALSE	FALSE	FALSE	FALSE	FALSE	FALSE	FALSE	FALSE	FALSE	FALSE	FALSE	FALSE	FALSE	0	0	30	invalid	#VALUE!
FALSE	FALSE	FALSE	FALSE	FALSE	FALSE	FALSE	FALSE	FALSE	FALSE	FALSE	FALSE	FALSE	FALSE	FALSE	FALSE	FALSE	FALSE	FALSE	FALSE	FALSE	FALSE	FALSE	FALSE	FALSE	FALSE	FALSE	FALSE	FALSE	FALSE	0	0	30	invalid	#VALUE!
4	2	2	0	0	2	4	2	-2	4	4	4	4	2	4	4	4	2	4	4	2	0	4	2	2	4	2	4	4	4	82	0.683333	0	82	0.683333
0	4	2	4	4	0	2	4	4	4	4	4	4	2	4	4	4	4	4	FALSE	FALSE	FALSE	FALSE	FALSE	FALSE	FALSE	FALSE	FALSE	FALSE	FALSE	62	0.516667	11	invalid	#VALUE!
4	2	2	4	4	2	2	4	4	4	4	2	4	4	4	2	4	4	4	4	4	4	4	4	4	2	2	4	4	4	104	0.866667	0	104	0.866667
FALSE	FALSE	FALSE	FALSE	FALSE	FALSE	FALSE	FALSE	FALSE	FALSE	FALSE	FALSE	FALSE	FALSE	FALSE	FALSE	FALSE	FALSE	FALSE	FALSE	FALSE	FALSE	FALSE	FALSE	FALSE	FALSE	FALSE	FALSE	FALSE	FALSE	0	0	30	invalid	#VALUE!
4	2	-2	4	4	4	4	2	4	0	2	0	4	4	4	4	4	2	4	4	4	4	4	2	2	2	2	-2	4	4	84	0.7	0	84	0.7
4	2	2	0	4	2	2	2	2	4	4	0	2	2	4	4	4	2	2	FALSE	FALSE	FALSE	FALSE	FALSE	FALSE	FALSE	FALSE	FALSE	FALSE	FALSE	48	0.4	11	invalid	#VALUE!
4	4	2	4	2	4	0	4	2	4	2	2	4	2	4	4	4	4	4	4	4	4	2	2	4	2	4	4	4	4	98	0.816667	0	98	0.816667
FALSE	FALSE	FALSE	FALSE	FALSE	FALSE	FALSE	FALSE	FALSE	FALSE	FALSE	FALSE	FALSE	FALSE	FALSE	FALSE	FALSE	FALSE	FALSE	FALSE	FALSE	FALSE	FALSE	FALSE	FALSE	FALSE	FALSE	FALSE	FALSE	FALSE	0	0	30	invalid	#VALUE!
2	2	4	2	2	2	4	0	2	0	2	4	4	2	4	4	4	4	2	4	2	0	2	2	FALSE	FALSE	FALSE	FALSE	FALSE	0	60	0.5	5	invalid	#VALUE!
4	2	2	4	4	4	4	2	-2	0	4	2	4	0	0	2	4	0	4	4	4	2	-2	2	2	4	2	4	4	4	74	0.616667	0	74	0.616667
2	2	4	4	0	2	2	2	0	-2	4	4	4	2	0	4	4	2	2	4	2	0	2	2	2	4	4	2	4	4	72	0.6	0	72	0.6
4	4	4	4	4	4	4	4	2	4	4	4	4	4	2	4	4	0	4	4	4	4	0	4	4	4	4	0	4	4	104	0.866667	0	104	0.866667
FALSE	FALSE	FALSE	FALSE	FALSE	FALSE	FALSE	FALSE	FALSE	FALSE	FALSE	FALSE	FALSE	FALSE	FALSE	FALSE	FALSE	FALSE	FALSE	FALSE	FALSE	FALSE	FALSE	FALSE	FALSE	FALSE	FALSE	FALSE	FALSE	FALSE	0	0	30	invalid	#VALUE!
FALSE	FALSE	FALSE	FALSE	FALSE	FALSE	FALSE	FALSE	FALSE	FALSE	FALSE	FALSE	FALSE	FALSE	FALSE	FALSE	FALSE	FALSE	FALSE	FALSE	FALSE	FALSE	FALSE	FALSE	FALSE	FALSE	FALSE	FALSE	FALSE	FALSE	0	0	30	invalid	#VALUE!
4	4	2	4	2	2	2	2	2	4	4	2	4	2	4	2	4	2	2	4	2	4	0	0	-2	4	4	0	4	2	76	0.633333	0	76	0.633333
4	2	2	4	4	2	0	4	2	0	2	2	4	2	4	2	4	4	4	4	4	4	2	4	2	2	4	4	4	0	86	0.716667	0	86	0.716667
4	2	2	4	4	4	0	4	2	4	4	2	4	2	4	4	4	2	4	4	4	4	2	2	2	4	4	4	4	4	98	0.816667	0	98	0.816667
4	2	0	4	0	2	2	4	4	4	4	2	4	2	2	4	0	0	4	4	2	4	4	2	2	2	4	0	4	4	80	0.666667	0	80	0.666667
4	2	2	2	0	2	2	0	4	FALSE	FALSE	FALSE	FALSE	FALSE	FALSE	FALSE	FALSE	FALSE	FALSE	FALSE	FALSE	FALSE	FALSE	FALSE	FALSE	FALSE	FALSE	FALSE	FALSE	FALSE	18	0.15	21	invalid	#VALUE!
FALSE	FALSE	FALSE	FALSE	FALSE	FALSE	FALSE	FALSE	FALSE	FALSE	FALSE	FALSE	FALSE	FALSE	FALSE	FALSE	FALSE	FALSE	FALSE	FALSE	FALSE	FALSE	FALSE	FALSE	FALSE	FALSE	FALSE	FALSE	FALSE	FALSE	0	0	30	invalid	#VALUE!
FALSE	FALSE	FALSE	FALSE	FALSE	FALSE	FALSE	FALSE	FALSE	FALSE	FALSE	FALSE	FALSE	FALSE	FALSE	FALSE	FALSE	FALSE	FALSE	FALSE	FALSE	FALSE	FALSE	FALSE	FALSE	FALSE	FALSE	FALSE	FALSE	FALSE	0	0	30	invalid	#VALUE!
4	4	2	4	4	4	4	2	2	4	4	2	4	4	2	2	4	2	-2	2	4	0	2	2	2	4	4	0	4	4	84	0.7	0	84	0.7
4	2	2	4	4	2	2	2	2	4	2	4	4	4	2	4	4	4	0	0	4	4	4	2	4	4	4	0	4	4	90	0.75	0	90	0.75
4	0	2	4	0	2	2	2	0	4	4	2	4	4	0	2	4	2	4	0	4	2	-2	2	-2	2	4	0	4	4	64	0.533333	0	64	0.533333
FALSE	FALSE	FALSE	FALSE	FALSE	FALSE	FALSE	FALSE	FALSE	FALSE	FALSE	FALSE	FALSE	FALSE	FALSE	FALSE	FALSE	FALSE	FALSE	FALSE	FALSE	FALSE	FALSE	FALSE	FALSE	FALSE	FALSE	FALSE	FALSE	FALSE	0	0	30	invalid	#VALUE!
4	4	2	4	4	0	2	4	2	4	2	4	4	2	4	4	4	4	4	4	4	4	0	4	4	2	4	4	4	4	100	0.833333	0	100	0.833333
4	0	0	4	0	0	0	4	-2	4	4	0	4	2	4	4	4	0	4	2	4	0	-2	2	2	4	4	2	4	4	66	0.55	0	66	0.55
4	2	2	4	4	4	4	4	2	4	4	4	4	4	0	4	4	4	4	4	4	4	2	2	2	4	4	0	4	4	100	0.833333	0	100	0.833333
4	4	4	2	0	2	4	2	-2	4	4	0	4	2	4	4	4	2	4	4	2	4	2	2	4	4	4	4	4	4	90	0.75	0	90	0.75
4	4	4	2	4	4	4	4	2	4	2	4	4	4	2	4	4	2	2	4	2	4	4	2	4	4	4	4	4	4	104	0.866667	0	104	0.866667
4	4	2	4	4	2	2	2	2	4	2	2	2	4	2	4	4	4	4	2	4	4	4	2	2	4	4	4	4	4	96	0.8	0	96	0.8
4	2	2	4	4	0	2	2	4	4	4	4	4	2	4	4	4	2	-2	4	4	4	2	2	4	2	4	0	4	4	88	0.733333	0	88	0.733333
FALSE	FALSE	FALSE	FALSE	FALSE	FALSE	FALSE	FALSE	FALSE	FALSE	FALSE	FALSE	FALSE	FALSE	FALSE	FALSE	FALSE	FALSE	FALSE	FALSE	FALSE	FALSE	FALSE	FALSE	FALSE	FALSE	FALSE	FALSE	FALSE	FALSE	0	0	30	invalid	#VALUE!
4	4	2	4	4	4	0	4	2	4	4	4	4	4	4	4	4	4	4	0	4	4	2	4	4	4	4	4	4	4	106	0.883333	0	106	0.883333
4	-2	2	4	0	2	2	2	2	4	4	-2	4	2	0	-2	4	2	4	2	4	0	4	2	2	2	2	0	-2	2	54	0.45	0	54	0.45
4	2	2	2	0	2	0	2	4	0	2	4	2	4	2	2	4	4	-2	4	4	4	2	2	-2	4	4	0	4	4	70	0.583333	0	70	0.583333
4	2	2	4	4	2	0	4	4	4	4	4	4	2	4	4	4	4	4	2	2	4	2	2	2	2	4	4	4	2	94	0.783333	0	94	0.783333
2	2	2	2	4	2	2	4	0	4	4	4	4	2	4	4	4	2	-2	4	4	4	2	2	2	4	2	4	4	4	86	0.716667	0	86	0.716667
2	4	2	4	4	4	4	2	2	4	0	2	2	2	4	4	4	2	4	4	2	0	0	2	0	4	4	0	2	4	78	0.65	0	78	0.65
0	2	-2	4	4	2	4	2	2	4	2	2	2	2	2	0	FALSE	2	4	FALSE	FALSE	FALSE	FALSE	FALSE	FALSE	FALSE	FALSE	FALSE	FALSE	4	42	0.35	11	invalid	#VALUE!
FALSE	FALSE	FALSE	FALSE	FALSE	FALSE	FALSE	FALSE	FALSE	FALSE	FALSE	FALSE	FALSE	FALSE	FALSE	FALSE	FALSE	FALSE	FALSE	FALSE	FALSE	FALSE	FALSE	FALSE	FALSE	FALSE	FALSE	FALSE	FALSE	FALSE	0	0	30	invalid	#VALUE!
4	2	2	4	4	2	2	2	2	4	4	2	4	4	4	4	0	2	4	0	2	4	4	2	0	4	4	0	4	0	80	0.666667	0	80	0.666667
4	4	4	2	4	4	4	4	0	0	4	2	4	2	4	4	4	4	4	0	2	4	0	4	4	4	4	4	4	4	96	0.8	0	96	0.8
FALSE	FALSE	FALSE	FALSE	FALSE	FALSE	FALSE	FALSE	FALSE	FALSE	FALSE	FALSE	FALSE	FALSE	FALSE	FALSE	FALSE	FALSE	FALSE	FALSE	FALSE	FALSE	FALSE	FALSE	FALSE	FALSE	FALSE	FALSE	FALSE	FALSE	0	0	30	invalid	#VALUE!
FALSE	FALSE	FALSE	FALSE	FALSE	FALSE	FALSE	FALSE	FALSE	FALSE	FALSE	FALSE	FALSE	FALSE	FALSE	FALSE	FALSE	FALSE	FALSE	FALSE	FALSE	FALSE	FALSE	FALSE	FALSE	FALSE	FALSE	FALSE	FALSE	FALSE	0	0	30	invalid	#VALUE!
FALSE	FALSE	FALSE	FALSE	FALSE	FALSE	FALSE	FALSE	FALSE	FALSE	FALSE	FALSE	FALSE	FALSE	FALSE	FALSE	FALSE	FALSE	FALSE	FALSE	FALSE	FALSE	FALSE	FALSE	FALSE	FALSE	FALSE	FALSE	FALSE	FALSE	0	0	30	invalid	#VALUE!
FALSE	FALSE	FALSE	FALSE	FALSE	FALSE	FALSE	FALSE	FALSE	FALSE	FALSE	FALSE	FALSE	FALSE	FALSE	FALSE	FALSE	FALSE	FALSE	FALSE	FALSE	FALSE	FALSE	FALSE	FALSE	FALSE	FALSE	FALSE	FALSE	FALSE	0	0	30	invalid	#VALUE!
4	2	-2	2	4	0	2	2	2	4	4	4	-2	2	2	4	4	0	4	0	4	4	2	2	4	4	4	4	4	4	78	0.65	0	78	0.65
4	4	2	2	4	4	0	4	2	4	4	2	4	4	2	4	4	4	4	4	4	4	2	4	4	2	4	4	4	4	102	0.85	0	102	0.85
4	2	2	4	4	2	4	4	2	4	2	2	4	2	4	4	4	4	4	FALSE	FALSE	FALSE	FALSE	FALSE	FALSE	FALSE	FALSE	FALSE	FALSE	FALSE	62	0.516667	11	invalid	#VALUE!
4	2	2	FALSE	2	2	4	4	-2	4	FALSE	2	4	4	0	4	4	2	2	0	4	4	-2	4	4	2	4	0	2	4	70	0.583333	2	invalid	#VALUE!
4	2	2	2	4	2	2	4	2	4	4	2	4	2	2	4	4	4	4	4	4	4	2	2	2	4	4	4	4	4	96	0.8	0	96	0.8
4	2	2	2	2	2	2	4	4	4	4	4	4	2	4	4	4	4	4	4	4	4	2	2	2	4	4	4	4	0	96	0.8	0	96	0.8
4	2	2	4	4	2	2	4	-2	4	2	4	4	4	0	-2	4	2	4	0	4	4	2	2	2	2	2	0	4	4	74	0.616667	0	74	0.616667
4	4	2	4	4	4	0	4	2	4	4	2	4	2	4	4	4	4	4	4	4	4	2	2	4	4	2	0	4	4	98	0.816667	0	98	0.816667
FALSE	FALSE	FALSE	FALSE	FALSE	FALSE	FALSE	FALSE	FALSE	FALSE	FALSE	FALSE	FALSE	FALSE	FALSE	FALSE	FALSE	FALSE	FALSE	FALSE	FALSE	FALSE	FALSE	FALSE	FALSE	FALSE	FALSE	FALSE	FALSE	FALSE	0	0	30	invalid	#VALUE!
4	2	2	4	4	0	2	4	2	4	2	0	4	4	2	2	4	0	4	FALSE	FALSE	FALSE	FALSE	FALSE	FALSE	FALSE	FALSE	FALSE	FALSE	FALSE	50	0.416667	11	invalid	#VALUE!
4	2	2	4	4	4	0	2	0	4	4	0	4	4	4	4	4	4	4	4	4	4	2	2	4	4	4	0	4	4	94	0.783333	0	94	0.783333
4	2	0	4	4	2	4	4	4	4	2	2	4	4	4	4	4	4	2	4	2	4	2	2	4	2	2	4	4	4	96	0.8	0	96	0.8
4	4	2	4	4	4	2	4	2	4	4	2	4	2	4	4	4	4	4	4	4	4	4	4	4	4	4	4	4	4	110	0.916667	0	110	0.916667
FALSE	FALSE	FALSE	FALSE	FALSE	FALSE	FALSE	FALSE	FALSE	FALSE	FALSE	FALSE	FALSE	FALSE	FALSE	FALSE	FALSE	FALSE	FALSE	FALSE	FALSE	FALSE	FALSE	FALSE	FALSE	FALSE	FALSE	FALSE	FALSE	FALSE	0	0	30	invalid	#VALUE!
4	4	4	4	4	4	0	4	2	4	2	2	4	2	4	4	4	4	4	4	2	0	4	4	4	2	4	2	4	4	98	0.816667	0	98	0.816667
4	2	2	2	0	2	2	4	2	4	4	4	4	4	2	4	4	4	4	4	4	4	2	2	4	2	4	4	4	4	96	0.8	0	96	0.8
4	4	2	4	4	0	0	4	4	FALSE	FALSE	FALSE	FALSE	FALSE	FALSE	FALSE	FALSE	FALSE	FALSE	FALSE	FALSE	FALSE	FALSE	FALSE	FALSE	FALSE	FALSE	FALSE	FALSE	FALSE	26	0.216667	21	invalid	#VALUE!
4	2	2	4	4	2	2	4	2	4	4	4	4	4	4	2	4	2	4	4	4	4	4	4	4	4	2	4	4	4	104	0.866667	0	104	0.866667
4	2	2	4	4	2	0	4	2	4	4	4	4	2	2	4	4	0	4	4	4	4	2	2	2	2	4	-2	4	4	86	0.716667	0	86	0.716667
4	4	2	4	4	2	2	4	2	4	4	4	4	4	2	4	4	4	4	FALSE	FALSE	FALSE	FALSE	FALSE	FALSE	FALSE	FALSE	FALSE	FALSE	FALSE	66	0.55	11	invalid	#VALUE!
4	4	4	2	4	2	0	4	4	4	4	4	4	4	4	4	4	0	4	0	4	4	0	2	2	2	4	0	4	0	86	0.716667	0	86	0.716667
4	4	2	4	4	4	0	4	2	4	4	4	4	2	4	4	4	4	4	4	4	4	2	2	4	2	4	0	4	4	100	0.833333	0	100	0.833333
4	4	2	4	4	2	4	4	2	4	2	4	4	2	2	4	4	4	4	4	2	4	2	2	4	2	4	4	4	4	100	0.833333	0	100	0.833333
FALSE	FALSE	FALSE	FALSE	FALSE	FALSE	FALSE	FALSE	FALSE	FALSE	FALSE	FALSE	FALSE	FALSE	FALSE	FALSE	FALSE	FALSE	FALSE	FALSE	FALSE	FALSE	FALSE	FALSE	FALSE	FALSE	FALSE	FALSE	FALSE	FALSE	0	0	30	invalid	#VALUE!
2	4	2	4	4	4	0	4	0	4	4	2	4	2	4	4	4	4	4	0	4	4	4	4	4	2	4	4	4	4	98	0.816667	0	98	0.816667
0	4	2	4	0	4	0	4	2	4	2	2	4	4	0	4	4	4	4	4	4	4	2	2	4	4	4	4	4	4	92	0.766667	0	92	0.766667
4	2	4	4	4	2	2	2	-2	4	4	4	4	2	4	4	4	4	-2	4	4	4	2	2	2	4	4	-2	4	4	86	0.716667	0	86	0.716667
4	2	2	4	4	2	4	2	2	FALSE	FALSE	FALSE	FALSE	FALSE	FALSE	FALSE	FALSE	FALSE	FALSE	FALSE	FALSE	FALSE	FALSE	FALSE	FALSE	FALSE	FALSE	FALSE	FALSE	FALSE	26	0.216667	21	invalid	#VALUE!
4	2	2	2	4	2	4	4	0	0	4	2	4	2	4	4	4	2	4	0	2	4	2	2	4	4	4	4	4	4	88	0.733333	0	88	0.733333
4	4	2	4	4	2	0	4	2	4	4	2	4	2	4	4	4	4	4	4	4	4	2	2	4	2	4	4	4	4	100	0.833333	0	100	0.833333
2	-2	2	4	4	0	2	4	2	4	4	2	4	4	4	4	4	4	4	4	4	4	4	2	4	4	4	4	4	4	98	0.816667	0	98	0.816667
4	2	4	0	4	2	2	2	4	4	2	4	4	2	2	2	0	4	4	4	4	2	2	2	0	2	4	0	4	4	80	0.666667	0	80	0.666667
4	4	2	4	4	0	2	2	4	4	2	2	2	2	2	4	4	4	4	4	4	2	2	2	4	2	4	4	4	4	92	0.766667	0	92	0.766667
4	2	2	2	2	2	-2	2	-2	4	4	4	4	2	0	0	4	4	0	4	4	4	4	2	4	2	4	4	-2	4	72	0.6	0	72	0.6
4	2	4	4	0	0	0	2	2	0	4	4	4	2	2	4	4	0	4	0	4	0	4	0	0	2	4	0	4	4	68	0.566667	0	68	0.566667
4	4	-2	4	4	4	0	4	4	4	2	4	4	2	4	4	4	2	4	4	4	4	0	2	4	2	2	4	4	2	92	0.766667	0	92	0.766667
4	-2	2	4	4	4	0	4	4	4	2	0	4	2	4	4	4	4	4	4	4	4	4	2	4	2	4	0	4	0	88	0.733333	0	88	0.733333
4	2	4	4	4	2	4	4	0	4	4	2	4	2	4	4	4	2	4	4	4	0	4	4	4	2	4	4	4	4	100	0.833333	0	100	0.833333
4	4	4	4	4	2	0	4	2	4	4	2	4	2	0	4	4	4	4	4	4	4	4	2	2	4	2	4	4	4	98	0.816667	0	98	0.816667
FALSE	FALSE	FALSE	FALSE	FALSE	FALSE	FALSE	FALSE	FALSE	FALSE	FALSE	FALSE	FALSE	FALSE	FALSE	FALSE	FALSE	FALSE	FALSE	FALSE	FALSE	FALSE	FALSE	FALSE	FALSE	FALSE	FALSE	FALSE	FALSE	FALSE	0	0	30	invalid	#VALUE!
4	2	2	4	4	2	4	2	2	4	4	2	4	2	4	4	4	4	4	0	4	4	0	2	2	4	4	4	4	4	94	0.783333	0	94	0.783333
4	4	2	4	4	2	2	4	2	4	4	2	4	4	4	2	4	2	4	4	4	4	4	2	4	0	4	2	4	4	98	0.816667	0	98	0.816667
4	4	2	4	4	2	2	4	2	4	2	2	4	2	4	4	4	2	4	4	4	4	4	4	4	4	4	0	4	4	100	0.833333	0	100	0.833333
4	4	4	4	4	4	0	4	2	4	2	2	4	2	4	4	4	0	4	FALSE	FALSE	FALSE	FALSE	FALSE	FALSE	FALSE	FALSE	FALSE	FALSE	FALSE	60	0.5	11	invalid	#VALUE!
4	2	4	2	0	4	4	4	-2	4	4	4	4	2	0	4	4	4	4	4	4	4	4	2	4	2	2	4	4	4	94	0.783333	0	94	0.783333
4	0	2	4	0	4	0	4	2	4	4	4	4	2	4	4	4	4	4	4	2	4	2	2	4	2	2	0	4	4	88	0.733333	0	88	0.733333
2	2	4	FALSE	FALSE	2	FALSE	FALSE	FALSE	FALSE	FALSE	FALSE	FALSE	FALSE	FALSE	FALSE	FALSE	FALSE	FALSE	FALSE	FALSE	FALSE	FALSE	FALSE	FALSE	FALSE	FALSE	FALSE	FALSE	FALSE	10	0.0833333	26	invalid	#VALUE!
4	2	2	4	4	4	0	2	4	4	4	4	4	4	4	4	4	2	4	4	4	4	0	4	4	4	4	4	4	4	104	0.866667	0	104	0.866667
4	4	2	4	0	4	2	4	2	4	2	2	4	2	4	2	4	2	4	4	4	4	4	2	4	4	2	0	4	4	92	0.766667	0	92	0.766667
4	2	4	4	4	2	4	4	2	4	2	2	4	2	2	4	4	4	4	2	4	4	2	2	2	2	4	4	4	4	96	0.8	0	96	0.8
2	4	2	4	4	4	0	4	2	4	2	2	4	2	4	2	4	4	4	4	2	4	4	2	2	2	4	4	4	2	92	0.766667	0	92	0.766667
4	2	2	2	4	2	0	4	2	4	2	2	4	2	4	2	4	2	4	4	4	4	4	2	4	4	4	4	4	4	94	0.783333	0	94	0.783333
4	2	2	2	0	4	0	2	2	4	4	2	4	2	2	2	4	4	4	2	4	4	2	2	0	2	2	4	4	2	78	0.65	0	78	0.65
4	2	-2	4	4	4	2	4	2	4	4	4	4	4	4	2	4	4	4	4	4	4	4	4	4	4	4	4	4	4	106	0.883333	0	106	0.883333
4	4	2	4	4	4	2	2	-2	4	4	2	4	2	4	4	4	4	4	2	0	4	2	2	4	2	2	4	4	4	90	0.75	0	90	0.75
FALSE	FALSE	FALSE	FALSE	FALSE	FALSE	FALSE	FALSE	FALSE	FALSE	FALSE	FALSE	FALSE	FALSE	FALSE	FALSE	FALSE	FALSE	FALSE	FALSE	FALSE	FALSE	FALSE	FALSE	FALSE	FALSE	FALSE	FALSE	FALSE	FALSE	0	0	30	invalid	#VALUE!
4	0	4	2	0	2	2	2	2	4	2	2	4	4	4	4	4	2	4	2	0	0	2	2	2	2	2	4	4	4	76	0.633333	0	76	0.633333
2	4	2	2	4	4	0	4	2	4	2	0	4	2	2	4	4	4	4	4	4	4	4	2	2	2	4	4	2	2	88	0.733333	0	88	0.733333
4	4	2	4	0	2	2	4	4	4	4	0	4	2	4	4	4	2	4	0	4	0	2	2	2	2	4	4	4	4	86	0.716667	0	86	0.716667
0	2	2	0	4	2	2	2	2	4	4	4	4	4	0	4	0	4	4	4	2	4	4	2	4	2	4	0	4	4	82	0.683333	0	82	0.683333
4	2	2	4	0	2	0	2	2	4	4	4	4	4	4	4	4	4	4	4	4	4	2	4	0	4	4	4	4	4	96	0.8	0	96	0.8
4	4	2	4	4	2	2	2	2	4	2	0	2	2	0	4	4	4	4	4	4	4	4	2	4	2	4	4	2	-2	84	0.7	0	84	0.7
4	2	4	2	4	4	0	2	2	4	2	2	0	0	2	4	4	4	4	4	4	4	2	2	2	2	4	-2	4	4	80	0.666667	0	80	0.666667
4	2	2	4	2	2	0	4	2	4	4	2	4	4	0	4	4	0	4	0	4	4	2	2	4	2	4	4	4	4	86	0.716667	0	86	0.716667
4	2	2	4	4	4	2	4	2	4	2	4	4	4	4	4	4	4	4	4	4	4	4	2	4	2	4	4	4	4	106	0.883333	0	106	0.883333
4	4	2	2	4	2	2	4	4	4	4	4	4	2	4	4	4	2	4	0	2	4	2	2	4	2	4	4	4	4	96	0.8	0	96	0.8
4	2	2	4	4	4	2	2	2	4	4	2	4	2	4	4	4	4	4	4	4	4	2	4	0	2	4	0	4	4	94	0.783333	0	94	0.783333
4	2	2	4	4	4	0	4	2	4	2	2	4	2	4	4	4	4	4	4	4	4	4	2	0	4	2	0	4	4	92	0.766667	0	92	0.766667
4	2	2	2	4	0	0	4	2	4	2	0	4	2	4	4	4	4	4	4	4	4	4	2	4	2	4	4	4	0	88	0.733333	0	88	0.733333
4	4	2	2	4	2	2	4	4	4	2	2	4	4	4	2	4	2	2	4	4	4	2	2	4	2	2	4	4	0	90	0.75	0	90	0.75
2	4	2	4	2	2	2	2	2	4	2	0	2	0	2	4	4	4	4	4	4	0	2	2	2	2	4	4	4	0	76	0.633333	0	76	0.633333
4	2	2	4	4	4	2	4	2	4	4	2	4	2	4	4	4	4	4	4	4	4	4	2	4	2	4	4	4	4	104	0.866667	0	104	0.866667
FALSE	FALSE	FALSE	FALSE	FALSE	FALSE	FALSE	FALSE	FALSE	FALSE	FALSE	FALSE	FALSE	FALSE	FALSE	FALSE	FALSE	FALSE	FALSE	FALSE	FALSE	FALSE	FALSE	FALSE	FALSE	FALSE	FALSE	FALSE	FALSE	FALSE	0	0	30	invalid	#VALUE!
4	4	2	4	4	0	2	4	-2	4	4	0	4	2	2	4	4	0	4	0	4	0	4	2	2	4	4	4	4	4	82	0.683333	0	82	0.683333
4	2	4	4	4	2	4	2	-2	4	4	2	4	2	0	2	4	4	4	4	4	4	2	2	4	4	4	0	4	4	90	0.75	0	90	0.75
4	4	2	0	4	2	4	2	2	0	2	2	2	0	2	4	4	4	4	4	2	4	4	2	4	2	2	4	4	4	84	0.7	0	84	0.7
4	2	2	4	4	2	4	4	2	4	2	2	4	2	4	4	4	2	4	4	4	4	4	2	4	2	4	0	4	4	96	0.8	0	96	0.8
4	2	2	4	0	2	4	4	2	4	2	4	4	4	2	4	4	2	4	4	0	4	2	2	4	2	2	4	4	4	90	0.75	0	90	0.75
4	2	2	0	4	0	0	4	-2	4	2	4	4	2	4	4	4	0	4	0	4	4	2	2	4	2	4	2	4	4	78	0.65	0	78	0.65
4	2	4	4	4	4	0	4	2	0	4	4	2	2	2	4	4	2	4	0	4	4	2	2	4	4	4	4	4	4	92	0.766667	0	92	0.766667
4	2	4	4	4	0	0	4	2	4	4	2	4	2	4	4	0	2	4	4	0	4	4	2	4	2	2	4	4	4	88	0.733333	0	88	0.733333
4	2	4	4	0	4	2	4	2	4	4	2	2	2	4	4	4	2	4	4	4	4	4	2	2	4	-2	4	4	0	88	0.733333	0	88	0.733333
4	4	2	4	4	4	4	4	2	4	2	2	4	4	4	4	4	0	4	4	4	4	2	4	4	2	4	0	4	4	100	0.833333	0	100	0.833333
4	2	4	2	0	2	2	2	2	2	2	4	4	2	4	4	4	4	4	2	2	4	4	2	4	2	2	2	4	4	86	0.716667	0	86	0.716667
2	4	2	4	2	0	4	2	0	0	4	4	0	2	4	2	0	0	4	4	2	-2	4	0	0	2	-2	2	4	2	56	0.466667	0	56	0.466667
4	2	2	4	4	2	2	4	2	4	2	4	2	2	4	4	4	4	4	4	4	4	2	4	2	4	2	4	4	4	98	0.816667	0	98	0.816667
4	4	2	2	0	2	-2	2	2	4	4	0	4	2	4	4	0	2	4	4	4	2	4	2	2	4	4	4	4	4	82	0.683333	0	82	0.683333
4	2	4	4	4	2	4	4	2	4	2	2	4	2	2	4	4	4	4	0	2	4	2	2	4	4	4	0	4	4	92	0.766667	0	92	0.766667
4	2	4	4	4	2	2	4	-2	4	4	0	4	2	4	4	4	4	4	4	4	4	4	2	4	2	2	4	4	4	96	0.8	0	96	0.8
2	2	2	4	4	4	0	4	2	2	4	0	2	2	4	4	4	4	4	4	2	4	2	4	4	4	4	4	4	4	94	0.783333	0	94	0.783333
4	4	2	4	4	0	2	4	2	4	2	2	4	2	4	4	4	4	4	0	4	4	4	2	2	2	4	0	4	4	90	0.75	0	90	0.75
4	4	2	4	4	4	4	4	2	4	4	4	2	4	2	4	4	2	4	0	4	4	4	2	4	4	2	4	4	4	102	0.85	0	102	0.85
0	2	2	2	-2	0	2	2	-2	4	4	2	0	4	4	2	0	4	4	0	2	4	4	4	4	2	4	0	4	4	66	0.55	0	66	0.55
FALSE	FALSE	FALSE	FALSE	FALSE	FALSE	FALSE	FALSE	FALSE	FALSE	FALSE	FALSE	FALSE	FALSE	FALSE	FALSE	FALSE	FALSE	FALSE	FALSE	FALSE	FALSE	FALSE	FALSE	FALSE	FALSE	FALSE	FALSE	FALSE	FALSE	0	0	30	invalid	#VALUE!
4	4	2	2	4	2	2	2	2	4	2	2	2	2	4	4	4	2	4	0	2	0	4	2	4	2	4	4	4	4	84	0.7	0	84	0.7
4	2	2	4	4	2	2	4	2	4	2	0	2	2	4	2	4	2	4	4	4	0	4	2	2	2	4	-2	4	4	80	0.666667	0	80	0.666667
FALSE	FALSE	FALSE	FALSE	FALSE	FALSE	FALSE	FALSE	FALSE	FALSE	FALSE	FALSE	FALSE	FALSE	FALSE	FALSE	FALSE	FALSE	FALSE	FALSE	FALSE	FALSE	FALSE	FALSE	FALSE	FALSE	FALSE	FALSE	FALSE	FALSE	0	0	30	invalid	#VALUE!
4	4	2	4	4	0	2	4	2	4	4	2	4	4	4	4	4	4	4	0	4	4	0	4	4	4	4	4	4	4	100	0.833333	0	100	0.833333
4	4	-2	2	4	2	0	4	2	4	2	4	4	2	2	4	4	2	2	2	4	4	4	2	2	2	4	4	4	4	86	0.716667	0	86	0.716667
4	2	FALSE	0	4	2	2	2	2	4	4	0	2	2	4	4	4	4	4	4	4	4	2	2	2	2	2	0	4	4	80	0.666667	1	80	0.666667
FALSE	FALSE	FALSE	FALSE	FALSE	FALSE	FALSE	FALSE	FALSE	FALSE	FALSE	FALSE	FALSE	FALSE	FALSE	FALSE	FALSE	FALSE	FALSE	FALSE	FALSE	FALSE	FALSE	FALSE	FALSE	FALSE	FALSE	FALSE	FALSE	FALSE	0	0	30	invalid	#VALUE!
4	4	4	4	-2	2	0	2	4	4	2	2	4	2	2	4	4	4	4	4	4	4	0	4	2	4	4	0	4	2	86	0.716667	0	86	0.716667
FALSE	FALSE	FALSE	FALSE	FALSE	FALSE	FALSE	FALSE	FALSE	FALSE	FALSE	FALSE	FALSE	FALSE	FALSE	FALSE	FALSE	FALSE	FALSE	FALSE	FALSE	FALSE	FALSE	FALSE	FALSE	FALSE	FALSE	FALSE	FALSE	FALSE	0	0	30	invalid	#VALUE!
4	2	2	4	4	4	4	4	2	4	2	2	4	2	4	4	4	4	4	4	4	4	2	4	4	4	2	4	4	0	100	0.833333	0	100	0.833333
4	2	2	4	4	4	0	4	2	4	4	4	4	4	2	4	4	4	4	4	4	4	2	4	4	2	4	4	4	4	104	0.866667	0	104	0.866667
FALSE	FALSE	FALSE	FALSE	FALSE	FALSE	FALSE	FALSE	FALSE	FALSE	FALSE	FALSE	FALSE	FALSE	FALSE	FALSE	FALSE	FALSE	FALSE	FALSE	FALSE	FALSE	FALSE	FALSE	FALSE	FALSE	FALSE	FALSE	FALSE	FALSE	0	0	30	invalid	#VALUE!
FALSE	FALSE	FALSE	FALSE	FALSE	FALSE	FALSE	FALSE	FALSE	FALSE	FALSE	FALSE	FALSE	FALSE	FALSE	FALSE	FALSE	FALSE	FALSE	FALSE	FALSE	FALSE	FALSE	FALSE	FALSE	FALSE	FALSE	FALSE	FALSE	FALSE	0	0	30	invalid	#VALUE!
FALSE	FALSE	FALSE	FALSE	FALSE	FALSE	FALSE	FALSE	FALSE	FALSE	FALSE	FALSE	FALSE	FALSE	FALSE	FALSE	FALSE	FALSE	FALSE	FALSE	FALSE	FALSE	FALSE	FALSE	FALSE	FALSE	FALSE	FALSE	FALSE	FALSE	0	0	30	invalid	#VALUE!
4	2	0	2	4	4	2	2	2	0	2	2	4	0	4	4	0	2	4	4	4	4	0	2	2	4	2	4	4	4	78	0.65	0	78	0.65
4	4	4	4	4	4	2	4	0	4	2	2	4	2	4	4	4	4	4	4	4	4	4	4	4	2	4	0	4	4	102	0.85	0	102	0.85
FALSE	FALSE	FALSE	FALSE	FALSE	FALSE	FALSE	FALSE	FALSE	FALSE	FALSE	FALSE	FALSE	FALSE	FALSE	FALSE	FALSE	FALSE	FALSE	FALSE	FALSE	FALSE	FALSE	FALSE	FALSE	FALSE	FALSE	FALSE	FALSE	FALSE	0	0	30	invalid	#VALUE!
0	4	0	4	0	4	-2	0	0	FALSE	FALSE	FALSE	FALSE	FALSE	FALSE	FALSE	FALSE	FALSE	FALSE	FALSE	FALSE	FALSE	FALSE	FALSE	FALSE	FALSE	FALSE	FALSE	FALSE	FALSE	10	0.0833333	21	invalid	#VALUE!
0	4	0	0	4	4	2	4	2	4	4	2	-2	4	2	4	4	0	4	0	4	4	-2	4	4	2	4	0	2	4	72	0.6	0	72	0.6
4	2	2	4	4	2	0	4	2	4	2	2	4	2	4	4	4	2	4	4	4	4	2	2	2	4	2	4	4	4	92	0.766667	0	92	0.766667
4	4	2	4	4	4	0	4	4	4	2	4	4	4	4	2	4	4	4	4	2	4	4	4	4	4	4	2	4	4	106	0.883333	0	106	0.883333
4	2	2	4	4	4	0	4	4	4	4	4	4	2	4	4	4	4	4	4	2	4	2	4	4	4	2	4	4	4	104	0.866667	0	104	0.866667
4	2	2	4	4	4	0	4	2	4	4	2	4	2	2	4	4	4	2	4	4	4	2	4	4	2	2	4	4	4	96	0.8	0	96	0.8
4	4	4	4	4	4	4	4	2	FALSE	FALSE	FALSE	FALSE	FALSE	FALSE	FALSE	FALSE	FALSE	FALSE	FALSE	FALSE	FALSE	FALSE	FALSE	FALSE	FALSE	FALSE	FALSE	FALSE	FALSE	34	0.283333	21	invalid	#VALUE!
4	4	2	4	4	0	2	4	4	4	4	2	4	2	4	4	4	4	4	4	4	4	2	4	4	4	2	0	4	4	100	0.833333	0	100	0.833333
4	4	4	4	4	4	0	4	2	4	4	4	4	2	4	4	4	4	4	4	4	4	4	2	4	2	4	4	4	4	108	0.9	0	108	0.9
FALSE	FALSE	FALSE	FALSE	FALSE	FALSE	FALSE	FALSE	FALSE	FALSE	FALSE	FALSE	FALSE	FALSE	FALSE	FALSE	FALSE	FALSE	FALSE	FALSE	FALSE	FALSE	FALSE	FALSE	FALSE	FALSE	FALSE	FALSE	FALSE	FALSE	0	0	30	invalid	#VALUE!
FALSE	FALSE	FALSE	FALSE	FALSE	FALSE	FALSE	FALSE	FALSE	FALSE	FALSE	FALSE	FALSE	FALSE	FALSE	FALSE	FALSE	FALSE	FALSE	FALSE	FALSE	FALSE	FALSE	FALSE	FALSE	FALSE	FALSE	FALSE	FALSE	FALSE	0	0	30	invalid	#VALUE!
4	2	2	4	4	2	0	4	4	4	4	4	4	2	4	4	4	4	4	4	2	4	2	4	4	2	4	4	4	4	102	0.85	0	102	0.85
4	4	2	4	4	4	4	4	2	4	2	2	4	2	4	4	4	4	2	0	2	4	2	2	2	2	4	0	4	4	90	0.75	0	90	0.75
4	4	2	4	4	4	0	4	2	4	2	2	-2	2	4	4	4	0	4	4	4	4	4	2	4	2	2	4	2	4	88	0.733333	0	88	0.733333
4	2	2	4	4	2	0	2	2	4	4	2	4	4	4	4	4	4	4	4	4	4	2	4	4	4	4	2	4	4	100	0.833333	0	100	0.833333
4	2	2	2	4	4	2	4	2	4	2	2	4	4	4	4	4	4	4	4	4	4	4	2	2	4	4	4	4	4	102	0.85	0	102	0.85
4	4	2	4	4	2	0	4	2	4	4	2	4	2	4	4	4	4	4	4	4	4	2	4	4	FALSE	4	4	4	4	100	0.833333	1	100	0.833333
4	4	2	4	4	0	0	4	2	4	2	2	2	2	4	4	4	4	4	4	4	4	4	2	0	2	4	0	4	0	84	0.7	0	84	0.7
FALSE	FALSE	FALSE	FALSE	FALSE	FALSE	FALSE	FALSE	FALSE	FALSE	FALSE	FALSE	FALSE	FALSE	FALSE	FALSE	FALSE	FALSE	FALSE	FALSE	FALSE	FALSE	FALSE	FALSE	FALSE	FALSE	FALSE	FALSE	FALSE	FALSE	0	0	30	invalid	#VALUE!
0	4	4	4	4	2	4	4	2	4	4	2	2	2	4	4	4	0	-2	4	2	0	4	2	4	2	4	0	4	4	82	0.683333	0	82	0.683333
4	4	4	4	4	2	2	4	4	4	4	2	-2	2	4	4	0	2	4	0	4	0	2	2	2	2	2	0	4	0	74	0.616667	0	74	0.616667
FALSE	FALSE	FALSE	FALSE	FALSE	FALSE	FALSE	FALSE	FALSE	FALSE	FALSE	FALSE	FALSE	FALSE	FALSE	FALSE	FALSE	FALSE	FALSE	FALSE	FALSE	FALSE	FALSE	FALSE	FALSE	FALSE	FALSE	FALSE	FALSE	FALSE	0	0	30	invalid	#VALUE!
4	2	2	4	4	2	0	4	2	4	4	2	4	4	2	4	-2	4	4	4	4	4	2	2	2	2	2	4	4	4	88	0.733333	0	88	0.733333
4	4	2	4	4	4	2	2	2	4	4	0	4	2	4	0	4	2	4	4	4	4	2	4	4	2	4	4	4	4	96	0.8	0	96	0.8
4	2	4	4	2	2	0	4	2	4	2	2	4	4	4	4	4	4	4	0	4	4	2	4	0	2	4	0	4	4	88	0.733333	0	88	0.733333
4	2	2	4	4	4	0	4	2	4	2	4	4	4	2	4	4	4	2	4	4	0	2	2	4	4	4	0	2	4	90	0.75	0	90	0.75
4	4	4	4	0	4	0	4	4	4	2	2	4	4	4	4	0	0	2	4	FALSE	4	2	2	4	2	4	0	4	4	84	0.7	1	84	0.7
4	4	2	4	0	2	2	2	4	4	4	4	4	4	4	2	4	4	4	4	4	4	2	2	4	2	4	0	4	4	96	0.8	0	96	0.8
4	4	4	4	4	4	4	4	2	4	4	2	4	2	4	2	4	2	4	4	4	0	2	2	4	4	4	4	4	4	102	0.85	0	102	0.85
4	4	2	4	4	2	4	4	2	4	2	4	4	2	4	4	4	0	4	4	2	4	4	4	4	2	4	4	4	4	102	0.85	0	102	0.85
4	2	2	2	4	4	0	4	4	4	2	4	4	2	4	4	4	4	4	4	4	0	2	4	2	2	4	4	4	4	96	0.8	0	96	0.8
4	4	2	4	4	4	2	4	2	4	2	FALSE	4	2	4	4	4	4	4	4	4	4	4	2	4	2	4	0	4	4	98	0.816667	1	98	0.816667
4	2	2	0	2	4	2	4	4	4	4	0	4	4	4	4	4	0	-2	4	4	4	0	4	4	4	2	4	4	-2	82	0.683333	0	82	0.683333
4	2	2	4	0	2	4	2	2	4	2	2	4	2	4	4	4	4	4	2	4	4	4	2	2	2	4	0	4	0	84	0.7	0	84	0.7
4	4	2	4	4	0	2	4	2	4	4	0	4	2	4	4	4	4	4	4	2	4	4	2	0	2	4	4	4	4	94	0.783333	0	94	0.783333
4	4	-2	4	4	2	4	4	4	FALSE	FALSE	FALSE	FALSE	FALSE	FALSE	FALSE	FALSE	FALSE	FALSE	FALSE	FALSE	FALSE	FALSE	FALSE	FALSE	FALSE	FALSE	FALSE	FALSE	FALSE	28	0.233333	21	invalid	#VALUE!
0	4	2	4	4	2	0	4	2	4	2	2	4	4	4	4	4	4	4	4	4	0	2	4	4	2	2	-2	4	4	86	0.716667	0	86	0.716667
4	2	2	4	4	4	0	4	2	4	2	2	2	4	4	4	4	0	4	4	4	4	4	2	4	2	4	4	4	4	96	0.8	0	96	0.8
4	4	2	4	4	4	4	4	2	4	4	4	4	2	4	4	4	4	4	FALSE	FALSE	FALSE	FALSE	FALSE	FALSE	FALSE	FALSE	FALSE	FALSE	FALSE	70	0.583333	11	invalid	#VALUE!
4	4	4	4	4	2	2	2	2	FALSE	FALSE	FALSE	FALSE	FALSE	FALSE	FALSE	FALSE	FALSE	FALSE	FALSE	FALSE	FALSE	FALSE	FALSE	FALSE	FALSE	FALSE	FALSE	FALSE	FALSE	28	0.233333	21	invalid	#VALUE!
4	4	2	4	4	2	4	2	2	4	4	2	2	0	2	4	4	2	4	4	2	4	-2	2	0	2	4	0	4	4	80	0.666667	0	80	0.666667
4	2	2	4	4	2	0	4	2	4	2	4	2	4	4	2	4	2	4	0	4	4	4	4	4	2	4	0	4	4	90	0.75	0	90	0.75
FALSE	FALSE	FALSE	FALSE	FALSE	FALSE	FALSE	FALSE	FALSE	FALSE	FALSE	FALSE	FALSE	FALSE	FALSE	FALSE	FALSE	FALSE	FALSE	FALSE	FALSE	FALSE	FALSE	FALSE	FALSE	FALSE	FALSE	FALSE	FALSE	FALSE	0	0	30	invalid	#VALUE!
4	2	2	2	2	0	2	2	2	4	4	2	0	4	4	4	4	4	4	4	4	4	2	2	2	2	4	4	4	0	84	0.7	0	84	0.7
4	4	2	4	4	2	2	4	2	2	4	0	4	4	4	4	4	0	4	4	4	4	2	4	2	2	4	2	4	4	94	0.783333	0	94	0.783333
4	4	2	4	4	0	2	4	2	4	4	0	4	2	2	4	4	4	4	4	2	4	4	2	4	2	4	4	4	4	96	0.8	0	96	0.8
4	2	2	4	4	2	0	4	2	4	2	2	4	4	4	4	4	2	4	4	4	4	4	4	2	2	4	0	4	4	94	0.783333	0	94	0.783333
2	2	2	2	4	2	0	2	2	4	2	4	4	4	2	4	4	4	4	4	4	4	4	2	-2	4	4	4	4	4	90	0.75	0	90	0.75
4	2	2	4	0	4	2	2	FALSE	FALSE	FALSE	FALSE	FALSE	FALSE	FALSE	FALSE	FALSE	FALSE	FALSE	FALSE	FALSE	FALSE	FALSE	FALSE	FALSE	FALSE	FALSE	FALSE	FALSE	FALSE	20	0.166667	22	invalid	#VALUE!
4	4	2	4	4	4	0	4	2	4	2	4	4	4	4	4	4	2	4	4	2	4	2	4	4	4	2	4	4	4	102	0.85	0	102	0.85
4	0	2	4	0	4	2	2	2	4	2	2	4	2	4	4	2	2	2	4	4	0	2	2	0	2	4	4	4	4	78	0.65	0	78	0.65
FALSE	FALSE	FALSE	FALSE	FALSE	FALSE	FALSE	FALSE	FALSE	FALSE	FALSE	FALSE	FALSE	FALSE	FALSE	FALSE	FALSE	FALSE	FALSE	FALSE	FALSE	FALSE	FALSE	FALSE	FALSE	FALSE	FALSE	FALSE	FALSE	FALSE	0	0	30	invalid	#VALUE!
4	2	2	2	4	4	0	4	2	4	4	4	4	2	4	4	4	4	4	4	4	4	2	4	4	2	2	4	4	4	100	0.833333	0	100	0.833333
4	4	-2	2	4	4	2	4	2	4	4	2	-2	2	2	4	4	0	4	0	2	0	4	2	4	4	4	0	4	0	72	0.6	0	72	0.6
FALSE	FALSE	FALSE	FALSE	FALSE	FALSE	FALSE	FALSE	FALSE	FALSE	FALSE	FALSE	FALSE	FALSE	FALSE	FALSE	FALSE	FALSE	FALSE	FALSE	FALSE	FALSE	FALSE	FALSE	FALSE	FALSE	FALSE	FALSE	FALSE	FALSE	0	0	30	invalid	#VALUE!
4	2	-2	4	0	2	0	4	4	4	4	2	4	0	0	0	4	4	4	2	4	4	2	2	2	2	4	0	4	4	74	0.616667	0	74	0.616667
4	2	2	2	4	2	2	4	-2	4	4	2	2	4	4	4	4	4	4	2	4	0	4	2	4	2	4	0	4	4	86	0.716667	0	86	0.716667
4	4	2	4	4	2	0	4	2	4	4	2	4	4	4	4	4	2	4	4	4	4	2	2	4	2	4	2	4	4	98	0.816667	0	98	0.816667
4	2	2	2	4	4	4	4	2	4	4	2	4	2	4	4	4	4	-2	4	2	4	4	2	2	4	4	0	4	4	92	0.766667	0	92	0.766667
4	4	2	4	4	2	0	4	2	4	2	2	4	2	4	4	4	4	4	4	4	4	4	2	4	4	4	4	4	4	102	0.85	0	102	0.85
4	4	2	4	4	0	0	4	2	4	2	2	4	2	2	4	4	4	4	4	4	4	4	2	4	4	2	4	4	4	96	0.8	0	96	0.8
4	2	-2	4	4	4	4	2	2	4	4	2	2	4	4	4	4	2	2	FALSE	FALSE	FALSE	FALSE	FALSE	FALSE	FALSE	FALSE	FALSE	FALSE	FALSE	56	0.466667	11	invalid	#VALUE!
4	4	2	4	4	0	0	4	4	4	4	2	4	2	4	4	FALSE	FALSE	4	0	2	4	4	4	4	2	4	2	2	4	86	0.716667	2	invalid	#VALUE!
4	4	2	4	4	2	4	4	2	4	4	2	4	2	4	4	4	2	4	4	4	4	4	2	4	2	4	4	4	4	104	0.866667	0	104	0.866667
4	2	-2	4	4	2	4	4	2	4	2	2	4	4	4	0	2	0	4	4	2	4	-2	0	4	4	4	FALSE	4	2	76	0.633333	1	76	0.633333
4	2	2	4	0	2	4	2	2	4	2	2	2	2	4	4	0	4	4	0	2	0	2	2	2	2	2	0	2	4	68	0.566667	0	68	0.566667
4	2	2	4	0	4	2	4	2	2	4	0	4	2	4	2	4	2	4	4	4	4	2	2	4	2	4	0	4	0	82	0.683333	0	82	0.683333
4	4	2	4	0	4	0	4	2	4	2	2	4	2	2	4	4	2	4	4	2	4	4	4	4	4	4	4	4	4	96	0.8	0	96	0.8
4	0	2	4	4	2	0	4	2	4	2	4	2	2	4	4	4	4	4	4	4	4	4	2	2	2	4	0	4	4	90	0.75	0	90	0.75
4	4	4	4	4	2	2	4	2	4	2	2	4	2	4	4	4	4	4	4	4	4	4	4	4	4	2	0	4	4	102	0.85	0	102	0.85
0	2	2	4	4	4	2	4	2	4	4	0	2	2	4	4	4	4	4	4	4	4	2	2	4	4	4	4	4	4	96	0.8	0	96	0.8
4	2	4	4	4	4	2	4	4	4	2	4	-2	2	4	4	4	4	4	4	4	4	2	2	2	4	2	4	4	4	98	0.816667	0	98	0.816667
4	2	2	4	4	4	4	2	2	4	4	2	4	2	2	4	4	2	4	FALSE	FALSE	FALSE	FALSE	FALSE	FALSE	FALSE	FALSE	FALSE	FALSE	FALSE	60	0.5	11	invalid	#VALUE!
4	4	2	4	4	4	4	4	2	4	2	4	4	2	4	4	4	2	4	4	4	4	2	2	4	2	2	0	4	4	98	0.816667	0	98	0.816667
4	4	2	FALSE	4	2	0	4	2	4	2	2	2	2	4	4	4	4	4	4	4	4	2	2	4	2	4	0	4	4	88	0.733333	1	88	0.733333
FALSE	FALSE	FALSE	FALSE	FALSE	FALSE	FALSE	FALSE	FALSE	FALSE	FALSE	FALSE	FALSE	FALSE	FALSE	FALSE	FALSE	FALSE	FALSE	FALSE	FALSE	FALSE	FALSE	FALSE	FALSE	FALSE	FALSE	FALSE	FALSE	FALSE	0	0	30	invalid	#VALUE!
4	4	2	4	4	0	0	4	2	4	2	0	4	2	4	4	4	4	4	0	2	4	2	2	4	2	4	4	4	4	88	0.733333	0	88	0.733333
FALSE	FALSE	FALSE	FALSE	FALSE	FALSE	FALSE	FALSE	FALSE	FALSE	FALSE	FALSE	FALSE	FALSE	FALSE	FALSE	FALSE	FALSE	FALSE	FALSE	FALSE	FALSE	FALSE	FALSE	FALSE	FALSE	FALSE	FALSE	FALSE	FALSE	0	0	30	invalid	#VALUE!
4	2	2	2	4	0	2	2	2	4	2	4	4	2	4	2	4	4	4	4	4	4	2	2	4	2	4	4	4	4	92	0.766667	0	92	0.766667
4	2	0	4	4	2	4	2	-2	4	4	2	4	2	4	4	4	FALSE	2	0	2	4	4	2	4	2	4	0	2	0	74	0.616667	1	74	0.616667
4	4	2	4	4	2	0	4	2	4	4	2	4	2	2	4	4	4	4	4	4	4	2	2	4	2	4	4	4	4	98	0.816667	0	98	0.816667
4	4	2	4	4	2	2	4	4	4	2	4	4	2	4	2	4	2	4	4	4	4	4	2	4	2	4	4	2	4	100	0.833333	0	100	0.833333
4	4	2	4	4	2	2	4	2	4	4	2	4	2	4	4	4	4	4	4	4	4	2	4	4	2	4	4	4	4	104	0.866667	0	104	0.866667
FALSE	FALSE	FALSE	FALSE	FALSE	FALSE	FALSE	FALSE	FALSE	FALSE	FALSE	FALSE	FALSE	FALSE	FALSE	FALSE	FALSE	FALSE	FALSE	FALSE	FALSE	FALSE	FALSE	FALSE	FALSE	FALSE	FALSE	FALSE	FALSE	FALSE	0	0	30	invalid	#VALUE!
4	2	4	2	4	4	0	2	2	4	4	4	4	2	0	4	4	2	4	4	4	4	2	2	2	4	4	4	4	4	94	0.783333	0	94	0.783333
FALSE	FALSE	FALSE	FALSE	FALSE	FALSE	FALSE	FALSE	FALSE	FALSE	FALSE	FALSE	FALSE	FALSE	FALSE	FALSE	FALSE	FALSE	FALSE	FALSE	FALSE	FALSE	FALSE	FALSE	FALSE	FALSE	FALSE	FALSE	FALSE	FALSE	0	0	30	invalid	#VALUE!
FALSE	FALSE	FALSE	FALSE	FALSE	FALSE	FALSE	FALSE	FALSE	FALSE	FALSE	FALSE	FALSE	FALSE	FALSE	FALSE	FALSE	FALSE	FALSE	FALSE	FALSE	FALSE	FALSE	FALSE	FALSE	FALSE	FALSE	FALSE	FALSE	FALSE	0	0	30	invalid	#VALUE!
4	2	2	4	4	0	2	4	2	4	2	0	4	2	4	0	4	0	2	2	4	2	2	2	4	4	4	4	4	4	82	0.683333	0	82	0.683333
4	2	2	2	4	2	4	4	-2	4	4	2	4	2	2	4	4	2	4	FALSE	FALSE	FALSE	FALSE	FALSE	FALSE	FALSE	FALSE	FALSE	FALSE	FALSE	54	0.45	11	invalid	#VALUE!
4	4	2	4	4	4	0	4	2	4	2	2	4	2	4	2	4	4	4	4	4	4	4	2	4	2	4	4	4	4	100	0.833333	0	100	0.833333
2	4	2	4	0	2	2	4	2	4	4	4	4	2	4	4	4	4	4	4	4	4	2	2	2	4	4	4	4	4	98	0.816667	0	98	0.816667
4	2	2	4	4	4	0	4	2	4	4	4	4	2	FALSE	4	4	4	4	4	4	4	2	4	4	2	4	4	4	4	100	0.833333	1	100	0.833333
2	2	4	4	4	4	4	2	-2	4	4	0	4	2	2	4	4	2	4	2	4	4	2	2	2	2	4	0	4	4	84	0.7	0	84	0.7
4	2	4	2	4	2	2	4	2	4	4	4	-2	2	4	4	4	4	4	4	4	4	4	4	4	2	4	0	4	4	96	0.8	0	96	0.8
4	2	4	4	4	2	0	4	2	FALSE	FALSE	FALSE	FALSE	FALSE	FALSE	FALSE	FALSE	FALSE	FALSE	FALSE	FALSE	FALSE	FALSE	FALSE	FALSE	FALSE	FALSE	FALSE	FALSE	FALSE	26	0.216667	21	invalid	#VALUE!
4	4	2	4	4	4	0	4	4	4	4	2	4	2	4	4	4	4	4	4	4	4	2	4	4	4	4	4	4	4	108	0.9	0	108	0.9
FALSE	FALSE	FALSE	FALSE	FALSE	FALSE	FALSE	FALSE	FALSE	FALSE	FALSE	FALSE	FALSE	FALSE	FALSE	FALSE	FALSE	FALSE	FALSE	FALSE	FALSE	FALSE	FALSE	FALSE	FALSE	FALSE	FALSE	FALSE	FALSE	FALSE	0	0	30	invalid	#VALUE!
4	4	2	4	4	4	0	4	2	4	4	2	4	4	2	4	4	2	4	0	2	4	4	2	4	2	4	4	4	4	96	0.8	0	96	0.8
4	2	2	4	4	4	0	4	2	4	4	4	4	2	4	4	4	2	4	4	4	4	2	4	4	2	4	4	4	4	102	0.85	0	102	0.85
4	4	2	4	4	4	0	4	2	4	4	2	2	2	4	4	4	0	4	4	4	4	4	2	2	2	4	4	2	4	94	0.783333	0	94	0.783333
4	4	2	4	4	2	0	4	2	4	4	0	2	2	4	4	4	4	4	4	4	4	4	4	4	2	4	0	4	4	96	0.8	0	96	0.8
4	4	2	4	4	4	0	4	2	4	4	2	2	4	2	4	4	0	4	0	4	4	2	4	2	2	4	0	4	4	88	0.733333	0	88	0.733333
FALSE	FALSE	FALSE	FALSE	FALSE	FALSE	FALSE	FALSE	FALSE	FALSE	FALSE	FALSE	FALSE	FALSE	FALSE	FALSE	FALSE	FALSE	FALSE	FALSE	FALSE	FALSE	FALSE	FALSE	FALSE	FALSE	FALSE	FALSE	FALSE	FALSE	0	0	30	invalid	#VALUE!
4	4	2	4	4	0	4	4	2	4	2	4	4	4	4	0	4	0	4	4	4	4	4	4	2	2	4	4	4	4	98	0.816667	0	98	0.816667
4	4	2	4	4	-2	4	4	2	4	4	4	4	4	4	4	4	0	4	4	4	4	4	2	4	2	4	4	4	4	102	0.85	0	102	0.85
FALSE	FALSE	FALSE	FALSE	FALSE	FALSE	FALSE	FALSE	FALSE	FALSE	FALSE	FALSE	FALSE	FALSE	FALSE	FALSE	FALSE	FALSE	FALSE	FALSE	FALSE	FALSE	FALSE	FALSE	FALSE	FALSE	FALSE	FALSE	FALSE	FALSE	0	0	30	invalid	#VALUE!
4	4	2	4	4	4	0	4	4	4	4	2	4	4	4	4	4	4	4	4	4	4	4	4	4	2	2	4	4	4	108	0.9	0	108	0.9
4	2	2	4	4	4	0	4	2	4	4	0	4	2	4	4	4	4	4	4	4	4	4	4	4	2	4	4	4	4	102	0.85	0	102	0.85
FALSE	FALSE	FALSE	FALSE	FALSE	FALSE	FALSE	FALSE	FALSE	FALSE	FALSE	FALSE	FALSE	FALSE	FALSE	FALSE	FALSE	FALSE	FALSE	FALSE	FALSE	FALSE	FALSE	FALSE	FALSE	FALSE	FALSE	FALSE	FALSE	FALSE	0	0	30	invalid	#VALUE!
4	2	2	0	4	2	2	2	2	4	2	2	0	2	4	4	4	4	4	0	4	4	0	2	2	2	2	0	4	2	72	0.6	0	72	0.6
4	4	2	4	4	4	0	4	2	4	2	2	4	4	2	4	4	4	4	4	2	4	2	4	4	4	4	0	4	0	94	0.783333	0	94	0.783333
4	2	4	4	4	2	2	4	2	4	4	2	4	2	2	4	4	2	4	4	4	4	4	2	4	4	2	4	4	4	100	0.833333	0	100	0.833333
4	4	2	4	4	4	2	4	2	4	2	0	4	2	4	4	0	4	4	4	4	4	4	4	4	4	4	0	4	4	98	0.816667	0	98	0.816667
4	2	2	2	4	0	4	4	-2	4	2	0	4	2	4	4	4	4	2	0	4	4	-2	2	4	2	4	4	4	4	80	0.666667	0	80	0.666667
4	2	2	4	0	2	0	4	2	4	4	2	0	2	2	4	0	4	4	FALSE	FALSE	FALSE	FALSE	FALSE	FALSE	FALSE	FALSE	FALSE	FALSE	FALSE	46	0.383333	11	invalid	#VALUE!
4	4	2	4	4	4	0	4	2	4	4	0	4	2	2	4	4	2	4	4	4	4	4	4	4	2	4	4	4	4	100	0.833333	0	100	0.833333
FALSE	FALSE	FALSE	FALSE	FALSE	FALSE	FALSE	FALSE	FALSE	FALSE	FALSE	FALSE	FALSE	FALSE	FALSE	FALSE	FALSE	FALSE	FALSE	FALSE	FALSE	FALSE	FALSE	FALSE	FALSE	FALSE	FALSE	FALSE	FALSE	FALSE	0	0	30	invalid	#VALUE!
4	4	2	4	0	4	0	4	2	FALSE	FALSE	FALSE	FALSE	FALSE	FALSE	FALSE	FALSE	FALSE	FALSE	FALSE	FALSE	FALSE	FALSE	FALSE	FALSE	FALSE	FALSE	FALSE	FALSE	FALSE	24	0.2	21	invalid	#VALUE!
4	4	2	4	2	2	4	4	2	FALSE	FALSE	FALSE	FALSE	FALSE	FALSE	FALSE	FALSE	FALSE	FALSE	FALSE	FALSE	FALSE	FALSE	FALSE	FALSE	FALSE	FALSE	FALSE	FALSE	FALSE	28	0.233333	21	invalid	#VALUE!
4	0	4	4	4	4	2	4	2	4	4	2	2	4	2	4	4	0	4	4	4	4	4	2	4	2	2	4	4	4	96	0.8	0	96	0.8
4	FALSE	2	4	4	0	0	4	0	4	4	4	4	2	4	4	4	4	4	4	4	4	0	2	4	4	4	4	4	4	94	0.783333	1	94	0.783333
FALSE	FALSE	FALSE	FALSE	FALSE	FALSE	FALSE	FALSE	FALSE	FALSE	FALSE	FALSE	FALSE	FALSE	FALSE	FALSE	FALSE	FALSE	FALSE	FALSE	FALSE	FALSE	FALSE	FALSE	FALSE	FALSE	FALSE	FALSE	FALSE	FALSE	0	0	30	invalid	#VALUE!
4	4	2	4	0	2	4	4	2	4	4	2	2	2	4	4	4	4	2	4	4	4	2	2	4	4	4	4	4	4	98	0.816667	0	98	0.816667
2	2	2	4	2	2	4	0	2	4	2	2	4	2	2	4	4	2	4	4	2	-2	2	2	-2	2	4	4	-2	4	68	0.566667	0	68	0.566667
4	4	2	4	2	4	0	4	4	4	2	4	2	2	4	4	4	0	2	0	4	4	4	4	4	2	4	4	4	4	94	0.783333	0	94	0.783333
4	4	2	2	4	2	4	4	4	4	2	0	4	4	4	FALSE	4	0	4	FALSE	FALSE	FALSE	FALSE	FALSE	FALSE	FALSE	FALSE	FALSE	FALSE	FALSE	56	0.466667	12	invalid	#VALUE!
4	4	2	4	4	4	0	4	2	4	4	2	4	2	2	4	0	4	4	4	4	4	2	4	4	2	2	0	4	4	92	0.766667	0	92	0.766667
2	2	-2	4	4	0	4	4	2	4	2	2	4	2	4	4	4	4	4	0	4	0	4	2	-2	2	4	0	4	2	74	0.616667	0	74	0.616667
FALSE	FALSE	FALSE	FALSE	FALSE	FALSE	FALSE	FALSE	FALSE	FALSE	FALSE	FALSE	FALSE	FALSE	FALSE	FALSE	FALSE	FALSE	FALSE	FALSE	FALSE	FALSE	FALSE	FALSE	FALSE	FALSE	FALSE	FALSE	FALSE	FALSE	0	0	30	invalid	#VALUE!
2	4	2	4	4	0	0	4	2	4	4	2	4	2	4	4	4	0	4	4	4	4	4	4	4	4	4	4	4	4	98	0.816667	0	98	0.816667
4	2	2	4	4	4	4	4	2	4	4	4	4	2	FALSE	4	4	4	4	4	4	4	0	2	2	4	4	0	4	4	96	0.8	1	96	0.8
4	4	2	4	4	FALSE	0	4	4	4	4	4	4	4	2	4	4	4	4	4	4	4	4	4	4	4	2	4	4	4	106	0.883333	1	106	0.883333
4	4	2	4	4	4	0	4	2	4	4	2	4	2	2	4	4	2	4	4	2	4	4	4	4	4	2	4	4	4	100	0.833333	0	100	0.833333
4	4	2	4	4	2	2	4	2	4	4	2	4	4	4	4	4	4	4	0	4	4	2	2	2	2	4	0	4	4	94	0.783333	0	94	0.783333
4	4	-2	4	4	4	0	4	2	4	4	2	2	2	2	4	4	4	4	0	4	4	2	4	4	2	4	4	4	4	92	0.766667	0	92	0.766667
4	4	2	4	4	4	0	4	2	4	4	2	2	2	4	4	4	4	2	FALSE	FALSE	FALSE	FALSE	FALSE	FALSE	FALSE	FALSE	FALSE	FALSE	FALSE	60	0.5	11	invalid	#VALUE!
4	4	2	4	4	4	2	4	4	4	4	2	4	4	4	4	4	4	4	FALSE	FALSE	FALSE	FALSE	FALSE	FALSE	FALSE	FALSE	FALSE	FALSE	FALSE	70	0.583333	11	invalid	#VALUE!
4	4	2	4	4	4	0	4	2	4	4	0	4	2	4	4	4	4	4	4	2	4	2	4	4	2	4	4	4	4	100	0.833333	0	100	0.833333
2	4	2	4	4	4	0	4	2	4	4	0	4	2	4	4	4	0	4	4	2	0	-2	2	2	2	4	0	4	4	78	0.65	0	78	0.65
4	4	2	4	0	4	2	4	2	4	2	2	4	2	4	0	4	4	2	4	4	4	4	2	2	4	4	4	2	0	88	0.733333	0	88	0.733333
4	4	4	4	4	4	0	4	2	4	4	0	4	4	4	4	4	4	4	4	4	4	4	2	2	4	2	0	4	4	100	0.833333	0	100	0.833333
4	0	2	4	4	2	0	4	2	4	2	2	4	2	4	4	4	4	4	4	4	4	2	2	4	4	4	0	4	4	92	0.766667	0	92	0.766667
4	4	2	4	4	2	0	4	2	2	4	0	2	4	4	4	4	4	4	4	4	0	2	4	2	2	4	4	2	4	90	0.75	0	90	0.75
4	4	4	FALSE	4	2	2	4	2	FALSE	FALSE	FALSE	FALSE	FALSE	FALSE	FALSE	FALSE	FALSE	FALSE	FALSE	FALSE	FALSE	FALSE	FALSE	FALSE	FALSE	FALSE	FALSE	FALSE	FALSE	26	0.216667	22	invalid	#VALUE!
4	4	4	4	4	2	0	4	4	4	4	2	4	2	2	4	4	4	4	4	4	4	4	4	4	2	2	4	4	4	104	0.866667	0	104	0.866667
4	4	2	4	4	4	0	4	4	4	2	4	4	2	4	4	4	4	4	4	4	4	2	4	4	2	4	4	4	4	106	0.883333	0	106	0.883333
4	4	2	4	4	4	0	4	0	4	2	2	0	2	4	4	4	0	4	4	2	4	2	0	4	2	4	-2	2	4	78	0.65	0	78	0.65
4	2	2	4	4	2	2	4	2	4	2	4	4	2	4	4	4	4	-2	4	4	4	0	2	2	4	2	0	4	4	86	0.716667	0	86	0.716667
2	0	2	4	4	4	4	4	4	4	4	4	4	4	2	4	4	4	4	2	4	4	4	4	0	4	4	0	4	4	100	0.833333	0	100	0.833333
4	4	2	4	4	4	0	4	2	4	4	2	2	2	4	4	4	2	4	4	2	0	4	0	4	4	4	0	4	4	90	0.75	0	90	0.75
4	4	2	4	4	4	0	4	2	4	4	2	4	4	4	2	4	4	4	0	4	0	4	4	4	0	4	4	4	4	96	0.8	0	96	0.8
4	4	-2	4	2	4	4	4	2	4	4	2	4	4	4	4	4	4	4	4	4	4	2	2	2	2	4	0	4	4	96	0.8	0	96	0.8
FALSE	FALSE	FALSE	FALSE	FALSE	FALSE	FALSE	FALSE	FALSE	FALSE	FALSE	FALSE	FALSE	FALSE	FALSE	FALSE	FALSE	FALSE	FALSE	FALSE	FALSE	FALSE	FALSE	FALSE	FALSE	FALSE	FALSE	FALSE	FALSE	FALSE	0	0	30	invalid	#VALUE!
0	2	2	4	4	2	2	4	4	4	2	2	2	2	4	4	4	4	4	0	4	4	2	2	2	2	4	0	4	4	84	0.7	0	84	0.7
FALSE	FALSE	FALSE	FALSE	FALSE	FALSE	FALSE	FALSE	FALSE	FALSE	FALSE	FALSE	FALSE	FALSE	FALSE	FALSE	FALSE	FALSE	FALSE	FALSE	FALSE	FALSE	FALSE	FALSE	FALSE	FALSE	FALSE	FALSE	FALSE	FALSE	0	0	30	invalid	#VALUE!
4	4	2	4	4	4	0	4	2	-2	4	2	4	2	4	4	4	0	-2	4	4	4	0	2	4	2	4	4	4	4	84	0.7	0	84	0.7
4	4	2	4	4	2	2	4	2	4	2	0	4	2	4	4	4	4	4	4	4	4	4	2	4	2	4	4	4	4	100	0.833333	0	100	0.833333
4	4	2	4	4	0	0	4	2	4	2	0	4	2	4	4	4	4	4	4	4	0	2	4	2	2	2	0	4	4	84	0.7	0	84	0.7
FALSE	FALSE	FALSE	FALSE	FALSE	FALSE	FALSE	FALSE	FALSE	FALSE	FALSE	FALSE	FALSE	FALSE	FALSE	FALSE	FALSE	FALSE	FALSE	FALSE	FALSE	FALSE	FALSE	FALSE	FALSE	FALSE	FALSE	FALSE	FALSE	FALSE	0	0	30	invalid	#VALUE!
4	0	4	4	4	2	2	4	4	4	2	2	-2	2	0	2	4	0	4	4	2	4	-2	2	2	0	4	0	4	0	66	0.55	0	66	0.55
2	4	2	2	4	4	2	4	2	4	4	2	2	2	4	4	4	4	4	4	4	4	2	4	4	4	4	0	4	4	98	0.816667	0	98	0.816667
4	4	0	2	4	2	2	4	4	4	2	2	4	4	4	2	4	4	4	4	4	4	2	2	4	4	4	0	4	4	96	0.8	0	96	0.8
FALSE	FALSE	FALSE	FALSE	FALSE	FALSE	FALSE	FALSE	FALSE	FALSE	FALSE	FALSE	FALSE	FALSE	FALSE	FALSE	FALSE	FALSE	FALSE	FALSE	FALSE	FALSE	FALSE	FALSE	FALSE	FALSE	FALSE	FALSE	FALSE	FALSE	0	0	30	invalid	#VALUE!
FALSE	FALSE	FALSE	FALSE	FALSE	FALSE	FALSE	FALSE	FALSE	FALSE	FALSE	FALSE	FALSE	FALSE	FALSE	FALSE	FALSE	FALSE	FALSE	FALSE	FALSE	FALSE	FALSE	FALSE	FALSE	FALSE	FALSE	FALSE	FALSE	FALSE	0	0	30	invalid	#VALUE!
4	4	4	4	4	4	0	4	2	4	4	2	4	2	4	2	4	2	4	0	4	4	2	4	2	2	4	0	4	0	88	0.733333	0	88	0.733333
4	2	-2	4	4	FALSE	2	4	FALSE	FALSE	FALSE	FALSE	FALSE	FALSE	FALSE	FALSE	FALSE	FALSE	FALSE	FALSE	FALSE	FALSE	FALSE	FALSE	FALSE	FALSE	FALSE	FALSE	FALSE	FALSE	18	0.15	23	invalid	#VALUE!
4	4	2	4	4	4	2	2	2	4	2	2	0	2	4	4	4	4	4	0	4	0	2	2	4	2	4	0	4	4	84	0.7	0	84	0.7
FALSE	FALSE	FALSE	FALSE	FALSE	FALSE	FALSE	FALSE	FALSE	FALSE	FALSE	FALSE	FALSE	FALSE	FALSE	FALSE	FALSE	FALSE	FALSE	FALSE	FALSE	FALSE	FALSE	FALSE	FALSE	FALSE	FALSE	FALSE	FALSE	FALSE	0	0	30	invalid	#VALUE!
4	4	4	4	4	4	4	4	2	4	4	4	4	4	4	4	4	4	4	4	4	4	2	2	4	4	4	0	4	4	110	0.916667	0	110	0.916667
FALSE	FALSE	FALSE	FALSE	FALSE	FALSE	FALSE	FALSE	FALSE	FALSE	FALSE	FALSE	FALSE	FALSE	FALSE	FALSE	FALSE	FALSE	FALSE	FALSE	FALSE	FALSE	FALSE	FALSE	FALSE	FALSE	FALSE	FALSE	FALSE	FALSE	0	0	30	invalid	#VALUE!
4	4	2	4	4	2	0	4	2	4	4	2	2	2	2	4	4	0	4	4	4	4	2	2	0	2	4	4	4	4	88	0.733333	0	88	0.733333
FALSE	FALSE	FALSE	FALSE	FALSE	FALSE	FALSE	FALSE	FALSE	FALSE	FALSE	FALSE	FALSE	FALSE	FALSE	FALSE	FALSE	FALSE	FALSE	FALSE	FALSE	FALSE	FALSE	FALSE	FALSE	FALSE	FALSE	FALSE	FALSE	FALSE	0	0	30	invalid	#VALUE!
4	4	2	4	4	2	0	4	4	4	4	2	4	4	4	4	4	0	4	4	2	4	4	2	4	2	4	0	2	4	94	0.783333	0	94	0.783333
4	2	2	2	4	2	4	4	2	4	2	2	2	2	2	4	4	0	2	2	4	0	2	2	4	4	-2	4	4	4	78	0.65	0	78	0.65
4	2	2	4	4	2	4	4	2	4	4	4	4	2	4	4	4	4	4	FALSE	FALSE	FALSE	FALSE	FALSE	FALSE	FALSE	FALSE	FALSE	FALSE	FALSE	66	0.55	11	invalid	#VALUE!
4	4	2	4	4	4	0	4	2	4	4	2	4	2	FALSE	4	4	0	2	4	4	4	2	FALSE	2	2	4	0	4	0	80	0.666667	2	invalid	#VALUE!
4	4	2	4	4	4	0	4	2	4	2	0	4	2	4	4	4	4	4	4	4	4	4	2	2	2	4	4	4	4	98	0.816667	0	98	0.816667
4	4	2	4	4	4	0	4	2	4	2	2	4	2	2	4	4	4	4	0	4	4	4	4	4	4	4	2	4	4	98	0.816667	0	98	0.816667
4	4	2	4	4	0	4	4	4	4	2	2	4	2	4	2	4	2	4	0	4	4	4	2	2	2	2	0	4	4	88	0.733333	0	88	0.733333
4	4	4	4	4	4	0	4	2	4	2	4	4	2	2	2	4	4	4	4	4	0	2	4	2	4	2	0	4	4	92	0.766667	0	92	0.766667
4	4	2	4	4	2	0	4	2	4	4	4	2	2	2	2	4	0	2	0	4	4	4	2	4	2	4	4	2	4	86	0.716667	0	86	0.716667
4	4	2	2	4	2	4	4	0	4	2	2	0	2	2	4	4	0	4	0	4	0	2	2	4	2	4	4	4	4	80	0.666667	0	80	0.666667
2	4	2	4	4	4	0	4	2	4	4	4	4	2	2	4	4	4	4	4	4	4	2	4	4	2	2	4	4	4	100	0.833333	0	100	0.833333
4	4	2	4	4	2	0	4	2	4	4	2	4	4	2	2	4	2	4	4	4	4	4	4	0	4	4	0	4	4	94	0.783333	0	94	0.783333
4	4	2	4	4	4	0	4	4	4	4	4	4	4	4	2	4	2	4	0	4	4	2	2	2	2	4	4	4	4	98	0.816667	0	98	0.816667
4	2	2	4	2	2	2	4	2	4	4	4	4	2	4	4	4	4	4	4	4	4	2	4	4	4	4	4	4	4	104	0.866667	0	104	0.866667
4	4	2	4	4	2	0	4	2	4	2	2	4	2	4	2	4	2	4	4	4	4	4	2	4	2	4	4	4	4	96	0.8	0	96	0.8
4	4	2	4	4	4	0	4	4	0	4	2	4	2	4	4	0	4	4	4	4	4	4	2	4	2	4	0	4	4	94	0.783333	0	94	0.783333
4	4	2	4	4	4	4	4	2	4	2	2	FALSE	2	4	4	4	4	4	0	4	4	2	4	4	0	4	4	4	4	96	0.8	1	96	0.8
4	2	2	4	4	2	4	4	-2	4	2	2	2	2	2	4	4	0	4	4	4	4	4	2	2	4	4	4	4	4	90	0.75	0	90	0.75
2	2	-2	0	4	2	0	2	2	FALSE	FALSE	FALSE	FALSE	FALSE	FALSE	FALSE	FALSE	FALSE	FALSE	FALSE	FALSE	FALSE	FALSE	FALSE	FALSE	FALSE	FALSE	FALSE	FALSE	FALSE	12	0.1	21	invalid	#VALUE!
4	2	2	4	4	2	2	4	4	4	4	4	4	2	2	4	4	2	4	4	4	4	2	4	4	4	4	0	4	4	100	0.833333	0	100	0.833333
2	4	2	4	4	2	2	2	2	FALSE	FALSE	FALSE	FALSE	FALSE	FALSE	FALSE	FALSE	FALSE	FALSE	FALSE	FALSE	FALSE	FALSE	FALSE	FALSE	FALSE	FALSE	FALSE	FALSE	FALSE	24	0.2	21	invalid	#VALUE!
4	4	2	4	4	4	0	4	2	4	4	4	4	2	4	4	4	4	4	4	4	4	2	2	4	4	4	4	4	4	106	0.883333	0	106	0.883333
4	4	2	4	4	4	0	4	2	4	2	2	4	2	4	4	4	0	4	4	4	4	2	2	2	4	4	0	4	4	92	0.766667	0	92	0.766667
4	2	2	4	4	2	2	4	FALSE	4	4	4	4	2	4	4	4	4	4	4	4	0	-2	2	4	4	4	4	4	4	94	0.783333	1	94	0.783333
4	4	2	4	4	0	4	4	2	4	4	2	4	2	4	4	4	4	4	4	4	4	2	4	4	4	2	4	4	4	104	0.866667	0	104	0.866667
4	4	2	4	4	2	0	4	0	4	4	2	4	2	4	4	4	2	4	4	2	4	4	2	2	2	4	4	4	4	94	0.783333	0	94	0.783333
4	2	2	4	4	2	2	4	4	4	2	4	4	4	2	4	4	4	4	4	4	4	2	4	2	2	2	4	4	4	100	0.833333	0	100	0.833333
4	4	4	2	4	2	2	4	2	4	4	2	4	2	2	4	4	0	4	0	4	4	2	2	4	2	4	4	4	4	92	0.766667	0	92	0.766667
FALSE	FALSE	FALSE	FALSE	FALSE	FALSE	FALSE	FALSE	FALSE	FALSE	FALSE	FALSE	FALSE	FALSE	FALSE	FALSE	FALSE	FALSE	FALSE	FALSE	FALSE	FALSE	FALSE	FALSE	FALSE	FALSE	FALSE	FALSE	FALSE	FALSE	0	0	30	invalid	#VALUE!
4	4	-2	4	4	2	2	4	2	4	4	0	4	2	4	4	4	2	4	4	4	4	2	4	4	2	4	0	4	4	92	0.766667	0	92	0.766667
4	4	2	4	4	2	2	4	2	4	2	2	2	2	4	4	4	4	4	4	4	4	4	2	4	4	2	4	4	4	100	0.833333	0	100	0.833333
4	4	2	0	4	2	0	4	2	FALSE	FALSE	FALSE	FALSE	FALSE	FALSE	FALSE	FALSE	FALSE	FALSE	FALSE	FALSE	FALSE	FALSE	FALSE	FALSE	FALSE	FALSE	FALSE	FALSE	FALSE	22	0.183333	21	invalid	#VALUE!
4	4	4	4	0	4	2	2	2	4	2	2	4	2	0	4	4	4	4	4	2	0	4	2	2	4	4	0	4	4	86	0.716667	0	86	0.716667
4	4	4	4	4	4	0	4	2	4	4	0	4	4	2	4	4	4	4	4	2	4	4	FALSE	4	2	2	0	4	4	94	0.783333	1	94	0.783333
4	4	4	4	4	4	2	4	4	FALSE	FALSE	FALSE	FALSE	FALSE	FALSE	FALSE	FALSE	FALSE	FALSE	FALSE	FALSE	FALSE	FALSE	FALSE	FALSE	FALSE	FALSE	FALSE	FALSE	FALSE	34	0.283333	21	invalid	#VALUE!
4	4	2	4	4	4	0	4	2	4	2	2	2	2	4	4	4	4	4	0	4	4	2	2	2	2	4	4	4	4	92	0.766667	0	92	0.766667
0	2	4	4	4	2	0	2	2	4	4	2	4	2	4	4	4	2	4	4	4	4	4	2	2	2	4	0	4	4	88	0.733333	0	88	0.733333
4	4	FALSE	4	4	4	2	4	2	4	4	2	4	2	4	4	4	4	4	4	4	4	4	2	4	2	4	4	4	4	104	0.866667	1	104	0.866667
4	2	2	0	4	4	4	4	2	4	4	4	4	2	2	4	0	4	2	4	2	4	2	4	2	0	2	0	2	4	82	0.683333	0	82	0.683333
4	4	4	4	4	4	4	4	2	4	4	0	2	2	4	4	4	4	4	4	2	4	4	2	4	2	4	4	4	4	104	0.866667	0	104	0.866667
4	2	2	4	4	4	2	4	2	4	4	4	4	4	4	4	4	4	4	4	4	4	-2	2	2	2	4	4	2	4	98	0.816667	0	98	0.816667
4	4	2	0	4	4	2	4	2	4	2	2	2	2	4	4	4	4	2	FALSE	FALSE	FALSE	FALSE	FALSE	FALSE	FALSE	FALSE	FALSE	FALSE	FALSE	56	0.466667	11	invalid	#VALUE!
4	4	2	4	4	0	2	FALSE	2	4	2	2	4	2	4	4	4	4	4	4	4	4	4	4	4	4	4	4	4	4	100	0.833333	1	100	0.833333
4	4	4	4	4	2	4	4	2	4	4	4	4	2	4	4	4	2	4	0	4	4	2	2	4	4	4	0	4	4	100	0.833333	0	100	0.833333
4	2	2	0	4	2	2	4	4	4	2	4	2	4	2	4	4	2	4	2	2	4	2	2	4	4	2	4	4	0	86	0.716667	0	86	0.716667
FALSE	FALSE	FALSE	FALSE	FALSE	FALSE	FALSE	FALSE	FALSE	FALSE	FALSE	FALSE	FALSE	FALSE	FALSE	FALSE	FALSE	FALSE	FALSE	FALSE	FALSE	FALSE	FALSE	FALSE	FALSE	FALSE	FALSE	FALSE	FALSE	FALSE	0	0	30	invalid	#VALUE!
4	4	4	4	0	4	0	4	4	4	2	0	4	2	4	4	4	2	4	0	4	4	4	2	4	2	2	0	4	4	88	0.733333	0	88	0.733333
4	2	2	4	4	4	4	4	2	4	2	2	2	4	4	4	4	4	4	0	0	4	4	2	2	2	4	-2	4	4	88	0.733333	0	88	0.733333
0	2	4	2	4	2	2	2	2	FALSE	FALSE	FALSE	FALSE	FALSE	FALSE	FALSE	FALSE	FALSE	FALSE	FALSE	FALSE	FALSE	FALSE	FALSE	FALSE	FALSE	FALSE	FALSE	FALSE	FALSE	20	0.166667	21	invalid	#VALUE!
4	4	0	2	4	4	4	4	4	4	2	2	4	2	4	4	4	4	4	4	4	4	0	2	2	2	2	4	4	4	96	0.8	0	96	0.8
4	2	2	4	4	2	0	4	2	4	4	2	4	2	4	4	4	4	4	4	4	4	2	2	4	2	2	4	2	4	94	0.783333	0	94	0.783333
4	4	2	4	4	4	FALSE	4	2	4	2	4	4	2	FALSE	4	4	4	4	4	4	4	2	2	4	2	4	0	4	4	94	0.783333	2	invalid	#VALUE!
4	4	2	2	4	2	4	4	2	4	4	2	2	2	4	4	4	4	2	2	4	4	2	2	0	2	2	4	4	4	90	0.75	0	90	0.75
4	2	2	4	4	4	2	4	2	4	4	0	4	2	4	2	4	4	4	0	4	4	-2	4	4	2	2	4	4	4	90	0.75	0	90	0.75
4	0	2	4	4	4	0	4	2	4	4	2	4	2	4	4	4	2	4	0	4	4	2	2	2	2	4	4	4	4	90	0.75	0	90	0.75
FALSE	FALSE	FALSE	FALSE	FALSE	FALSE	FALSE	FALSE	FALSE	FALSE	FALSE	FALSE	FALSE	FALSE	FALSE	FALSE	FALSE	FALSE	FALSE	FALSE	FALSE	FALSE	FALSE	FALSE	FALSE	FALSE	FALSE	FALSE	FALSE	FALSE	0	0	30	invalid	#VALUE!
4	2	2	4	0	2	0	4	2	4	4	2	4	2	2	4	4	4	4	4	4	4	0	2	2	2	4	0	4	4	84	0.7	0	84	0.7
4	4	-2	4	4	4	4	4	2	4	4	2	4	0	4	4	4	4	4	0	4	0	2	2	2	2	2	4	4	4	88	0.733333	0	88	0.733333
4	4	0	4	4	4	4	4	2	4	4	4	4	2	4	2	4	4	4	4	4	4	4	2	2	2	4	0	4	4	100	0.833333	0	100	0.833333
FALSE	FALSE	FALSE	FALSE	FALSE	FALSE	FALSE	FALSE	FALSE	FALSE	FALSE	FALSE	FALSE	FALSE	FALSE	FALSE	FALSE	FALSE	FALSE	FALSE	FALSE	FALSE	FALSE	FALSE	FALSE	FALSE	FALSE	FALSE	FALSE	FALSE	0	0	30	invalid	#VALUE!
4	4	2	4	4	2	0	4	2	4	4	0	0	2	4	4	4	4	4	4	4	4	2	2	4	2	2	4	4	4	92	0.766667	0	92	0.766667
4	4	2	4	0	2	0	4	2	4	4	2	4	2	4	4	4	4	-2	4	4	4	4	2	4	4	4	4	4	0	90	0.75	0	90	0.75
FALSE	FALSE	FALSE	FALSE	FALSE	FALSE	FALSE	FALSE	FALSE	FALSE	FALSE	FALSE	FALSE	FALSE	FALSE	FALSE	FALSE	FALSE	FALSE	FALSE	FALSE	FALSE	FALSE	FALSE	FALSE	FALSE	FALSE	FALSE	FALSE	FALSE	0	0	30	invalid	#VALUE!
4	2	4	4	4	4	0	4	4	4	4	2	4	2	4	4	4	4	4	4	4	0	2	4	4	2	2	4	4	4	100	0.833333	0	100	0.833333
4	4	2	4	4	4	2	4	2	4	4	4	4	4	4	4	4	0	4	4	2	4	0	2	4	4	2	4	4	4	100	0.833333	0	100	0.833333
4	4	2	4	4	2	0	4	0	4	4	2	4	4	4	4	4	4	4	4	4	4	2	2	4	2	2	4	4	4	98	0.816667	0	98	0.816667
2	4	2	4	4	4	0	4	2	FALSE	FALSE	FALSE	FALSE	FALSE	FALSE	FALSE	FALSE	FALSE	FALSE	FALSE	FALSE	FALSE	FALSE	FALSE	FALSE	FALSE	FALSE	FALSE	FALSE	FALSE	26	0.216667	21	invalid	#VALUE!
4	4	2	4	4	4	0	4	2	4	2	FALSE	4	2	4	4	4	0	4	4	4	4	4	4	4	4	4	4	4	4	100	0.833333	1	100	0.833333
4	2	2	4	4	4	-2	4	2	FALSE	FALSE	FALSE	FALSE	FALSE	FALSE	FALSE	FALSE	FALSE	FALSE	FALSE	FALSE	FALSE	FALSE	FALSE	FALSE	FALSE	FALSE	FALSE	FALSE	FALSE	24	0.2	21	invalid	#VALUE!
4	2	2	4	2	4	2	2	2	4	4	4	2	2	4	4	4	2	4	4	2	0	-2	2	0	4	4	4	4	4	84	0.7	0	84	0.7
4	2	2	4	4	4	0	2	2	2	4	4	4	4	4	4	4	4	4	0	4	4	4	4	4	2	2	0	4	4	94	0.783333	0	94	0.783333
4	4	2	4	0	4	4	4	2	FALSE	FALSE	FALSE	FALSE	FALSE	FALSE	FALSE	FALSE	FALSE	FALSE	FALSE	FALSE	FALSE	FALSE	FALSE	FALSE	FALSE	FALSE	FALSE	FALSE	FALSE	28	0.233333	21	invalid	#VALUE!
4	4	2	2	4	2	0	4	4	4	2	2	4	4	4	0	4	2	4	4	4	2	-2	4	0	4	2	0	4	4	82	0.683333	0	82	0.683333
4	4	2	4	4	4	0	4	2	4	2	4	4	2	2	4	4	4	4	4	4	4	4	4	4	4	2	4	4	4	104	0.866667	0	104	0.866667
4	2	4	4	4	4	2	2	4	4	4	0	4	4	0	4	4	4	-2	4	4	-2	2	2	4	4	2	4	4	4	88	0.733333	0	88	0.733333
2	2	2	4	4	2	2	2	2	4	4	2	4	2	4	2	2	4	4	4	4	4	4	2	4	2	4	4	4	4	94	0.783333	0	94	0.783333
FALSE	FALSE	FALSE	FALSE	FALSE	FALSE	FALSE	FALSE	FALSE	FALSE	FALSE	FALSE	FALSE	FALSE	FALSE	FALSE	FALSE	FALSE	FALSE	FALSE	FALSE	FALSE	FALSE	FALSE	FALSE	FALSE	FALSE	FALSE	FALSE	FALSE	0	0	30	invalid	#VALUE!
4	4	2	4	4	4	0	4	2	4	4	4	4	2	2	4	4	0	4	4	4	4	4	2	2	2	4	2	4	4	96	0.8	0	96	0.8
4	4	2	4	4	4	4	4	2	4	2	2	2	2	2	2	4	4	4	4	4	4	2	2	2	2	4	4	4	4	96	0.8	0	96	0.8
4	4	2	4	4	4	4	4	2	4	4	4	4	4	4	4	4	0	4	4	4	4	4	4	4	4	4	4	4	-2	106	0.883333	0	106	0.883333
4	4	2	4	4	4	2	4	2	4	2	4	4	2	4	2	4	4	4	4	4	4	2	2	2	2	4	0	4	4	96	0.8	0	96	0.8
FALSE	FALSE	FALSE	FALSE	FALSE	FALSE	FALSE	FALSE	FALSE	FALSE	FALSE	FALSE	FALSE	FALSE	FALSE	FALSE	FALSE	FALSE	FALSE	FALSE	FALSE	FALSE	FALSE	FALSE	FALSE	FALSE	FALSE	FALSE	FALSE	FALSE	0	0	30	invalid	#VALUE!
4	2	2	4	4	2	0	4	4	4	2	2	2	2	4	4	4	4	-2	4	4	4	4	2	4	4	4	4	4	4	94	0.783333	0	94	0.783333
FALSE	FALSE	FALSE	FALSE	FALSE	FALSE	FALSE	FALSE	FALSE	FALSE	FALSE	FALSE	FALSE	FALSE	FALSE	FALSE	FALSE	FALSE	FALSE	FALSE	FALSE	FALSE	FALSE	FALSE	FALSE	FALSE	FALSE	FALSE	FALSE	FALSE	0	0	30	invalid	#VALUE!
4	4	2	4	4	4	0	4	2	4	4	2	4	2	4	4	4	4	4	4	4	4	4	2	4	2	4	4	4	4	104	0.866667	0	104	0.866667
4	4	2	4	4	0	4	2	2	4	4	0	4	2	4	4	4	4	4	4	4	4	2	2	4	2	4	4	2	0	92	0.766667	0	92	0.766667
4	4	2	4	4	4	0	4	2	4	4	4	4	2	4	4	4	4	4	FALSE	FALSE	FALSE	FALSE	FALSE	FALSE	FALSE	FALSE	FALSE	FALSE	FALSE	66	0.55	11	invalid	#VALUE!
4	2	0	0	4	4	0	2	2	4	2	4	4	2	2	4	4	2	2	4	2	4	0	2	4	2	4	0	4	2	76	0.633333	0	76	0.633333
FALSE	FALSE	FALSE	FALSE	FALSE	FALSE	FALSE	FALSE	FALSE	FALSE	FALSE	FALSE	FALSE	FALSE	FALSE	FALSE	FALSE	FALSE	FALSE	FALSE	FALSE	FALSE	FALSE	FALSE	FALSE	FALSE	FALSE	FALSE	FALSE	FALSE	0	0	30	invalid	#VALUE!
4	4	2	4	4	2	-2	4	2	4	2	2	4	4	4	4	4	4	4	4	4	4	2	2	2	4	4	4	4	0	94	0.783333	0	94	0.783333
4	4	2	4	4	2	0	4	-2	4	2	4	4	2	4	4	4	4	4	4	4	0	2	4	4	2	2	4	4	4	92	0.766667	0	92	0.766667
4	4	2	4	4	2	0	4	2	4	4	2	4	4	4	4	4	4	4	4	4	4	2	2	4	2	4	4	4	4	102	0.85	0	102	0.85
4	4	2	4	4	4	0	4	2	4	4	0	4	2	2	4	0	4	4	4	4	4	4	2	4	4	4	0	4	4	94	0.783333	0	94	0.783333
4	2	2	4	4	0	4	4	2	4	4	4	4	4	4	4	4	0	4	4	4	4	0	-2	4	2	4	0	4	4	90	0.75	0	90	0.75
4	2	2	4	4	2	0	4	2	4	2	2	4	2	4	2	4	4	4	4	2	4	2	4	2	2	-2	4	4	4	86	0.716667	0	86	0.716667
4	4	2	4	4	2	4	4	4	4	4	4	4	4	4	4	4	4	4	4	4	4	2	4	4	4	4	4	4	0	110	0.916667	0	110	0.916667
4	4	2	4	4	2	4	4	2	4	4	4	4	4	4	4	4	4	4	0	4	4	2	4	4	4	2	4	4	4	106	0.883333	0	106	0.883333
2	2	2	4	4	4	4	4	0	4	4	2	4	2	2	4	4	2	4	0	4	4	2	2	4	2	4	4	4	4	92	0.766667	0	92	0.766667
FALSE	FALSE	FALSE	FALSE	2	FALSE	FALSE	FALSE	2	FALSE	FALSE	FALSE	FALSE	FALSE	FALSE	FALSE	FALSE	FALSE	FALSE	FALSE	FALSE	FALSE	FALSE	FALSE	FALSE	FALSE	FALSE	FALSE	FALSE	FALSE	4	0.0333333	28	invalid	#VALUE!
4	2	2	4	4	2	0	4	4	4	2	4	4	4	2	0	4	2	4	4	0	4	2	2	4	2	4	4	4	4	90	0.75	0	90	0.75
0	0	2	2	4	2	2	2	0	4	2	2	4	2	2	0	4	4	4	4	2	0	0	2	2	2	0	4	2	4	64	0.533333	0	64	0.533333
4	2	4	4	4	2	2	4	2	4	2	4	4	2	2	0	4	4	4	0	4	4	2	2	2	4	4	0	2	0	82	0.683333	0	82	0.683333
4	4	2	2	4	4	2	4	2	4	2	2	4	2	4	2	4	4	4	4	2	4	4	4	4	2	4	4	4	4	100	0.833333	0	100	0.833333
4	2	2	2	4	4	0	4	4	4	4	2	4	4	2	4	4	4	4	4	4	4	2	4	4	4	4	4	4	4	104	0.866667	0	104	0.866667
4	4	4	4	4	0	4	4	-2	4	2	2	2	2	4	4	4	4	4	0	2	4	4	2	4	2	4	0	4	4	88	0.733333	0	88	0.733333
4	4	2	4	4	4	0	4	2	4	4	4	4	2	4	4	4	4	4	4	4	4	0	4	2	4	4	0	4	4	100	0.833333	0	100	0.833333
4	2	2	4	4	4	0	4	4	4	4	2	4	4	4	2	4	4	4	0	4	4	4	2	4	4	4	4	4	4	102	0.85	0	102	0.85
4	4	2	4	4	4	2	4	2	4	4	0	4	2	4	2	4	4	4	4	2	4	4	2	4	4	4	4	4	4	102	0.85	0	102	0.85
4	4	2	4	4	4	4	4	2	4	2	0	4	2	4	0	4	4	4	4	4	0	2	2	4	4	4	4	4	4	96	0.8	0	96	0.8
4	4	4	4	4	2	0	4	4	4	2	2	4	2	4	4	4	2	4	4	4	4	4	2	4	4	4	4	4	4	104	0.866667	0	104	0.866667
4	2	2	2	4	2	0	4	0	4	4	2	4	2	2	4	4	2	4	4	4	4	4	2	4	4	4	4	4	4	94	0.783333	0	94	0.783333
4	4	2	4	4	2	2	4	2	4	2	2	4	4	2	4	4	4	4	4	4	4	2	2	4	4	4	4	4	4	102	0.85	0	102	0.85
4	4	2	0	4	2	2	2	4	4	4	0	2	4	2	4	4	4	4	FALSE	FALSE	FALSE	FALSE	FALSE	FALSE	FALSE	FALSE	FALSE	FALSE	FALSE	56	0.466667	11	invalid	#VALUE!
4	4	4	4	4	4	0	4	2	4	4	2	4	2	4	4	4	4	4	4	4	4	2	4	4	4	4	4	4	4	108	0.9	0	108	0.9
4	4	2	4	4	2	2	2	2	4	4	2	4	0	4	4	4	2	4	4	4	2	-2	2	4	4	4	0	4	0	84	0.7	0	84	0.7
FALSE	FALSE	FALSE	FALSE	FALSE	FALSE	FALSE	FALSE	FALSE	FALSE	FALSE	FALSE	FALSE	FALSE	FALSE	FALSE	FALSE	FALSE	FALSE	FALSE	FALSE	FALSE	FALSE	FALSE	FALSE	FALSE	FALSE	FALSE	FALSE	FALSE	0	0	30	invalid	#VALUE!
FALSE	FALSE	FALSE	FALSE	FALSE	FALSE	FALSE	FALSE	FALSE	FALSE	FALSE	FALSE	FALSE	FALSE	FALSE	FALSE	FALSE	FALSE	FALSE	FALSE	FALSE	FALSE	FALSE	FALSE	FALSE	FALSE	FALSE	FALSE	FALSE	FALSE	0	0	30	invalid	#VALUE!
4	4	2	4	4	4	0	4	4	4	4	4	4	4	4	4	4	4	4	4	4	4	2	4	4	2	2	4	4	4	108	0.9	0	108	0.9
4	2	2	4	0	2	2	4	2	4	2	2	4	2	4	4	4	4	4	4	4	0	4	2	2	4	2	4	4	4	90	0.75	0	90	0.75
4	4	2	4	4	2	2	4	2	4	4	4	4	4	4	4	4	4	4	4	4	4	2	4	0	4	2	4	4	4	104	0.866667	0	104	0.866667
4	4	4	2	4	4	2	4	2	4	4	2	4	2	2	4	4	4	4	4	4	4	4	2	4	4	4	0	4	4	102	0.85	0	102	0.85
0	2	2	4	4	2	2	4	0	4	2	2	4	2	4	4	4	2	4	4	2	4	2	2	2	2	2	4	4	4	84	0.7	0	84	0.7
4	4	2	4	0	0	0	4	2	4	2	4	4	4	2	4	4	0	4	4	4	4	2	2	2	4	4	0	4	4	86	0.716667	0	86	0.716667
4	2	2	4	4	4	2	4	2	4	4	4	4	2	2	4	4	4	4	4	4	4	2	4	2	2	4	4	4	4	102	0.85	0	102	0.85
4	4	2	4	4	4	4	4	2	4	4	2	4	2	4	4	4	4	4	0	2	4	0	4	4	2	4	4	4	4	100	0.833333	0	100	0.833333
4	4	2	4	4	0	4	4	2	4	2	0	4	2	4	4	4	4	4	4	4	4	0	2	2	4	2	4	2	4	92	0.766667	0	92	0.766667
4	2	2	4	4	FALSE	4	4	2	4	4	0	4	4	4	4	4	4	4	4	4	4	0	4	4	2	4	4	4	4	100	0.833333	1	100	0.833333
4	2	2	4	4	4	2	4	4	4	4	2	4	2	4	4	4	4	4	4	4	4	4	4	4	4	4	0	4	4	106	0.883333	0	106	0.883333
4	2	0	2	4	4	0	4	-2	0	4	4	4	2	4	4	4	4	4	0	4	4	2	2	2	4	4	2	2	-2	76	0.633333	0	76	0.633333
4	4	2	4	4	2	4	4	4	4	4	0	4	2	4	4	4	4	4	0	4	4	4	2	4	2	2	4	4	4	100	0.833333	0	100	0.833333
4	2	2	4	4	4	0	4	4	0	2	2	4	2	4	4	4	2	2	FALSE	FALSE	FALSE	FALSE	FALSE	FALSE	FALSE	FALSE	FALSE	FALSE	FALSE	54	0.45	11	invalid	#VALUE!
4	4	2	4	4	4	0	4	0	4	4	0	4	4	4	4	4	2	4	4	2	4	2	4	4	4	2	4	4	4	98	0.816667	0	98	0.816667
4	4	2	4	4	2	0	4	2	4	4	2	4	4	4	4	4	4	2	4	4	4	2	2	4	2	4	4	4	2	98	0.816667	0	98	0.816667
4	4	4	4	4	2	0	4	2	4	2	0	2	2	4	4	4	4	4	4	4	4	2	2	2	2	4	4	4	4	94	0.783333	0	94	0.783333
4	2	4	2	4	2	0	4	2	4	4	4	4	4	2	4	4	2	4	4	4	4	4	4	2	2	2	4	4	4	98	0.816667	0	98	0.816667
4	4	2	4	4	4	0	4	2	4	4	4	4	4	4	4	4	4	4	4	4	4	4	4	4	2	4	0	4	4	106	0.883333	0	106	0.883333
4	4	2	4	4	4	0	4	2	4	4	0	4	2	4	4	4	4	4	0	4	4	4	4	4	2	2	4	4	4	98	0.816667	0	98	0.816667
4	4	2	4	4	4	2	4	4	4	4	4	4	4	4	4	4	4	4	FALSE	FALSE	FALSE	FALSE	FALSE	FALSE	FALSE	FALSE	FALSE	FALSE	FALSE	72	0.6	11	invalid	#VALUE!
4	4	2	4	4	0	4	4	2	4	4	4	4	4	4	4	4	4	4	4	4	4	0	4	4	2	4	0	4	4	102	0.85	0	102	0.85
4	4	2	4	4	4	4	4	2	4	4	4	4	2	4	4	4	4	4	FALSE	FALSE	FALSE	FALSE	FALSE	FALSE	FALSE	FALSE	FALSE	FALSE	FALSE	70	0.583333	11	invalid	#VALUE!
4	4	4	2	4	4	4	4	2	FALSE	FALSE	FALSE	FALSE	FALSE	FALSE	FALSE	FALSE	FALSE	FALSE	FALSE	FALSE	FALSE	FALSE	FALSE	FALSE	FALSE	FALSE	FALSE	FALSE	FALSE	32	0.266667	21	invalid	#VALUE!
0	4	2	2	4	2	0	4	2	4	4	4	4	4	4	4	4	4	4	4	4	4	4	2	4	4	4	0	4	4	98	0.816667	0	98	0.816667
4	4	4	4	4	2	2	4	2	4	2	2	4	2	4	4	4	4	4	4	2	4	2	2	4	2	2	0	4	4	94	0.783333	0	94	0.783333
4	2	2	0	4	4	4	4	2	4	4	2	4	2	2	2	0	2	4	4	4	4	2	2	-2	4	2	0	4	4	80	0.666667	0	80	0.666667
4	4	2	4	4	4	0	4	2	4	2	0	2	2	4	4	4	2	4	4	2	0	4	2	4	2	4	4	4	0	86	0.716667	0	86	0.716667
4	4	2	4	4	4	2	4	2	4	4	2	4	2	4	4	4	4	2	FALSE	FALSE	FALSE	FALSE	FALSE	FALSE	FALSE	FALSE	FALSE	FALSE	FALSE	64	0.533333	11	invalid	#VALUE!
4	4	-2	4	4	4	0	2	2	4	4	2	4	2	4	4	4	0	2	4	4	4	4	2	4	4	4	0	4	4	90	0.75	0	90	0.75
4	2	2	4	4	4	2	4	2	4	2	4	4	4	4	4	4	4	4	4	4	4	2	2	4	4	2	0	4	4	100	0.833333	0	100	0.833333
0	4	2	4	4	2	0	4	2	2	2	2	4	2	4	2	4	2	4	4	2	4	2	2	2	4	4	4	4	4	86	0.716667	0	86	0.716667
4	4	2	4	4	2	-2	4	2	4	2	2	4	2	4	4	4	4	4	4	2	4	-2	4	4	0	4	0	4	4	86	0.716667	0	86	0.716667
4	4	4	2	4	4	2	2	4	4	4	4	4	4	4	4	4	4	4	2	2	0	2	4	4	4	4	4	4	4	104	0.866667	0	104	0.866667
4	4	4	4	0	2	2	4	2	4	4	2	4	4	4	4	4	2	-2	0	4	4	4	2	FALSE	2	4	0	-2	2	76	0.633333	1	76	0.633333
4	2	4	4	0	2	4	2	4	4	2	2	4	2	4	4	4	4	4	FALSE	FALSE	FALSE	FALSE	FALSE	FALSE	FALSE	FALSE	FALSE	FALSE	FALSE	60	0.5	11	invalid	#VALUE!
FALSE	FALSE	FALSE	FALSE	FALSE	FALSE	FALSE	FALSE	FALSE	FALSE	FALSE	FALSE	FALSE	FALSE	FALSE	FALSE	FALSE	FALSE	FALSE	FALSE	FALSE	FALSE	FALSE	FALSE	FALSE	FALSE	FALSE	FALSE	FALSE	FALSE	0	0	30	invalid	#VALUE!
4	4	2	4	4	4	4	4	2	4	4	0	4	2	4	4	4	4	4	4	2	4	4	2	2	2	2	4	4	4	100	0.833333	0	100	0.833333
4	2	2	2	4	0	2	2	2	4	2	2	4	4	2	4	4	4	4	0	2	4	4	2	2	4	4	4	4	4	88	0.733333	0	88	0.733333
4	4	2	4	0	2	2	4	4	4	4	4	4	4	2	4	4	4	4	4	4	4	2	2	4	2	4	4	4	4	102	0.85	0	102	0.85
4	4	2	4	4	4	0	4	2	4	4	2	2	2	4	4	4	4	4	4	4	4	4	4	2	0	4	4	4	4	100	0.833333	0	100	0.833333
FALSE	FALSE	FALSE	FALSE	FALSE	FALSE	FALSE	FALSE	FALSE	FALSE	FALSE	FALSE	FALSE	FALSE	FALSE	FALSE	FALSE	FALSE	FALSE	FALSE	FALSE	FALSE	FALSE	FALSE	FALSE	FALSE	FALSE	FALSE	FALSE	FALSE	0	0	30	invalid	#VALUE!
2	-2	2	2	4	2	4	4	4	4	4	2	2	2	2	4	4	4	2	4	0	4	2	2	2	2	2	0	4	4	78	0.65	0	78	0.65
4	4	2	4	4	4	4	4	2	2	4	4	4	2	4	4	4	4	4	4	4	4	4	4	4	2	2	4	4	4	108	0.9	0	108	0.9
4	4	2	2	4	4	4	4	2	4	4	2	4	4	4	4	4	2	4	4	4	4	4	4	2	4	4	2	4	4	106	0.883333	0	106	0.883333
4	4	2	4	2	2	4	4	2	4	4	2	2	2	2	4	4	2	4	4	4	4	2	2	0	0	4	0	4	4	86	0.716667	0	86	0.716667
4	4	2	4	4	2	2	4	2	4	4	2	4	2	4	2	4	4	4	2	2	4	2	2	2	2	4	4	4	0	90	0.75	0	90	0.75
0	2	2	4	4	0	0	4	2	4	4	2	2	2	4	4	4	4	4	0	4	4	2	2	4	4	4	4	4	4	88	0.733333	0	88	0.733333
4	2	2	2	4	4	2	4	0	0	2	2	2	2	4	4	4	4	4	4	2	4	2	2	4	2	4	0	4	4	84	0.7	0	84	0.7
FALSE	FALSE	FALSE	FALSE	FALSE	FALSE	FALSE	FALSE	FALSE	FALSE	FALSE	FALSE	FALSE	FALSE	FALSE	FALSE	FALSE	FALSE	FALSE	FALSE	FALSE	FALSE	FALSE	FALSE	FALSE	FALSE	FALSE	FALSE	FALSE	FALSE	0	0	30	invalid	#VALUE!
4	2	2	2	4	2	0	4	2	4	4	2	4	4	2	4	4	2	2	4	2	4	2	2	2	2	4	4	4	4	88	0.733333	0	88	0.733333
4	2	2	4	4	2	0	4	2	4	4	2	4	2	4	4	4	4	4	4	4	4	4	4	4	4	4	4	4	4	104	0.866667	0	104	0.866667
4	4	2	2	4	2	0	4	2	4	4	2	4	4	4	4	0	4	4	4	4	4	4	2	2	2	4	4	4	4	96	0.8	0	96	0.8
FALSE	FALSE	FALSE	FALSE	FALSE	FALSE	FALSE	FALSE	FALSE	FALSE	FALSE	FALSE	FALSE	FALSE	FALSE	FALSE	FALSE	FALSE	FALSE	FALSE	FALSE	FALSE	FALSE	FALSE	FALSE	FALSE	FALSE	FALSE	FALSE	FALSE	0	0	30	invalid	#VALUE!
FALSE	FALSE	FALSE	FALSE	FALSE	FALSE	FALSE	FALSE	FALSE	FALSE	FALSE	FALSE	FALSE	FALSE	FALSE	FALSE	FALSE	FALSE	FALSE	FALSE	FALSE	FALSE	FALSE	FALSE	FALSE	FALSE	FALSE	FALSE	FALSE	FALSE	0	0	30	invalid	#VALUE!
FALSE	FALSE	FALSE	FALSE	FALSE	FALSE	FALSE	FALSE	FALSE	FALSE	FALSE	FALSE	FALSE	FALSE	FALSE	FALSE	FALSE	FALSE	FALSE	FALSE	FALSE	FALSE	FALSE	FALSE	FALSE	FALSE	FALSE	FALSE	FALSE	FALSE	0	0	30	invalid	#VALUE!
4	4	2	4	4	4	4	4	2	4	4	0	2	4	4	4	4	4	4	4	4	4	4	2	2	2	4	4	4	4	104	0.866667	0	104	0.866667
FALSE	FALSE	FALSE	FALSE	FALSE	FALSE	FALSE	FALSE	FALSE	FALSE	FALSE	FALSE	FALSE	FALSE	FALSE	FALSE	FALSE	FALSE	FALSE	FALSE	FALSE	FALSE	FALSE	FALSE	FALSE	FALSE	FALSE	FALSE	FALSE	FALSE	0	0	30	invalid	#VALUE!
4	4	4	4	4	2	0	4	2	4	4	4	4	2	4	4	4	4	4	0	4	4	2	4	4	2	4	0	4	4	98	0.816667	0	98	0.816667
4	4	2	4	4	4	2	4	2	4	4	4	4	4	4	4	4	4	4	0	4	4	2	4	2	2	4	4	4	4	104	0.866667	0	104	0.866667
4	2	2	4	4	4	0	4	0	4	4	2	4	4	4	2	4	4	4	FALSE	FALSE	FALSE	FALSE	FALSE	FALSE	FALSE	FALSE	FALSE	FALSE	FALSE	60	0.5	11	invalid	#VALUE!
4	2	2	4	0	2	2	4	2	FALSE	FALSE	FALSE	FALSE	FALSE	FALSE	FALSE	FALSE	FALSE	FALSE	FALSE	FALSE	FALSE	FALSE	FALSE	FALSE	FALSE	FALSE	FALSE	FALSE	FALSE	22	0.183333	21	invalid	#VALUE!
4	2	2	4	4	4	2	4	2	4	4	2	4	2	2	4	4	4	4	0	4	4	2	4	4	4	4	4	4	4	100	0.833333	0	100	0.833333
4	2	2	4	0	2	4	4	2	0	4	2	2	2	2	4	4	4	4	4	4	0	4	4	4	2	4	4	4	4	90	0.75	0	90	0.75
4	2	2	2	4	4	0	4	-2	4	2	4	4	2	2	4	4	2	4	4	2	4	4	2	4	4	4	0	4	4	88	0.733333	0	88	0.733333
4	2	4	4	4	4	0	2	2	4	4	2	4	2	2	4	4	2	4	FALSE	FALSE	FALSE	FALSE	FALSE	FALSE	FALSE	FALSE	FALSE	FALSE	FALSE	58	0.483333	11	invalid	#VALUE!
4	2	2	2	4	2	0	4	2	4	4	2	4	2	4	4	4	2	4	4	4	4	2	4	2	2	4	4	4	4	94	0.783333	0	94	0.783333
4	2	2	4	4	2	4	4	2	4	2	2	4	4	4	4	4	4	2	4	4	4	4	4	4	4	2	4	4	4	104	0.866667	0	104	0.866667
4	2	2	2	4	2	0	4	4	0	2	4	-2	2	4	4	4	2	4	4	4	4	4	2	4	4	4	0	4	4	86	0.716667	0	86	0.716667
4	2	2	4	4	4	0	4	4	4	4	0	-2	2	4	4	4	4	4	FALSE	FALSE	FALSE	FALSE	FALSE	FALSE	FALSE	FALSE	FALSE	FALSE	FALSE	56	0.466667	11	invalid	#VALUE!
4	4	2	4	4	4	4	4	2	4	2	0	4	4	4	4	4	4	4	4	4	4	2	2	4	2	4	0	4	4	100	0.833333	0	100	0.833333
4	4	2	4	4	4	2	4	2	4	4	2	4	4	4	4	4	4	4	4	4	4	4	4	4	2	4	4	4	4	110	0.916667	0	110	0.916667
4	4	0	-2	0	2	4	4	4	-2	0	4	-2	-2	-2	4	4	-2	-2	FALSE	FALSE	FALSE	FALSE	FALSE	FALSE	FALSE	FALSE	FALSE	FALSE	FALSE	20	0.166667	11	invalid	#VALUE!
4	4	2	4	4	4	4	-2	4	4	2	2	4	2	4	4	4	2	4	4	4	4	4	4	4	2	2	4	4	4	100	0.833333	0	100	0.833333
4	4	0	2	0	2	4	4	2	4	2	2	4	4	4	4	4	4	4	4	4	4	2	2	2	2	4	4	4	0	90	0.75	0	90	0.75
4	4	2	4	4	FALSE	2	2	4	4	4	4	4	4	4	4	4	0	4	4	4	4	2	2	0	4	2	4	4	0	92	0.766667	1	92	0.766667
4	2	2	4	4	4	4	4	2	4	2	4	4	4	2	4	4	4	4	4	2	4	2	2	4	4	4	4	4	4	104	0.866667	0	104	0.866667
4	4	2	4	4	4	0	4	2	4	4	4	2	2	4	4	4	4	4	4	4	4	2	2	4	2	4	4	4	4	102	0.85	0	102	0.85
4	2	2	4	4	4	4	4	0	FALSE	FALSE	FALSE	FALSE	FALSE	FALSE	FALSE	FALSE	FALSE	FALSE	FALSE	FALSE	FALSE	FALSE	FALSE	FALSE	FALSE	FALSE	FALSE	FALSE	FALSE	28	0.233333	21	invalid	#VALUE!
4	4	2	2	4	2	4	4	2	4	4	2	4	2	4	2	4	2	4	4	4	4	2	2	2	2	4	0	4	4	92	0.766667	0	92	0.766667
4	2	2	4	4	4	0	4	4	4	4	4	4	2	2	4	4	4	4	4	2	4	2	4	4	2	4	4	4	4	102	0.85	0	102	0.85
2	4	2	4	4	2	4	4	4	4	4	2	2	2	2	4	4	4	4	4	4	0	2	2	2	4	4	4	4	4	96	0.8	0	96	0.8
4	4	4	4	4	4	4	4	2	4	4	4	4	2	4	4	4	4	4	4	2	4	4	2	4	4	2	4	4	4	110	0.916667	0	110	0.916667
4	4	4	4	4	4	0	4	2	4	4	2	2	2	2	4	4	2	4	4	4	4	4	2	4	4	4	0	4	4	98	0.816667	0	98	0.816667
4	2	4	4	2	2	0	2	4	4	4	0	4	4	2	4	0	0	2	2	4	4	4	2	2	0	4	0	4	2	76	0.633333	0	76	0.633333
FALSE	FALSE	FALSE	FALSE	FALSE	FALSE	FALSE	FALSE	FALSE	FALSE	FALSE	FALSE	FALSE	FALSE	FALSE	FALSE	FALSE	FALSE	FALSE	FALSE	FALSE	FALSE	FALSE	FALSE	FALSE	FALSE	FALSE	FALSE	FALSE	FALSE	0	0	30	invalid	#VALUE!
2	2	2	2	4	2	-2	4	2	4	2	2	4	2	4	4	4	2	4	0	4	4	4	2	2	2	4	4	4	0	80	0.666667	0	80	0.666667
4	4	2	4	4	4	0	4	2	4	2	0	2	2	4	4	4	2	4	4	4	4	2	2	2	2	4	0	4	4	88	0.733333	0	88	0.733333
FALSE	FALSE	FALSE	FALSE	FALSE	FALSE	FALSE	FALSE	FALSE	FALSE	FALSE	FALSE	FALSE	FALSE	FALSE	FALSE	FALSE	FALSE	FALSE	FALSE	FALSE	FALSE	FALSE	FALSE	FALSE	FALSE	FALSE	FALSE	FALSE	FALSE	0	0	30	invalid	#VALUE!
4	4	2	4	4	4	2	4	0	4	2	4	4	4	4	4	4	4	4	4	4	4	4	2	4	4	4	0	4	4	104	0.866667	0	104	0.866667
4	4	2	4	4	4	0	4	2	4	4	2	4	2	2	4	4	4	4	4	2	4	2	2	4	2	4	0	4	4	94	0.783333	0	94	0.783333
4	4	2	4	4	0	0	4	0	4	4	2	4	4	4	2	4	4	4	4	2	4	4	4	2	4	4	4	2	4	96	0.8	0	96	0.8
4	2	4	4	-2	2	0	2	-2	4	2	0	4	0	2	4	4	0	4	0	4	4	4	2	4	2	2	4	4	4	72	0.6	0	72	0.6
0	4	0	2	0	2	4	2	2	4	4	0	4	4	2	4	4	4	4	4	4	0	2	2	0	2	4	0	4	2	74	0.616667	0	74	0.616667
4	4	2	4	4	2	2	4	2	4	2	2	4	2	4	4	4	4	4	4	4	4	2	2	4	2	2	4	4	0	94	0.783333	0	94	0.783333
FALSE	FALSE	FALSE	FALSE	FALSE	FALSE	FALSE	FALSE	FALSE	FALSE	FALSE	FALSE	FALSE	FALSE	FALSE	FALSE	FALSE	FALSE	FALSE	FALSE	FALSE	FALSE	FALSE	FALSE	FALSE	FALSE	FALSE	FALSE	FALSE	FALSE	0	0	30	invalid	#VALUE!
4	4	2	4	0	4	2	2	2	4	4	2	2	4	2	4	4	2	4	4	4	4	4	2	4	4	2	2	4	4	94	0.783333	0	94	0.783333
4	4	4	4	4	4	0	4	2	4	4	2	4	2	4	4	4	0	4	4	4	4	4	4	2	4	4	4	4	4	104	0.866667	0	104	0.866667
4	2	2	4	4	0	0	4	2	4	2	0	4	2	4	4	4	4	4	4	2	4	2	2	4	2	4	4	4	4	90	0.75	0	90	0.75
4	4	4	4	2	0	2	2	2	4	4	2	2	2	4	2	4	4	4	0	4	4	2	4	-2	2	4	4	2	4	84	0.7	0	84	0.7
4	4	0	4	4	4	0	4	4	4	2	0	2	2	2	2	4	4	-2	2	4	4	2	4	-2	4	4	4	4	4	82	0.683333	0	82	0.683333
4	2	2	4	4	2	4	4	2	4	4	2	4	2	2	4	4	2	4	4	4	4	2	4	4	2	4	4	4	4	100	0.833333	0	100	0.833333
4	4	2	4	4	4	4	2	2	4	4	4	4	4	4	4	4	4	4	4	4	4	0	2	4	4	4	4	4	0	104	0.866667	0	104	0.866667
4	4	4	4	4	4	0	2	4	4	2	2	4	4	2	4	4	2	4	4	4	4	2	2	4	4	4	0	4	4	98	0.816667	0	98	0.816667
FALSE	FALSE	FALSE	FALSE	FALSE	FALSE	FALSE	FALSE	FALSE	FALSE	FALSE	FALSE	FALSE	FALSE	FALSE	FALSE	FALSE	FALSE	FALSE	FALSE	FALSE	FALSE	FALSE	FALSE	FALSE	FALSE	FALSE	FALSE	FALSE	FALSE	0	0	30	invalid	#VALUE!
4	4	2	4	4	4	FALSE	4	2	FALSE	FALSE	FALSE	FALSE	FALSE	FALSE	FALSE	FALSE	FALSE	FALSE	FALSE	FALSE	FALSE	FALSE	FALSE	FALSE	FALSE	FALSE	FALSE	FALSE	FALSE	28	0.233333	22	invalid	#VALUE!
4	2	2	4	4	4	4	4	2	4	4	0	4	2	4	4	4	4	4	4	4	4	4	2	4	2	2	4	2	4	100	0.833333	0	100	0.833333
4	2	4	4	4	2	0	4	-2	4	4	-2	2	2	4	4	4	4	4	4	4	4	2	4	2	4	4	4	4	4	92	0.766667	0	92	0.766667
4	2	2	4	4	4	4	4	4	4	2	2	4	4	4	4	4	0	4	4	4	4	4	4	2	4	2	0	4	4	100	0.833333	0	100	0.833333
4	4	2	4	4	4	0	4	0	4	2	2	4	2	4	4	4	4	4	4	2	4	2	4	4	2	4	4	4	4	98	0.816667	0	98	0.816667
4	4	2	4	4	2	0	4	4	4	2	2	4	2	4	2	4	4	4	0	4	4	2	2	4	2	4	0	4	4	90	0.75	0	90	0.75
4	4	2	4	4	4	0	4	2	4	2	2	4	4	4	4	4	4	4	4	4	4	2	2	4	2	4	4	4	4	102	0.85	0	102	0.85
4	4	4	4	4	0	0	4	2	4	4	0	0	2	4	2	4	2	2	4	4	4	2	2	4	4	4	0	4	4	86	0.716667	0	86	0.716667
FALSE	FALSE	FALSE	FALSE	FALSE	FALSE	FALSE	FALSE	FALSE	FALSE	FALSE	FALSE	FALSE	FALSE	FALSE	FALSE	FALSE	FALSE	FALSE	FALSE	FALSE	FALSE	FALSE	FALSE	FALSE	FALSE	FALSE	FALSE	FALSE	FALSE	0	0	30	invalid	#VALUE!
4	FALSE	FALSE	FALSE	FALSE	FALSE	FALSE	FALSE	FALSE	FALSE	FALSE	FALSE	FALSE	FALSE	FALSE	FALSE	FALSE	FALSE	FALSE	FALSE	FALSE	FALSE	FALSE	FALSE	FALSE	FALSE	FALSE	FALSE	FALSE	FALSE	4	0.0333333	29	invalid	#VALUE!
4	4	4	4	4	4	0	4	2	4	2	4	4	2	4	4	4	4	4	4	4	4	4	4	2	2	2	4	4	4	104	0.866667	0	104	0.866667
4	4	2	4	4	4	2	4	2	4	4	2	4	2	2	4	4	4	4	4	4	4	2	4	4	2	2	4	4	4	102	0.85	0	102	0.85
FALSE	FALSE	FALSE	FALSE	FALSE	FALSE	FALSE	FALSE	FALSE	FALSE	FALSE	FALSE	FALSE	FALSE	FALSE	FALSE	FALSE	FALSE	FALSE	FALSE	FALSE	FALSE	FALSE	FALSE	FALSE	FALSE	FALSE	FALSE	FALSE	FALSE	0	0	30	invalid	#VALUE!
4	4	0	2	2	4	2	4	2	4	4	0	4	4	4	4	4	4	4	4	4	4	2	2	4	4	4	4	4	4	100	0.833333	0	100	0.833333
4	2	2	4	4	4	0	4	2	4	2	4	4	2	4	4	4	4	4	4	4	4	4	4	4	2	4	0	4	0	96	0.8	0	96	0.8
4	2	2	2	4	2	4	4	2	4	2	0	4	2	4	FALSE	4	0	4	4	4	4	4	2	2	4	4	4	4	4	90	0.75	1	90	0.75
4	4	2	4	4	2	0	4	4	4	4	4	4	2	4	4	4	2	4	4	4	4	2	4	4	2	4	0	4	4	100	0.833333	0	100	0.833333
FALSE	FALSE	FALSE	FALSE	FALSE	FALSE	FALSE	FALSE	FALSE	FALSE	FALSE	FALSE	FALSE	FALSE	FALSE	FALSE	FALSE	FALSE	FALSE	FALSE	FALSE	FALSE	FALSE	FALSE	FALSE	FALSE	FALSE	FALSE	FALSE	FALSE	0	0	30	invalid	#VALUE!
4	4	2	4	4	4	0	4	2	4	4	2	4	2	2	4	4	4	4	4	4	4	4	2	4	2	4	4	4	0	98	0.816667	0	98	0.816667
4	4	2	4	4	4	0	4	2	4	2	2	2	2	4	4	4	4	4	4	4	4	2	2	4	2	2	4	4	4	96	0.8	0	96	0.8
FALSE	FALSE	FALSE	FALSE	FALSE	FALSE	FALSE	FALSE	FALSE	FALSE	FALSE	FALSE	FALSE	FALSE	FALSE	FALSE	FALSE	FALSE	FALSE	FALSE	FALSE	FALSE	FALSE	FALSE	FALSE	FALSE	FALSE	FALSE	FALSE	FALSE	0	0	30	invalid	#VALUE!
4	4	2	4	4	0	0	4	0	4	4	4	2	4	2	4	4	0	4	0	4	4	2	2	2	2	4	0	4	0	78	0.65	0	78	0.65
4	4	2	4	4	4	2	4	2	4	2	4	4	4	4	4	4	4	4	0	4	4	2	2	4	4	4	4	4	4	104	0.866667	0	104	0.866667
-2	4	2	4	0	2	2	2	0	4	2	2	4	2	2	4	4	0	2	4	2	4	0	2	2	2	2	4	4	-2	64	0.533333	0	64	0.533333
4	2	2	0	4	4	0	2	0	4	4	2	4	2	4	4	2	4	4	4	4	4	2	2	4	4	4	0	4	4	88	0.733333	0	88	0.733333
FALSE	4	2	4	4	2	0	4	2	4	4	2	4	2	2	4	4	FALSE	4	4	4	4	FALSE	2	4	2	2	FALSE	FALSE	4	78	0.65	5	invalid	#VALUE!
4	2	2	4	4	2	0	2	4	4	2	2	4	4	4	4	4	4	4	0	4	4	2	2	4	2	4	4	4	4	94	0.783333	0	94	0.783333
4	4	2	4	4	4	0	4	2	2	2	0	4	4	4	4	4	4	4	4	4	4	4	2	4	2	2	4	2	4	96	0.8	0	96	0.8
4	4	2	4	4	0	0	4	2	4	2	2	4	2	4	4	4	4	4	0	4	4	2	2	4	2	4	0	4	4	88	0.733333	0	88	0.733333
4	2	2	4	4	2	0	4	4	4	2	2	4	4	4	4	4	0	4	4	2	4	2	2	4	0	4	4	4	4	92	0.766667	0	92	0.766667
4	2	2	4	0	2	2	4	2	4	2	2	4	4	4	0	0	2	4	2	4	0	2	2	2	2	4	0	2	0	68	0.566667	0	68	0.566667
4	4	2	4	4	4	0	4	2	4	4	0	4	2	4	4	4	4	4	4	2	4	2	4	4	4	2	4	4	4	100	0.833333	0	100	0.833333
4	2	2	2	4	4	2	4	2	4	4	2	4	2	2	0	4	4	4	4	4	4	4	2	4	4	4	4	2	FALSE	92	0.766667	1	92	0.766667
4	2	2	4	4	4	0	4	2	4	4	4	4	2	4	4	4	2	4	4	4	4	2	4	4	2	4	4	4	4	102	0.85	0	102	0.85
4	2	2	4	0	2	2	4	2	4	4	2	4	4	4	0	4	4	4	4	4	4	2	2	4	2	4	0	2	4	88	0.733333	0	88	0.733333
4	4	2	4	0	4	2	4	2	4	4	2	4	4	4	4	4	2	4	4	4	4	4	2	2	4	4	4	4	4	102	0.85	0	102	0.85
4	2	2	4	4	2	2	2	2	4	2	2	4	2	4	4	4	4	4	4	2	4	2	2	2	4	4	-2	4	4	88	0.733333	0	88	0.733333
4	2	FALSE	4	4	0	4	4	2	4	4	2	4	4	4	4	4	FALSE	4	4	4	4	2	2	FALSE	4	4	4	4	4	94	0.783333	3	invalid	#VALUE!
4	4	2	4	4	4	0	2	2	4	4	4	4	4	4	4	4	4	4	4	2	4	2	4	4	2	2	4	4	4	102	0.85	0	102	0.85
4	4	2	2	4	4	0	4	0	4	2	2	4	4	4	4	4	2	4	4	4	0	4	2	2	4	2	4	4	4	92	0.766667	0	92	0.766667
4	4	4	4	4	4	4	4	2	4	4	4	4	4	4	4	4	4	4	4	4	4	4	4	4	4	2	0	4	0	108	0.9	0	108	0.9
4	4	2	4	4	2	0	4	4	4	4	2	4	2	4	4	4	2	4	FALSE	FALSE	FALSE	FALSE	FALSE	FALSE	FALSE	FALSE	FALSE	FALSE	FALSE	62	0.516667	11	invalid	#VALUE!
4	4	0	4	4	2	2	4	2	4	4	2	4	2	4	2	4	4	4	FALSE	FALSE	FALSE	FALSE	FALSE	FALSE	FALSE	FALSE	FALSE	FALSE	FALSE	60	0.5	11	invalid	#VALUE!
4	4	2	4	4	4	0	4	2	4	2	2	4	2	4	4	4	0	4	4	2	4	2	4	4	4	4	0	4	4	94	0.783333	0	94	0.783333
4	2	2	4	4	4	4	4	-2	4	4	2	4	2	4	4	4	4	4	4	4	0	4	2	4	4	4	4	4	4	100	0.833333	0	100	0.833333
4	4	2	4	4	4	0	4	2	4	4	2	4	2	4	4	4	0	4	4	4	0	4	2	2	2	2	4	4	4	92	0.766667	0	92	0.766667
4	4	2	4	2	4	0	4	2	FALSE	FALSE	FALSE	FALSE	FALSE	FALSE	FALSE	FALSE	FALSE	FALSE	FALSE	FALSE	FALSE	FALSE	FALSE	FALSE	FALSE	FALSE	FALSE	FALSE	FALSE	26	0.216667	21	invalid	#VALUE!
4	2	2	4	4	4	0	4	2	4	4	4	4	2	4	4	0	2	2	4	4	4	2	4	4	2	2	4	2	4	92	0.766667	0	92	0.766667
4	4	2	4	4	4	4	4	2	4	4	0	4	2	4	4	4	2	4	0	4	4	2	2	4	2	4	0	4	4	94	0.783333	0	94	0.783333
4	4	2	4	4	2	4	4	2	2	4	4	2	4	0	4	4	4	4	0	4	4	-2	4	2	4	4	2	2	4	90	0.75	0	90	0.75
4	4	0	2	2	4	2	4	2	4	4	0	4	4	4	4	4	4	4	FALSE	FALSE	FALSE	FALSE	FALSE	FALSE	FALSE	FALSE	FALSE	FALSE	FALSE	60	0.5	11	invalid	#VALUE!
FALSE	FALSE	FALSE	FALSE	FALSE	FALSE	FALSE	FALSE	FALSE	FALSE	FALSE	FALSE	FALSE	FALSE	FALSE	FALSE	FALSE	FALSE	FALSE	FALSE	FALSE	FALSE	FALSE	FALSE	FALSE	FALSE	FALSE	FALSE	FALSE	FALSE	0	0	30	invalid	#VALUE!
4	2	4	4	0	4	2	0	4	FALSE	FALSE	FALSE	FALSE	FALSE	FALSE	FALSE	FALSE	FALSE	FALSE	FALSE	FALSE	FALSE	FALSE	FALSE	FALSE	FALSE	FALSE	FALSE	FALSE	FALSE	24	0.2	21	invalid	#VALUE!
FALSE	FALSE	FALSE	FALSE	FALSE	FALSE	FALSE	FALSE	FALSE	FALSE	FALSE	FALSE	FALSE	FALSE	FALSE	FALSE	FALSE	FALSE	FALSE	FALSE	FALSE	FALSE	FALSE	FALSE	FALSE	FALSE	FALSE	FALSE	FALSE	FALSE	0	0	30	invalid	#VALUE!
4	2	2	4	4	2	2	4	2	4	2	2	4	2	4	4	4	4	4	4	2	4	2	2	0	4	2	4	4	4	92	0.766667	0	92	0.766667
4	4	2	4	4	4	2	4	2	4	4	4	4	2	4	4	4	4	4	4	4	4	4	2	2	4	4	4	4	4	108	0.9	0	108	0.9
4	4	2	4	FALSE	4	FALSE	FALSE	FALSE	FALSE	FALSE	FALSE	FALSE	FALSE	FALSE	FALSE	FALSE	FALSE	FALSE	FALSE	FALSE	FALSE	FALSE	FALSE	FALSE	FALSE	FALSE	FALSE	FALSE	FALSE	18	0.15	25	invalid	#VALUE!
FALSE	FALSE	FALSE	FALSE	FALSE	FALSE	FALSE	FALSE	FALSE	FALSE	FALSE	FALSE	FALSE	FALSE	FALSE	FALSE	FALSE	FALSE	FALSE	FALSE	FALSE	FALSE	FALSE	FALSE	FALSE	FALSE	FALSE	FALSE	FALSE	FALSE	0	0	30	invalid	#VALUE!
2	2	2	2	4	2	4	4	0	4	2	4	2	0	4	0	2	2	2	0	2	4	0	2	2	2	2	0	4	4	66	0.55	0	66	0.55
FALSE	FALSE	FALSE	FALSE	FALSE	FALSE	FALSE	FALSE	FALSE	FALSE	FALSE	FALSE	FALSE	FALSE	FALSE	FALSE	FALSE	FALSE	FALSE	FALSE	FALSE	FALSE	FALSE	FALSE	FALSE	FALSE	FALSE	FALSE	FALSE	FALSE	0	0	30	invalid	#VALUE!
4	4	4	4	FALSE	4	0	4	4	4	4	4	4	2	4	2	4	2	4	4	4	4	2	2	2	4	4	0	4	4	96	0.8	1	96	0.8
4	4	4	4	4	2	0	4	2	4	2	2	4	4	2	4	4	4	4	4	4	4	4	2	2	2	4	4	4	4	100	0.833333	0	100	0.833333
FALSE	FALSE	FALSE	FALSE	FALSE	FALSE	FALSE	FALSE	FALSE	FALSE	FALSE	FALSE	FALSE	FALSE	FALSE	FALSE	FALSE	FALSE	FALSE	FALSE	FALSE	FALSE	FALSE	FALSE	FALSE	FALSE	FALSE	FALSE	FALSE	FALSE	0	0	30	invalid	#VALUE!
4	4	4	4	4	2	4	4	4	4	2	4	4	2	4	4	4	2	4	2	2	4	2	4	4	2	2	0	4	4	98	0.816667	0	98	0.816667
4	4	2	4	4	4	0	4	4	4	2	2	4	4	4	4	4	0	4	4	4	4	2	4	4	4	4	4	4	4	104	0.866667	0	104	0.866667
4	2	2	4	4	4	4	4	4	4	4	4	4	2	4	4	4	0	4	4	4	4	2	4	4	2	4	4	4	4	106	0.883333	0	106	0.883333
4	4	2	4	4	2	2	4	2	4	2	2	4	2	4	4	0	4	4	4	4	4	4	2	4	4	4	0	4	4	96	0.8	0	96	0.8
4	2	2	4	0	0	0	4	2	4	2	2	2	2	4	4	0	4	4	4	2	4	4	2	2	2	4	0	4	4	78	0.65	0	78	0.65
4	2	4	2	4	2	2	2	2	4	4	0	4	2	4	2	4	4	4	4	0	4	2	2	4	2	4	4	4	4	90	0.75	0	90	0.75
4	2	2	4	4	2	0	4	4	4	4	4	4	2	2	4	4	4	4	4	4	4	4	4	4	4	4	4	4	4	106	0.883333	0	106	0.883333
4	4	4	2	2	2	2	4	2	0	4	2	4	0	2	4	4	2	4	0	4	2	4	4	4	2	4	0	4	4	84	0.7	0	84	0.7
0	2	2	2	4	2	-2	4	2	4	4	2	4	4	4	4	4	0	4	4	4	4	-2	2	4	0	4	0	4	4	78	0.65	0	78	0.65
4	2	2	2	4	2	2	4	4	4	4	2	4	0	2	0	4	4	4	0	4	4	2	2	4	4	4	4	4	4	90	0.75	0	90	0.75
4	2	2	2	4	2	-2	4	2	4	2	2	4	2	4	4	4	2	4	4	2	4	4	2	4	4	4	0	4	4	88	0.733333	0	88	0.733333
4	4	2	4	4	FALSE	4	4	2	4	2	4	2	2	4	4	4	2	4	4	2	4	2	2	-2	4	4	0	4	4	88	0.733333	1	88	0.733333
4	4	2	4	4	4	2	4	2	4	4	2	4	2	4	4	4	2	2	2	4	4	4	2	-2	2	4	4	4	4	94	0.783333	0	94	0.783333
4	2	2	4	4	4	2	4	0	4	4	4	4	2	4	4	4	4	4	0	4	4	2	2	4	2	2	4	4	4	96	0.8	0	96	0.8
4	4	2	4	4	4	4	4	4	4	4	4	4	4	4	4	4	2	4	0	4	4	4	4	4	4	4	4	4	4	112	0.933333	0	112	0.933333
4	4	2	4	4	2	0	4	2	4	2	2	-2	2	2	4	4	4	4	4	4	4	4	2	2	4	4	4	4	4	92	0.766667	0	92	0.766667
FALSE	FALSE	FALSE	FALSE	FALSE	FALSE	FALSE	FALSE	FALSE	FALSE	FALSE	FALSE	FALSE	FALSE	FALSE	FALSE	FALSE	FALSE	FALSE	FALSE	FALSE	FALSE	FALSE	FALSE	FALSE	FALSE	FALSE	FALSE	FALSE	FALSE	0	0	30	invalid	#VALUE!
FALSE	FALSE	FALSE	FALSE	FALSE	FALSE	FALSE	FALSE	FALSE	FALSE	FALSE	FALSE	FALSE	FALSE	FALSE	FALSE	FALSE	FALSE	FALSE	FALSE	FALSE	FALSE	FALSE	FALSE	FALSE	FALSE	FALSE	FALSE	FALSE	FALSE	0	0	30	invalid	#VALUE!
4	2	2	2	2	4	4	4	4	4	4	2	4	2	4	4	4	4	4	4	2	4	4	4	4	4	4	0	4	4	102	0.85	0	102	0.85
2	4	2	4	4	4	0	4	2	4	2	2	4	2	2	4	4	4	4	4	4	4	4	2	4	2	4	4	4	4	98	0.816667	0	98	0.816667
4	4	2	4	2	4	4	4	2	4	2	2	4	2	4	4	4	4	-2	4	4	4	2	4	0	2	4	4	4	4	94	0.783333	0	94	0.783333
FALSE	FALSE	FALSE	FALSE	FALSE	FALSE	FALSE	FALSE	FALSE	FALSE	FALSE	FALSE	FALSE	FALSE	FALSE	FALSE	FALSE	FALSE	FALSE	FALSE	FALSE	FALSE	FALSE	FALSE	FALSE	FALSE	FALSE	FALSE	FALSE	FALSE	0	0	30	invalid	#VALUE!
FALSE	FALSE	FALSE	FALSE	FALSE	FALSE	FALSE	FALSE	FALSE	FALSE	FALSE	FALSE	FALSE	FALSE	FALSE	FALSE	FALSE	FALSE	FALSE	FALSE	FALSE	FALSE	FALSE	FALSE	FALSE	FALSE	FALSE	FALSE	FALSE	FALSE	0	0	30	invalid	#VALUE!
4	2	4	4	0	0	2	2	2	4	4	2	4	2	4	4	4	2	4	4	4	4	2	4	4	4	4	0	4	4	92	0.766667	0	92	0.766667
4	4	2	4	4	4	2	4	2	4	4	2	4	4	4	4	4	4	2	4	4	4	4	2	4	4	4	0	4	4	104	0.866667	0	104	0.866667
4	2	2	4	2	4	4	4	4	FALSE	FALSE	FALSE	FALSE	FALSE	FALSE	FALSE	FALSE	FALSE	FALSE	FALSE	FALSE	FALSE	FALSE	FALSE	FALSE	FALSE	FALSE	FALSE	FALSE	FALSE	30	0.25	21	invalid	#VALUE!
4	2	2	4	4	2	0	4	4	4	4	2	4	4	4	4	4	4	4	4	4	4	2	4	2	4	2	4	4	4	102	0.85	0	102	0.85
4	2	2	4	4	4	0	4	2	4	4	2	4	2	4	4	4	4	2	4	4	4	2	4	4	2	4	0	4	4	96	0.8	0	96	0.8
FALSE	FALSE	FALSE	FALSE	FALSE	FALSE	FALSE	FALSE	FALSE	FALSE	FALSE	FALSE	FALSE	FALSE	FALSE	FALSE	FALSE	FALSE	FALSE	FALSE	FALSE	FALSE	FALSE	FALSE	FALSE	FALSE	FALSE	FALSE	FALSE	FALSE	0	0	30	invalid	#VALUE!
4	2	2	4	2	2	4	4	2	4	4	0	4	2	4	4	4	FALSE	4	4	4	4	2	2	2	2	FALSE	0	4	4	84	0.7	2	invalid	#VALUE!
4	4	2	4	4	2	2	4	2	4	2	2	4	2	4	4	4	2	4	0	4	4	2	2	2	2	2	0	4	4	86	0.716667	0	86	0.716667
0	4	2	4	4	2	0	4	2	4	2	0	4	2	2	4	4	4	4	4	4	4	2	4	4	2	4	0	4	4	88	0.733333	0	88	0.733333
2	4	2	4	4	0	0	4	2	4	2	2	4	2	4	4	4	4	4	4	4	4	2	2	4	4	4	0	4	4	92	0.766667	0	92	0.766667
FALSE	FALSE	FALSE	FALSE	FALSE	4	4	FALSE	2	4	FALSE	2	FALSE	FALSE	FALSE	FALSE	FALSE	FALSE	4	4	4	4	FALSE	2	FALSE	FALSE	2	FALSE	FALSE	FALSE	36	0.3	19	invalid	#VALUE!
4	4	2	4	4	4	0	4	2	4	4	0	4	4	4	4	4	4	4	4	4	4	4	4	4	2	4	4	4	4	106	0.883333	0	106	0.883333
4	4	FALSE	4	4	4	0	4	2	4	4	2	4	4	4	4	4	4	4	4	4	4	4	4	4	2	2	0	4	4	100	0.833333	1	100	0.833333
4	4	2	4	4	0	0	4	2	4	4	4	2	4	2	4	4	4	2	4	4	4	2	4	4	2	2	0	2	4	90	0.75	0	90	0.75
4	2	4	4	4	4	2	4	2	4	2	0	4	2	4	4	4	4	4	0	2	4	4	4	2	4	4	2	4	0	92	0.766667	0	92	0.766667
FALSE	FALSE	FALSE	FALSE	FALSE	FALSE	FALSE	FALSE	FALSE	FALSE	FALSE	FALSE	FALSE	FALSE	FALSE	FALSE	FALSE	FALSE	FALSE	FALSE	FALSE	FALSE	FALSE	FALSE	FALSE	FALSE	FALSE	FALSE	FALSE	FALSE	0	0	30	invalid	#VALUE!
2	2	2	4	4	2	0	4	2	4	2	2	2	2	4	4	4	4	2	0	2	4	0	2	0	2	4	4	2	4	76	0.633333	0	76	0.633333
4	2	2	4	4	2	0	2	2	4	4	2	4	2	0	4	4	4	2	0	4	4	2	4	4	4	4	4	4	4	90	0.75	0	90	0.75
4	2	2	4	4	2	2	4	2	4	2	4	2	4	4	4	4	2	4	4	4	4	2	2	4	4	2	4	4	4	98	0.816667	0	98	0.816667
4	2	2	4	0	4	2	2	2	4	4	4	4	4	4	2	4	2	4	4	2	4	-2	4	4	4	4	4	2	4	92	0.766667	0	92	0.766667
4	4	2	4	4	4	0	4	2	4	2	2	4	2	4	4	4	2	4	0	0	0	4	2	2	2	4	4	4	4	86	0.716667	0	86	0.716667
FALSE	FALSE	FALSE	FALSE	FALSE	FALSE	FALSE	FALSE	FALSE	FALSE	FALSE	FALSE	FALSE	FALSE	FALSE	FALSE	FALSE	FALSE	FALSE	FALSE	FALSE	FALSE	FALSE	FALSE	FALSE	FALSE	FALSE	FALSE	FALSE	FALSE	0	0	30	invalid	#VALUE!
4	4	2	4	4	4	0	4	4	4	4	2	4	2	4	4	4	2	4	0	4	4	0	2	4	4	4	4	4	4	98	0.816667	0	98	0.816667
4	4	2	4	4	2	2	4	2	4	4	0	4	2	4	4	4	4	4	2	2	4	2	2	2	2	4	0	4	4	90	0.75	0	90	0.75
4	4	-2	4	4	4	0	4	2	4	2	2	4	4	2	4	4	4	4	4	2	4	4	2	4	2	4	4	4	4	96	0.8	0	96	0.8
4	4	2	4	4	2	0	4	0	4	4	4	4	4	4	4	4	4	4	4	4	4	0	4	4	4	4	0	4	4	100	0.833333	0	100	0.833333
4	4	2	4	4	2	0	2	4	FALSE	FALSE	FALSE	FALSE	FALSE	FALSE	FALSE	FALSE	FALSE	FALSE	FALSE	FALSE	FALSE	FALSE	FALSE	FALSE	FALSE	FALSE	FALSE	FALSE	FALSE	26	0.216667	21	invalid	#VALUE!
4	4	2	4	4	4	4	4	2	4	2	2	4	2	4	4	0	0	2	0	4	4	2	2	4	4	4	4	4	4	92	0.766667	0	92	0.766667
4	4	2	4	4	2	4	4	2	FALSE	FALSE	FALSE	FALSE	FALSE	FALSE	FALSE	FALSE	FALSE	FALSE	FALSE	FALSE	FALSE	FALSE	FALSE	FALSE	FALSE	FALSE	FALSE	FALSE	FALSE	30	0.25	21	invalid	#VALUE!
FALSE	FALSE	FALSE	FALSE	FALSE	FALSE	FALSE	FALSE	FALSE	FALSE	FALSE	FALSE	FALSE	FALSE	FALSE	FALSE	FALSE	FALSE	FALSE	FALSE	FALSE	FALSE	FALSE	FALSE	FALSE	FALSE	FALSE	FALSE	FALSE	FALSE	0	0	30	invalid	#VALUE!
4	4	2	4	4	2	0	4	2	4	4	4	4	2	4	4	4	4	4	4	4	4	2	4	4	4	4	4	4	4	106	0.883333	0	106	0.883333
4	4	2	4	4	4	4	4	2	4	4	2	4	4	4	4	4	4	4	4	4	4	4	4	4	2	4	4	4	4	112	0.933333	0	112	0.933333
4	4	2	4	4	4	2	4	4	4	4	4	2	4	4	4	4	4	4	4	4	4	4	4	4	4	2	4	4	4	112	0.933333	0	112	0.933333
4	2	2	4	4	2	0	4	2	4	4	0	4	2	2	4	4	2	4	4	4	4	4	2	4	4	2	0	4	4	90	0.75	0	90	0.75
FALSE	FALSE	FALSE	FALSE	FALSE	FALSE	FALSE	FALSE	FALSE	FALSE	FALSE	FALSE	FALSE	FALSE	FALSE	FALSE	FALSE	FALSE	FALSE	FALSE	FALSE	FALSE	FALSE	FALSE	FALSE	FALSE	FALSE	FALSE	FALSE	FALSE	0	0	30	invalid	#VALUE!
4	4	2	4	4	2	0	4	2	4	2	2	4	2	4	4	4	4	4	4	2	4	2	4	2	2	4	4	4	4	96	0.8	0	96	0.8
4	2	4	2	0	2	2	2	4	4	4	2	4	2	4	4	4	4	4	4	2	0	2	2	4	2	2	4	4	4	88	0.733333	0	88	0.733333
4	2	4	4	4	0	2	4	2	4	2	4	4	2	4	4	4	4	4	0	4	4	2	2	4	2	4	2	4	4	94	0.783333	0	94	0.783333
0	2	2	4	4	4	4	4	2	4	2	2	4	4	4	4	4	2	4	4	4	4	4	2	4	2	4	4	4	4	100	0.833333	0	100	0.833333
4	4	2	4	4	2	4	4	2	4	4	2	2	2	4	4	4	0	2	4	4	4	2	-2	4	2	4	4	4	4	92	0.766667	0	92	0.766667
4	4	4	4	4	4	0	4	4	4	4	2	4	2	4	4	4	4	4	0	2	4	2	2	4	2	4	0	4	4	96	0.8	0	96	0.8
4	2	2	4	4	4	0	4	2	4	4	4	4	4	4	4	4	4	4	4	4	4	2	4	4	2	4	4	4	4	106	0.883333	0	106	0.883333
4	2	2	4	4	4	4	4	2	4	4	2	4	2	4	4	4	4	4	0	4	4	4	2	4	2	4	4	4	4	102	0.85	0	102	0.85
4	2	2	4	4	4	0	4	2	4	2	4	4	2	2	4	4	4	4	4	2	4	4	4	4	2	4	0	4	4	96	0.8	0	96	0.8
FALSE	FALSE	FALSE	FALSE	FALSE	FALSE	FALSE	FALSE	FALSE	FALSE	FALSE	FALSE	FALSE	FALSE	FALSE	FALSE	FALSE	FALSE	FALSE	FALSE	FALSE	FALSE	FALSE	FALSE	FALSE	FALSE	FALSE	FALSE	FALSE	FALSE	0	0	30	invalid	#VALUE!
4	4	4	4	4	2	0	4	2	4	2	2	4	2	4	4	4	2	2	4	4	4	2	2	4	4	4	4	4	4	98	0.816667	0	98	0.816667
4	4	2	4	4	4	0	2	2	2	4	0	4	4	4	4	4	4	4	4	4	4	4	4	4	2	2	4	4	4	100	0.833333	0	100	0.833333
4	4	4	4	4	4	4	4	2	4	4	4	4	4	2	4	4	4	4	4	4	4	4	4	4	2	4	0	4	4	110	0.916667	0	110	0.916667
4	FALSE	FALSE	FALSE	FALSE	FALSE	FALSE	4	FALSE	FALSE	FALSE	FALSE	FALSE	FALSE	FALSE	FALSE	FALSE	FALSE	FALSE	FALSE	FALSE	FALSE	FALSE	FALSE	FALSE	FALSE	FALSE	FALSE	FALSE	FALSE	8	0.0666667	28	invalid	#VALUE!
4	4	2	4	4	0	4	4	2	4	2	4	4	2	2	4	4	2	4	2	4	4	2	2	4	4	4	4	4	4	98	0.816667	0	98	0.816667
4	4	4	0	2	2	2	4	2	4	4	2	4	0	4	2	4	0	2	4	4	4	4	2	2	4	4	4	4	4	90	0.75	0	90	0.75
FALSE	FALSE	FALSE	FALSE	FALSE	FALSE	FALSE	FALSE	FALSE	FALSE	FALSE	FALSE	FALSE	FALSE	FALSE	FALSE	FALSE	FALSE	FALSE	FALSE	FALSE	FALSE	FALSE	FALSE	FALSE	FALSE	FALSE	FALSE	FALSE	FALSE	0	0	30	invalid	#VALUE!
FALSE	FALSE	FALSE	FALSE	FALSE	FALSE	FALSE	FALSE	FALSE	FALSE	FALSE	FALSE	FALSE	FALSE	FALSE	FALSE	FALSE	FALSE	FALSE	FALSE	FALSE	FALSE	FALSE	FALSE	FALSE	FALSE	FALSE	FALSE	FALSE	FALSE	0	0	30	invalid	#VALUE!
4	2	2	4	4	2	2	4	2	4	4	4	4	4	4	4	4	4	4	4	4	4	4	4	4	2	4	4	4	4	108	0.9	0	108	0.9
4	4	2	4	4	4	4	4	4	2	2	4	4	2	4	4	4	2	4	4	4	4	2	4	4	2	4	4	4	4	106	0.883333	0	106	0.883333
4	2	2	2	4	0	2	4	2	2	2	4	4	2	4	4	4	4	4	4	4	0	-2	2	0	2	4	0	4	4	78	0.65	0	78	0.65
2	4	2	4	4	2	0	4	2	4	4	0	4	2	4	4	4	4	2	0	4	4	2	2	4	4	4	4	2	4	90	0.75	0	90	0.75
4	2	4	4	4	2	2	4	2	FALSE	FALSE	FALSE	FALSE	FALSE	FALSE	FALSE	FALSE	FALSE	FALSE	FALSE	FALSE	FALSE	FALSE	FALSE	FALSE	FALSE	FALSE	FALSE	FALSE	FALSE	28	0.233333	21	invalid	#VALUE!
4	4	2	4	4	2	2	4	4	4	4	4	4	2	4	4	4	4	4	4	4	4	FALSE	2	4	4	2	4	4	4	104	0.866667	1	104	0.866667
4	4	2	4	4	4	2	0	2	4	4	0	4	4	4	2	4	4	4	4	4	4	2	4	0	2	4	4	2	4	94	0.783333	0	94	0.783333
4	4	2	4	4	4	4	4	2	4	4	4	4	4	4	4	4	4	4	4	4	4	2	4	4	4	4	4	4	4	114	0.95	0	114	0.95
4	4	2	4	4	2	2	4	2	4	2	2	4	4	2	4	4	0	2	4	2	4	2	2	4	2	2	4	4	4	90	0.75	0	90	0.75
4	4	2	4	4	4	0	4	2	4	4	4	4	2	4	4	4	4	4	4	4	4	2	2	4	4	4	0	4	4	102	0.85	0	102	0.85
4	2	2	4	4	4	0	4	2	4	4	4	4	2	2	4	4	4	4	4	4	4	2	2	4	2	4	4	4	4	100	0.833333	0	100	0.833333
4	2	4	4	4	2	0	4	4	4	4	2	0	2	4	2	4	4	4	4	4	4	4	4	4	4	4	0	4	4	98	0.816667	0	98	0.816667
4	2	0	4	4	4	2	2	-2	4	2	0	-2	2	2	4	4	2	4	2	4	0	2	2	2	4	4	0	4	2	68	0.566667	0	68	0.566667
4	4	2	4	4	2	4	4	2	4	4	4	4	2	4	4	4	4	4	4	4	4	4	2	4	2	4	4	4	4	108	0.9	0	108	0.9
0	4	2	4	4	2	2	2	4	4	4	0	4	2	4	2	FALSE	0	4	4	4	4	4	2	2	2	4	0	4	4	82	0.683333	1	82	0.683333
4	2	2	4	4	4	0	4	2	4	2	2	2	2	4	4	4	2	-2	0	4	4	2	2	2	2	4	4	4	4	82	0.683333	0	82	0.683333
4	4	2	4	4	4	0	4	2	FALSE	FALSE	FALSE	FALSE	FALSE	FALSE	FALSE	FALSE	FALSE	FALSE	FALSE	FALSE	FALSE	FALSE	FALSE	FALSE	FALSE	FALSE	FALSE	FALSE	FALSE	28	0.233333	21	invalid	#VALUE!
4	4	2	4	4	2	2	4	4	FALSE	FALSE	FALSE	FALSE	FALSE	FALSE	FALSE	FALSE	FALSE	FALSE	FALSE	FALSE	FALSE	FALSE	FALSE	FALSE	FALSE	FALSE	FALSE	FALSE	FALSE	30	0.25	21	invalid	#VALUE!
4	2	2	4	4	2	2	2	4	4	2	2	4	4	4	2	4	2	4	4	4	4	2	2	4	2	4	4	4	4	96	0.8	0	96	0.8
FALSE	FALSE	FALSE	FALSE	FALSE	FALSE	FALSE	FALSE	FALSE	FALSE	FALSE	FALSE	FALSE	FALSE	FALSE	FALSE	FALSE	FALSE	FALSE	FALSE	FALSE	FALSE	FALSE	FALSE	FALSE	FALSE	FALSE	FALSE	FALSE	FALSE	0	0	30	invalid	#VALUE!
4	4	-2	4	4	4	4	4	4	4	4	4	4	2	4	2	4	4	2	0	4	4	4	2	2	2	2	4	2	4	94	0.783333	0	94	0.783333
4	2	2	4	4	4	2	4	2	4	4	2	4	2	4	4	4	2	2	0	4	4	2	2	4	2	4	4	4	4	94	0.783333	0	94	0.783333
4	2	4	4	4	4	4	4	2	4	4	4	4	4	2	4	4	4	4	FALSE	FALSE	FALSE	FALSE	FALSE	FALSE	FALSE	FALSE	FALSE	FALSE	FALSE	70	0.583333	11	invalid	#VALUE!
4	4	2	4	4	4	0	4	2	4	4	4	4	2	4	4	4	4	4	4	4	4	2	4	4	2	2	4	4	4	104	0.866667	0	104	0.866667
4	4	2	4	4	4	4	4	4	4	4	4	4	4	4	2	4	4	4	4	2	4	4	2	4	2	2	4	2	4	106	0.883333	0	106	0.883333
4	2	2	4	4	4	2	4	2	4	4	4	4	2	4	4	4	2	4	4	4	4	4	4	4	2	4	4	4	4	106	0.883333	0	106	0.883333
4	2	2	4	4	4	0	4	2	4	4	2	4	4	4	4	4	4	4	4	4	4	2	4	4	2	4	0	4	0	96	0.8	0	96	0.8
4	4	4	4	4	4	0	4	4	4	4	4	4	4	2	4	4	4	4	0	4	4	2	2	4	4	2	0	4	4	100	0.833333	0	100	0.833333
4	4	2	0	4	2	0	FALSE	2	4	2	2	4	2	4	4	4	4	4	4	4	4	2	4	0	4	2	0	4	4	84	0.7	1	84	0.7
4	4	2	4	4	4	0	4	2	4	4	4	4	4	4	4	4	2	-2	4	4	4	0	4	4	4	4	4	4	4	100	0.833333	0	100	0.833333
4	4	2	4	4	4	2	4	4	4	4	2	FALSE	FALSE	FALSE	FALSE	FALSE	FALSE	FALSE	FALSE	FALSE	FALSE	FALSE	FALSE	FALSE	FALSE	FALSE	FALSE	FALSE	FALSE	42	0.35	18	invalid	#VALUE!
4	4	4	4	4	2	2	4	0	4	4	2	4	2	4	2	4	4	4	4	2	4	0	4	4	4	2	0	4	4	94	0.783333	0	94	0.783333
4	2	4	FALSE	4	4	0	4	2	4	2	2	4	4	4	4	4	4	4	4	4	4	2	2	4	2	4	4	4	4	98	0.816667	1	98	0.816667
4	2	2	4	4	2	0	4	4	4	4	2	4	2	4	4	4	4	4	4	4	4	2	4	4	2	4	4	4	4	102	0.85	0	102	0.85
4	2	2	4	4	4	0	4	2	4	4	2	4	2	4	4	4	4	4	0	4	4	2	2	4	4	4	4	4	4	98	0.816667	0	98	0.816667
4	4	2	4	4	2	2	4	4	4	2	2	4	2	4	4	0	2	4	4	4	4	2	2	4	4	4	4	4	4	98	0.816667	0	98	0.816667
4	4	4	4	4	4	4	4	2	4	2	2	4	2	4	4	4	2	4	4	4	4	2	2	4	2	4	0	4	4	100	0.833333	0	100	0.833333
4	4	4	2	4	4	0	4	0	4	2	0	4	2	4	2	4	4	-2	0	4	4	0	2	2	4	4	0	4	4	78	0.65	0	78	0.65
FALSE	FALSE	FALSE	FALSE	FALSE	FALSE	FALSE	FALSE	FALSE	FALSE	FALSE	FALSE	FALSE	FALSE	FALSE	FALSE	FALSE	FALSE	FALSE	FALSE	FALSE	FALSE	FALSE	FALSE	FALSE	FALSE	FALSE	FALSE	FALSE	FALSE	0	0	30	invalid	#VALUE!
4	4	4	4	4	0	0	4	2	4	4	4	4	4	4	4	4	4	4	4	2	4	2	2	4	2	2	4	4	4	100	0.833333	0	100	0.833333
4	2	-2	4	4	0	2	4	0	4	2	2	4	0	4	4	4	0	4	4	4	0	2	2	4	2	4	4	4	2	78	0.65	0	78	0.65
4	4	2	4	4	2	2	4	2	4	4	4	4	2	4	4	4	2	4	4	4	4	2	2	4	4	4	4	4	4	104	0.866667	0	104	0.866667
4	4	2	4	4	4	0	4	2	4	4	4	4	4	4	2	4	4	4	FALSE	FALSE	FALSE	FALSE	FALSE	FALSE	FALSE	FALSE	FALSE	FALSE	FALSE	66	0.55	11	invalid	#VALUE!
FALSE	FALSE	FALSE	FALSE	FALSE	FALSE	FALSE	FALSE	FALSE	FALSE	FALSE	FALSE	FALSE	FALSE	FALSE	FALSE	FALSE	FALSE	FALSE	FALSE	FALSE	FALSE	FALSE	FALSE	FALSE	FALSE	FALSE	FALSE	FALSE	FALSE	0	0	30	invalid	#VALUE!
4	4	2	4	4	4	4	4	2	4	2	2	4	2	4	-2	0	4	4	0	4	4	2	2	2	4	4	4	4	4	90	0.75	0	90	0.75
FALSE	FALSE	FALSE	FALSE	FALSE	FALSE	FALSE	FALSE	FALSE	FALSE	FALSE	FALSE	FALSE	FALSE	FALSE	FALSE	FALSE	FALSE	FALSE	FALSE	FALSE	FALSE	FALSE	FALSE	FALSE	FALSE	FALSE	FALSE	FALSE	FALSE	0	0	30	invalid	#VALUE!
4	2	0	4	0	0	2	2	2	4	4	4	4	4	4	4	4	4	-2	4	4	4	4	2	2	4	-2	4	4	4	84	0.7	0	84	0.7
FALSE	FALSE	FALSE	FALSE	FALSE	FALSE	FALSE	FALSE	FALSE	FALSE	FALSE	FALSE	FALSE	FALSE	FALSE	FALSE	FALSE	FALSE	FALSE	FALSE	FALSE	FALSE	FALSE	FALSE	FALSE	FALSE	FALSE	FALSE	FALSE	FALSE	0	0	30	invalid	#VALUE!
FALSE	FALSE	FALSE	FALSE	FALSE	FALSE	FALSE	FALSE	FALSE	FALSE	FALSE	FALSE	FALSE	FALSE	FALSE	FALSE	FALSE	FALSE	FALSE	FALSE	FALSE	FALSE	FALSE	FALSE	FALSE	FALSE	FALSE	FALSE	FALSE	FALSE	0	0	30	invalid	#VALUE!
4	2	2	4	4	4	2	4	2	FALSE	FALSE	FALSE	FALSE	FALSE	FALSE	FALSE	FALSE	FALSE	FALSE	FALSE	FALSE	FALSE	FALSE	FALSE	FALSE	FALSE	FALSE	FALSE	FALSE	FALSE	28	0.233333	21	invalid	#VALUE!
4	4	2	4	4	4	0	4	4	FALSE	FALSE	FALSE	FALSE	FALSE	FALSE	FALSE	FALSE	FALSE	FALSE	FALSE	FALSE	FALSE	FALSE	FALSE	FALSE	FALSE	FALSE	FALSE	FALSE	FALSE	30	0.25	21	invalid	#VALUE!
4	4	4	4	4	2	2	4	2	4	2	2	4	4	4	4	4	2	4	4	4	4	2	4	4	2	4	4	4	4	104	0.866667	0	104	0.866667
4	4	2	4	4	4	0	4	4	4	2	2	4	2	4	4	4	2	4	4	4	4	2	4	0	2	4	4	4	4	98	0.816667	0	98	0.816667
FALSE	FALSE	FALSE	FALSE	FALSE	FALSE	FALSE	FALSE	FALSE	FALSE	FALSE	FALSE	FALSE	FALSE	FALSE	FALSE	FALSE	FALSE	FALSE	FALSE	FALSE	FALSE	FALSE	FALSE	FALSE	FALSE	FALSE	FALSE	FALSE	FALSE	0	0	30	invalid	#VALUE!
FALSE	FALSE	FALSE	FALSE	FALSE	FALSE	FALSE	FALSE	FALSE	FALSE	FALSE	FALSE	FALSE	FALSE	FALSE	FALSE	FALSE	FALSE	FALSE	FALSE	FALSE	FALSE	FALSE	FALSE	FALSE	FALSE	FALSE	FALSE	FALSE	FALSE	0	0	30	invalid	#VALUE!
4	2	2	2	0	2	4	4	4	FALSE	4	2	2	0	0	4	4	2	4	4	4	4	4	2	2	2	4	2	4	4	82	0.683333	1	82	0.683333
4	4	2	2	4	4	0	4	4	4	4	0	4	4	4	4	0	2	4	4	4	4	4	2	4	2	2	4	4	4	96	0.8	0	96	0.8
4	4	2	4	4	4	0	2	4	4	4	4	2	2	4	4	4	4	2	4	4	4	4	4	4	2	4	4	2	4	102	0.85	0	102	0.85
2	4	2	4	4	4	2	2	4	4	4	4	4	2	4	4	4	4	4	0	4	4	0	2	4	2	4	4	4	4	98	0.816667	0	98	0.816667
4	4	4	2	4	4	0	4	2	4	2	2	4	4	4	2	4	4	4	4	2	4	0	2	4	0	4	4	4	4	94	0.783333	0	94	0.783333
4	0	2	4	4	4	0	4	2	0	4	2	4	2	4	2	4	0	4	4	4	0	2	2	2	2	4	0	4	-2	72	0.6	0	72	0.6
4	2	2	4	4	2	2	4	2	4	4	2	2	2	4	4	4	2	4	FALSE	FALSE	FALSE	FALSE	FALSE	FALSE	FALSE	FALSE	FALSE	FALSE	FALSE	58	0.483333	11	invalid	#VALUE!
4	4	2	2	4	2	0	4	4	4	2	0	4	2	4	4	4	2	-2	4	4	4	2	2	4	2	4	4	4	4	88	0.733333	0	88	0.733333
FALSE	FALSE	FALSE	FALSE	FALSE	FALSE	FALSE	FALSE	FALSE	FALSE	FALSE	FALSE	FALSE	FALSE	FALSE	FALSE	FALSE	FALSE	FALSE	FALSE	FALSE	FALSE	FALSE	FALSE	FALSE	FALSE	FALSE	FALSE	FALSE	FALSE	0	0	30	invalid	#VALUE!
4	4	0	4	4	4	4	4	2	4	4	4	4	2	4	4	4	4	4	4	4	4	4	4	2	2	4	0	4	4	104	0.866667	0	104	0.866667
4	4	2	4	4	4	0	4	0	4	2	2	4	2	4	2	4	2	4	0	4	2	4	4	4	2	4	0	4	4	88	0.733333	0	88	0.733333
4	4	2	4	2	4	0	4	2	4	2	2	-2	2	2	4	0	4	2	0	4	4	2	2	4	4	4	0	2	4	76	0.633333	0	76	0.633333
4	4	2	4	4	4	0	4	2	4	4	0	4	2	4	4	4	4	4	4	4	4	4	2	4	4	2	4	4	0	98	0.816667	0	98	0.816667
4	4	2	4	4	4	0	4	2	4	4	2	4	4	2	4	4	4	4	0	4	2	2	2	4	2	4	4	4	4	96	0.8	0	96	0.8
4	4	2	2	4	2	0	4	2	4	2	2	4	4	2	4	4	0	4	4	2	4	2	4	2	4	4	4	4	4	92	0.766667	0	92	0.766667
4	4	2	4	4	0	0	4	0	4	2	2	4	4	2	4	4	2	4	4	2	4	2	2	2	2	4	0	4	4	84	0.7	0	84	0.7
4	4	2	4	4	4	0	4	2	4	4	2	4	4	2	4	4	4	4	0	4	4	0	2	2	4	4	4	4	4	96	0.8	0	96	0.8
4	4	2	4	4	4	4	4	4	4	4	4	4	4	2	2	4	4	4	4	4	4	2	2	4	2	4	4	4	4	108	0.9	0	108	0.9
4	2	2	4	4	4	0	4	2	4	4	FALSE	4	2	4	FALSE	4	0	FALSE	FALSE	FALSE	FALSE	FALSE	FALSE	FALSE	FALSE	FALSE	FALSE	FALSE	FALSE	48	0.4	14	invalid	#VALUE!
FALSE	FALSE	FALSE	FALSE	FALSE	FALSE	FALSE	FALSE	FALSE	FALSE	FALSE	FALSE	FALSE	FALSE	FALSE	FALSE	FALSE	FALSE	FALSE	FALSE	FALSE	FALSE	FALSE	FALSE	FALSE	FALSE	FALSE	FALSE	FALSE	FALSE	0	0	30	invalid	#VALUE!
4	2	2	4	4	0	2	4	2	2	2	2	4	2	2	4	4	4	4	4	4	4	2	2	2	2	4	4	4	4	90	0.75	0	90	0.75
FALSE	FALSE	FALSE	FALSE	FALSE	FALSE	FALSE	FALSE	FALSE	FALSE	FALSE	FALSE	FALSE	FALSE	FALSE	FALSE	FALSE	FALSE	FALSE	FALSE	FALSE	FALSE	FALSE	FALSE	FALSE	FALSE	FALSE	FALSE	FALSE	FALSE	0	0	30	invalid	#VALUE!
4	4	2	2	4	2	4	4	4	4	2	2	4	4	4	4	4	4	4	4	4	4	0	2	4	4	2	4	4	4	102	0.85	0	102	0.85
4	4	2	4	4	0	0	4	2	4	4	2	2	2	4	4	4	4	4	4	4	4	4	2	4	2	4	4	4	4	98	0.816667	0	98	0.816667
4	2	4	2	4	4	2	4	2	4	2	2	-2	2	4	4	4	4	4	4	2	4	4	2	2	4	4	0	4	4	90	0.75	0	90	0.75
4	2	4	2	2	2	4	2	2	4	4	2	4	2	4	2	4	2	4	0	4	4	2	2	2	2	-2	4	4	0	78	0.65	0	78	0.65
4	2	2	4	0	2	4	4	4	4	4	2	4	2	4	0	4	2	-2	0	4	4	2	2	4	4	4	4	4	4	86	0.716667	0	86	0.716667
4	2	2	4	4	4	2	4	2	4	4	2	4	2	4	4	4	4	4	4	2	4	0	4	2	4	4	4	4	4	100	0.833333	0	100	0.833333
FALSE	FALSE	FALSE	FALSE	FALSE	FALSE	FALSE	FALSE	FALSE	FALSE	FALSE	FALSE	FALSE	FALSE	FALSE	FALSE	2	FALSE	FALSE	FALSE	FALSE	FALSE	FALSE	FALSE	FALSE	FALSE	FALSE	FALSE	FALSE	FALSE	2	0.0166667	29	invalid	#VALUE!
4	4	2	4	4	0	2	4	2	4	2	2	4	2	2	4	4	2	4	4	4	4	4	4	4	2	4	4	4	4	98	0.816667	0	98	0.816667
4	2	2	4	4	4	0	4	2	FALSE	FALSE	FALSE	FALSE	FALSE	FALSE	FALSE	FALSE	FALSE	FALSE	FALSE	FALSE	FALSE	FALSE	FALSE	FALSE	FALSE	FALSE	FALSE	FALSE	FALSE	26	0.216667	21	invalid	#VALUE!
4	4	4	4	4	2	0	2	2	4	4	4	-2	2	4	4	4	4	4	4	4	4	4	2	4	2	4	0	4	4	94	0.783333	0	94	0.783333
4	4	2	4	4	4	2	4	2	4	4	4	4	2	4	4	4	2	4	0	4	4	2	2	4	4	4	0	4	4	98	0.816667	0	98	0.816667
4	4	4	4	0	2	0	2	-2	4	0	2	4	2	2	4	4	4	2	4	4	4	2	4	4	2	2	4	-2	0	74	0.616667	0	74	0.616667
4	2	2	4	4	4	4	4	2	4	4	2	4	4	4	2	4	0	2	4	4	4	0	4	4	4	2	0	4	4	94	0.783333	0	94	0.783333
4	2	2	2	4	2	4	2	2	4	4	2	4	2	4	4	4	4	4	4	4	4	0	2	4	4	4	4	4	0	94	0.783333	0	94	0.783333
4	4	2	4	4	0	0	4	2	4	4	2	4	4	2	2	4	4	4	4	0	4	4	4	4	4	4	4	2	4	96	0.8	0	96	0.8
2	2	2	4	4	2	4	4	2	4	0	2	4	2	0	4	4	4	4	0	2	2	2	2	2	4	4	4	2	-2	76	0.633333	0	76	0.633333
4	4	2	4	4	2	0	2	2	4	2	2	4	0	4	4	4	2	4	4	4	4	4	2	2	0	4	0	4	4	86	0.716667	0	86	0.716667
4	2	2	4	4	2	0	4	2	4	2	2	4	4	4	4	4	4	4	FALSE	FALSE	FALSE	FALSE	FALSE	FALSE	FALSE	FALSE	FALSE	FALSE	FALSE	60	0.5	11	invalid	#VALUE!
4	4	2	4	4	2	2	4	4	4	4	4	4	4	2	4	4	4	4	0	4	4	2	2	2	2	4	4	4	4	100	0.833333	0	100	0.833333
4	4	2	4	4	2	0	4	4	4	4	4	4	2	4	4	4	4	4	4	4	4	2	4	4	2	4	4	4	4	106	0.883333	0	106	0.883333
4	4	2	4	4	4	0	4	2	4	4	2	2	2	4	4	4	4	-2	4	4	4	2	2	2	2	4	0	4	FALSE	84	0.7	1	84	0.7
FALSE	FALSE	FALSE	FALSE	FALSE	FALSE	FALSE	FALSE	FALSE	FALSE	FALSE	FALSE	FALSE	FALSE	FALSE	FALSE	FALSE	FALSE	FALSE	FALSE	FALSE	FALSE	FALSE	FALSE	FALSE	FALSE	FALSE	FALSE	FALSE	FALSE	0	0	30	invalid	#VALUE!
4	2	2	4	4	2	0	4	2	4	4	4	4	4	4	4	4	4	4	2	4	4	0	4	4	4	2	0	4	4	96	0.8	0	96	0.8
4	2	4	4	4	0	4	4	2	4	2	2	4	2	4	4	4	4	4	0	4	4	2	2	4	2	4	4	4	4	96	0.8	0	96	0.8
FALSE	FALSE	FALSE	FALSE	FALSE	FALSE	FALSE	FALSE	FALSE	FALSE	FALSE	FALSE	FALSE	FALSE	FALSE	FALSE	FALSE	FALSE	FALSE	FALSE	FALSE	FALSE	FALSE	FALSE	FALSE	FALSE	FALSE	FALSE	FALSE	FALSE	0	0	30	invalid	#VALUE!
4	4	2	4	4	2	2	4	2	4	4	4	4	4	4	4	4	4	4	4	4	4	4	4	4	4	2	4	4	4	110	0.916667	0	110	0.916667
4	2	2	4	4	4	0	4	4	4	2	2	4	2	4	4	4	4	4	4	4	4	0	4	0	4	4	4	4	4	98	0.816667	0	98	0.816667
4	4	2	4	4	2	0	4	2	4	4	4	4	2	4	4	4	2	4	FALSE	FALSE	FALSE	FALSE	FALSE	FALSE	FALSE	FALSE	FALSE	FALSE	FALSE	62	0.516667	11	invalid	#VALUE!
4	2	2	4	4	2	0	4	4	4	2	4	4	4	4	4	4	4	4	0	4	4	2	4	4	4	4	4	4	4	102	0.85	0	102	0.85
4	2	4	4	4	2	2	2	2	0	4	4	4	4	2	4	4	4	4	0	4	4	4	4	2	0	4	4	4	4	94	0.783333	0	94	0.783333
4	4	2	4	4	2	4	4	4	2	4	4	4	4	4	4	4	4	4	4	2	4	4	2	4	4	4	4	4	4	110	0.916667	0	110	0.916667
4	4	-2	4	4	4	2	4	2	4	2	2	4	2	4	4	4	4	4	4	4	4	0	2	2	2	4	4	4	4	94	0.783333	0	94	0.783333
4	4	2	4	4	4	0	4	2	4	4	4	4	2	4	4	4	4	4	4	4	4	2	4	4	2	4	4	0	4	102	0.85	0	102	0.85
4	4	2	4	4	4	0	4	2	4	2	0	4	4	2	4	0	4	4	4	2	4	4	4	4	2	4	4	4	4	96	0.8	0	96	0.8
4	4	2	4	4	2	0	4	4	FALSE	FALSE	FALSE	FALSE	FALSE	FALSE	FALSE	FALSE	FALSE	FALSE	FALSE	FALSE	FALSE	FALSE	FALSE	FALSE	FALSE	FALSE	FALSE	FALSE	FALSE	28	0.233333	21	invalid	#VALUE!
4	2	2	4	0	4	2	4	4	4	2	2	4	4	2	4	4	2	4	4	2	4	4	2	4	2	4	4	4	4	96	0.8	0	96	0.8
4	2	2	4	4	4	4	4	2	4	4	2	4	4	2	4	4	2	4	4	4	4	4	2	4	2	4	4	4	4	104	0.866667	0	104	0.866667
4	4	2	4	4	2	2	4	2	4	4	0	4	2	4	0	4	4	4	4	4	4	4	2	4	4	4	0	4	4	96	0.8	0	96	0.8
4	4	4	4	4	0	4	4	4	4	4	4	4	2	4	4	4	2	4	4	4	4	0	4	2	2	4	4	2	4	102	0.85	0	102	0.85
FALSE	FALSE	FALSE	FALSE	FALSE	FALSE	FALSE	FALSE	FALSE	FALSE	FALSE	FALSE	FALSE	FALSE	FALSE	FALSE	FALSE	FALSE	FALSE	FALSE	FALSE	FALSE	FALSE	FALSE	FALSE	FALSE	FALSE	FALSE	FALSE	FALSE	0	0	30	invalid	#VALUE!
2	4	2	4	4	4	0	4	2	4	4	2	4	4	4	0	4	4	4	2	4	4	4	2	4	2	2	4	2	4	94	0.783333	0	94	0.783333
4	2	2	4	4	2	0	2	4	4	4	4	4	2	4	2	4	2	-2	4	4	4	4	4	0	4	2	4	4	4	90	0.75	0	90	0.75
4	4	2	4	4	4	0	4	0	4	4	2	4	2	2	4	4	4	4	4	4	4	2	2	4	4	2	0	4	4	94	0.783333	0	94	0.783333
FALSE	FALSE	FALSE	FALSE	FALSE	FALSE	FALSE	FALSE	FALSE	FALSE	FALSE	FALSE	FALSE	FALSE	FALSE	FALSE	FALSE	FALSE	FALSE	FALSE	FALSE	FALSE	FALSE	FALSE	FALSE	FALSE	FALSE	FALSE	FALSE	FALSE	0	0	30	invalid	#VALUE!
FALSE	FALSE	FALSE	FALSE	FALSE	FALSE	FALSE	FALSE	FALSE	FALSE	FALSE	FALSE	FALSE	FALSE	FALSE	FALSE	FALSE	FALSE	FALSE	FALSE	FALSE	FALSE	FALSE	FALSE	FALSE	FALSE	FALSE	FALSE	FALSE	FALSE	0	0	30	invalid	#VALUE!
4	4	-2	4	4	2	2	4	0	4	4	2	2	2	0	4	4	0	-2	4	2	4	-2	2	2	4	4	0	4	4	70	0.583333	0	70	0.583333
4	4	4	4	4	2	2	4	2	4	4	2	2	2	4	4	4	4	4	4	4	4	2	2	4	4	4	4	4	4	104	0.866667	0	104	0.866667
4	4	2	4	4	2	4	4	2	4	2	2	4	4	2	4	4	4	4	4	4	4	4	4	4	2	4	2	4	4	104	0.866667	0	104	0.866667
4	4	4	4	4	4	0	4	2	4	2	4	2	2	4	4	4	4	4	4	4	4	4	2	4	2	4	4	4	4	104	0.866667	0	104	0.866667
4	4	4	2	4	4	2	2	4	4	2	2	4	4	4	4	0	2	4	FALSE	FALSE	FALSE	FALSE	FALSE	FALSE	FALSE	FALSE	FALSE	FALSE	FALSE	60	0.5	11	invalid	#VALUE!
4	4	2	4	4	4	0	4	2	4	4	2	4	2	4	4	4	4	4	2	4	4	4	2	4	4	4	4	4	4	104	0.866667	0	104	0.866667
4	4	2	4	0	4	0	4	2	4	4	4	0	2	4	4	4	4	4	0	4	4	2	2	4	2	4	-2	-2	4	80	0.666667	0	80	0.666667
4	4	2	4	4	4	4	4	2	4	4	2	4	2	4	4	4	4	4	0	4	4	2	2	4	4	4	2	4	4	102	0.85	0	102	0.85
4	4	2	4	4	4	0	4	2	4	4	4	4	2	4	4	4	4	4	4	4	0	4	2	4	4	4	0	4	4	100	0.833333	0	100	0.833333
4	2	2	2	4	4	2	2	2	4	4	4	4	4	2	4	4	4	4	0	4	4	-2	2	2	4	4	0	4	4	88	0.733333	0	88	0.733333
4	4	2	4	4	2	2	4	2	4	2	2	4	2	4	4	4	0	4	2	4	4	2	2	2	4	4	0	4	4	90	0.75	0	90	0.75
4	0	4	0	4	0	0	2	2	4	4	2	2	4	4	4	4	2	2	FALSE	FALSE	FALSE	FALSE	FALSE	FALSE	FALSE	FALSE	FALSE	FALSE	FALSE	48	0.4	11	invalid	#VALUE!
FALSE	FALSE	FALSE	FALSE	FALSE	FALSE	FALSE	FALSE	FALSE	FALSE	FALSE	FALSE	FALSE	FALSE	FALSE	FALSE	FALSE	FALSE	FALSE	FALSE	FALSE	FALSE	FALSE	FALSE	FALSE	FALSE	FALSE	FALSE	FALSE	FALSE	0	0	30	invalid	#VALUE!
FALSE	FALSE	FALSE	FALSE	FALSE	FALSE	FALSE	FALSE	FALSE	FALSE	FALSE	FALSE	FALSE	FALSE	FALSE	FALSE	FALSE	FALSE	FALSE	FALSE	FALSE	FALSE	FALSE	FALSE	FALSE	FALSE	FALSE	FALSE	FALSE	FALSE	0	0	30	invalid	#VALUE!
4	4	2	4	4	4	2	4	2	4	4	2	4	4	4	4	4	0	4	4	4	4	2	4	2	2	4	4	4	-2	96	0.8	0	96	0.8
4	4	2	4	4	4	4	4	2	4	4	2	4	4	4	4	4	4	4	4	2	4	4	4	4	4	4	4	2	4	110	0.916667	0	110	0.916667
4	4	0	4	4	0	0	4	2	4	2	2	4	4	2	4	4	4	4	0	4	4	4	2	2	4	2	4	4	4	90	0.75	0	90	0.75
4	4	2	4	4	0	0	2	2	4	4	0	2	2	2	4	4	4	2	4	4	4	2	0	4	2	4	2	4	4	84	0.7	0	84	0.7
4	4	2	4	4	4	0	4	2	4	4	2	4	2	4	4	4	4	2	4	2	4	4	2	4	4	4	4	2	4	100	0.833333	0	100	0.833333
4	2	2	4	4	4	2	4	2	4	4	FALSE	4	2	2	FALSE	4	4	4	4	4	2	4	4	4	2	4	FALSE	4	4	92	0.766667	3	invalid	#VALUE!
4	2	2	4	2	2	2	4	2	4	4	2	4	2	2	4	4	2	4	0	4	4	0	2	4	4	4	4	4	2	88	0.733333	0	88	0.733333
4	4	2	4	4	0	2	4	2	4	4	4	4	2	2	4	4	4	4	4	4	2	4	4	2	2	4	4	4	4	100	0.833333	0	100	0.833333
FALSE	FALSE	FALSE	FALSE	FALSE	FALSE	FALSE	FALSE	FALSE	FALSE	FALSE	FALSE	FALSE	FALSE	FALSE	FALSE	FALSE	FALSE	FALSE	FALSE	FALSE	FALSE	FALSE	FALSE	FALSE	FALSE	FALSE	FALSE	FALSE	FALSE	0	0	30	invalid	#VALUE!
4	4	2	4	4	4	0	4	2	4	2	2	4	2	2	4	4	4	2	4	2	4	2	4	4	2	4	4	4	4	96	0.8	0	96	0.8
4	4	4	4	4	4	0	4	4	4	4	4	4	2	4	4	4	4	4	4	4	4	2	2	4	4	4	0	4	4	106	0.883333	0	106	0.883333
4	4	4	4	4	4	0	4	2	4	4	2	4	4	4	4	4	2	4	4	4	4	4	2	4	2	2	0	4	4	100	0.833333	0	100	0.833333
4	4	2	4	4	4	0	4	0	4	4	2	2	2	4	4	4	4	4	4	4	4	0	2	2	2	4	4	4	4	94	0.783333	0	94	0.783333
2	2	4	4	4	4	0	4	2	4	4	0	2	2	4	0	4	0	4	2	4	2	4	2	2	2	4	0	4	4	80	0.666667	0	80	0.666667
4	4	2	4	4	4	0	4	2	4	4	2	4	2	2	4	4	4	4	4	4	4	4	2	2	4	4	4	4	4	102	0.85	0	102	0.85
FALSE	FALSE	FALSE	FALSE	FALSE	FALSE	FALSE	FALSE	FALSE	FALSE	FALSE	FALSE	FALSE	FALSE	FALSE	FALSE	FALSE	FALSE	FALSE	FALSE	FALSE	FALSE	FALSE	FALSE	FALSE	FALSE	FALSE	FALSE	FALSE	FALSE	0	0	30	invalid	#VALUE!
2	2	2	4	4	4	0	2	2	4	2	2	4	2	4	0	4	4	4	4	4	0	4	2	-2	2	4	4	2	4	80	0.666667	0	80	0.666667
4	4	-2	2	4	2	0	4	2	4	2	2	-2	2	2	0	0	4	2	4	4	0	2	2	2	4	4	4	4	4	70	0.583333	0	70	0.583333
4	4	2	4	4	4	0	4	2	4	4	2	4	2	4	4	4	0	4	4	2	0	4	2	4	2	4	0	4	4	90	0.75	0	90	0.75
4	2	2	2	4	2	0	4	4	4	4	0	2	2	4	2	4	2	0	0	2	4	2	4	4	4	4	4	4	4	84	0.7	0	84	0.7
4	2	4	2	0	2	2	4	0	4	2	2	4	2	4	2	4	2	4	4	4	4	4	2	2	2	2	-2	4	4	80	0.666667	0	80	0.666667
4	4	4	2	4	2	0	4	-2	4	FALSE	2	4	2	4	2	4	2	4	4	0	4	2	2	4	2	4	4	4	4	84	0.7	1	84	0.7
4	4	4	4	4	2	0	4	2	4	2	2	4	4	4	4	4	4	4	4	4	4	2	2	4	4	2	4	4	4	102	0.85	0	102	0.85
4	2	2	2	0	2	0	4	4	4	2	2	4	2	4	4	4	4	4	2	4	4	4	2	4	4	4	0	4	4	90	0.75	0	90	0.75
FALSE	FALSE	FALSE	FALSE	FALSE	FALSE	FALSE	FALSE	FALSE	FALSE	FALSE	FALSE	FALSE	FALSE	FALSE	FALSE	FALSE	FALSE	FALSE	FALSE	FALSE	FALSE	FALSE	FALSE	FALSE	FALSE	FALSE	FALSE	FALSE	FALSE	0	0	30	invalid	#VALUE!
FALSE	FALSE	FALSE	FALSE	FALSE	FALSE	FALSE	FALSE	FALSE	FALSE	FALSE	FALSE	FALSE	FALSE	FALSE	FALSE	FALSE	FALSE	FALSE	FALSE	FALSE	FALSE	FALSE	FALSE	FALSE	FALSE	FALSE	FALSE	FALSE	FALSE	0	0	30	invalid	#VALUE!
4	4	2	4	4	4	0	4	2	FALSE	FALSE	FALSE	FALSE	FALSE	FALSE	FALSE	FALSE	FALSE	FALSE	FALSE	FALSE	FALSE	FALSE	FALSE	FALSE	FALSE	FALSE	FALSE	FALSE	FALSE	28	0.233333	21	invalid	#VALUE!
4	4	4	4	4	4	4	4	2	FALSE	FALSE	FALSE	FALSE	FALSE	FALSE	FALSE	FALSE	FALSE	FALSE	FALSE	FALSE	FALSE	FALSE	FALSE	FALSE	FALSE	FALSE	FALSE	FALSE	FALSE	34	0.283333	21	invalid	#VALUE!
4	4	2	4	4	4	0	4	2	4	4	4	4	2	2	4	4	4	4	4	4	4	2	4	4	2	2	4	4	4	102	0.85	0	102	0.85
4	4	2	4	4	0	2	4	2	2	2	2	4	2	4	2	4	4	4	4	4	4	0	2	4	2	2	4	4	4	90	0.75	0	90	0.75
4	4	2	4	4	2	0	4	4	4	2	2	4	0	2	4	2	0	-2	0	4	4	2	2	4	4	4	0	4	4	78	0.65	0	78	0.65
4	2	2	4	4	2	0	4	2	4	4	2	-2	2	4	2	4	4	4	4	4	4	4	2	2	4	4	4	4	0	88	0.733333	0	88	0.733333
FALSE	FALSE	FALSE	FALSE	FALSE	FALSE	FALSE	FALSE	FALSE	FALSE	FALSE	FALSE	FALSE	FALSE	FALSE	FALSE	FALSE	FALSE	FALSE	FALSE	FALSE	FALSE	FALSE	FALSE	FALSE	FALSE	FALSE	FALSE	FALSE	FALSE	0	0	30	invalid	#VALUE!
4	2	2	4	4	4	0	4	2	FALSE	FALSE	FALSE	FALSE	FALSE	FALSE	FALSE	FALSE	FALSE	FALSE	FALSE	FALSE	FALSE	FALSE	FALSE	FALSE	FALSE	FALSE	FALSE	FALSE	FALSE	26	0.216667	21	invalid	#VALUE!
4	4	2	4	4	4	0	2	2	4	4	2	4	4	2	4	4	4	4	4	4	4	0	4	2	2	4	0	4	4	94	0.783333	0	94	0.783333
FALSE	FALSE	FALSE	FALSE	FALSE	FALSE	FALSE	FALSE	FALSE	FALSE	FALSE	FALSE	FALSE	FALSE	FALSE	FALSE	FALSE	FALSE	FALSE	FALSE	FALSE	FALSE	FALSE	FALSE	FALSE	FALSE	FALSE	FALSE	FALSE	FALSE	0	0	30	invalid	#VALUE!
4	2	2	4	4	2	0	4	2	4	4	2	-2	2	4	2	4	4	4	FALSE	FALSE	FALSE	FALSE	FALSE	FALSE	FALSE	FALSE	FALSE	FALSE	FALSE	52	0.433333	11	invalid	#VALUE!
4	0	4	4	4	4	0	2	2	4	2	2	4	2	4	4	4	4	4	2	4	4	-2	2	2	2	4	2	2	4	84	0.7	0	84	0.7
FALSE	FALSE	FALSE	FALSE	FALSE	FALSE	FALSE	FALSE	FALSE	FALSE	FALSE	FALSE	FALSE	FALSE	FALSE	FALSE	FALSE	FALSE	FALSE	FALSE	FALSE	FALSE	FALSE	FALSE	FALSE	FALSE	FALSE	FALSE	FALSE	FALSE	0	0	30	invalid	#VALUE!
FALSE	FALSE	FALSE	4	4	2	-2	4	2	4	4	2	4	2	2	2	4	4	4	FALSE	FALSE	FALSE	FALSE	FALSE	FALSE	FALSE	FALSE	FALSE	FALSE	FALSE	46	0.383333	14	invalid	#VALUE!
2	2	2	4	4	4	2	4	2	4	2	4	4	2	4	4	4	0	4	4	4	4	0	4	4	2	2	4	4	4	94	0.783333	0	94	0.783333
4	4	2	2	4	4	2	4	2	4	4	4	0	2	2	4	4	2	4	FALSE	FALSE	FALSE	FALSE	FALSE	FALSE	FALSE	FALSE	FALSE	FALSE	FALSE	58	0.483333	11	invalid	#VALUE!
4	0	4	4	4	4	0	2	2	4	2	2	4	2	4	4	4	0	4	FALSE	FALSE	FALSE	FALSE	FALSE	FALSE	FALSE	FALSE	FALSE	FALSE	FALSE	54	0.45	11	invalid	#VALUE!
4	2	2	4	0	2	4	4	2	4	2	4	4	4	4	-2	4	4	2	4	0	0	4	2	2	2	0	2	4	4	78	0.65	0	78	0.65
4	2	4	2	4	2	2	4	-2	4	4	2	2	2	2	4	4	4	4	2	2	4	-2	2	4	4	2	0	2	4	78	0.65	0	78	0.65
4	4	2	4	4	4	2	4	2	4	4	4	4	2	4	4	4	2	4	4	2	0	2	2	2	2	4	4	4	0	92	0.766667	0	92	0.766667
2	4	2	4	4	4	0	4	4	4	4	4	0	4	2	4	4	4	4	4	2	4	2	4	-2	2	4	4	4	2	92	0.766667	0	92	0.766667
4	4	4	4	4	2	2	4	4	4	2	4	4	2	4	4	4	4	4	4	4	4	4	4	0	2	4	0	4	4	102	0.85	0	102	0.85
4	2	2	0	4	4	2	4	4	4	4	2	2	2	2	2	4	0	-2	4	4	0	4	2	2	2	4	4	4	4	80	0.666667	0	80	0.666667
4	4	2	4	0	2	0	4	2	2	4	0	4	2	4	4	4	4	4	4	4	4	4	2	2	4	4	4	4	4	94	0.783333	0	94	0.783333
2	4	2	4	4	4	4	4	2	4	4	2	4	4	4	4	4	4	4	4	4	4	2	2	4	4	4	0	4	4	104	0.866667	0	104	0.866667
4	4	2	2	4	2	2	4	2	2	4	0	4	2	4	4	4	4	4	0	0	4	4	2	2	2	2	4	4	4	86	0.716667	0	86	0.716667
4	4	2	4	4	4	0	4	2	4	4	2	4	2	4	2	4	4	2	4	4	4	4	2	4	4	4	0	4	4	98	0.816667	0	98	0.816667
4	2	4	2	4	2	2	2	2	4	4	2	4	4	4	4	FALSE	4	4	FALSE	FALSE	FALSE	FALSE	FALSE	FALSE	FALSE	FALSE	FALSE	FALSE	FALSE	58	0.483333	12	invalid	#VALUE!
2	4	4	4	4	2	0	4	2	4	2	0	4	2	2	4	4	2	4	4	2	4	2	4	4	2	2	4	4	4	90	0.75	0	90	0.75
FALSE	FALSE	FALSE	FALSE	FALSE	FALSE	FALSE	FALSE	FALSE	FALSE	FALSE	FALSE	FALSE	FALSE	FALSE	FALSE	FALSE	FALSE	FALSE	FALSE	FALSE	FALSE	FALSE	FALSE	FALSE	FALSE	FALSE	FALSE	FALSE	FALSE	0	0	30	invalid	#VALUE!
2	4	2	4	0	2	0	4	2	4	2	0	4	2	4	0	4	0	4	4	2	4	0	2	2	2	4	0	4	4	72	0.6	0	72	0.6
FALSE	FALSE	FALSE	FALSE	FALSE	FALSE	FALSE	FALSE	FALSE	FALSE	FALSE	FALSE	FALSE	FALSE	FALSE	FALSE	FALSE	FALSE	FALSE	FALSE	FALSE	FALSE	FALSE	FALSE	FALSE	FALSE	FALSE	FALSE	FALSE	FALSE	0	0	30	invalid	#VALUE!
4	4	2	4	4	4	0	4	2	4	2	2	4	2	4	4	4	4	4	4	4	4	2	2	4	2	4	0	4	4	96	0.8	0	96	0.8
4	2	2	2	4	2	0	2	4	4	2	4	2	2	4	2	4	4	4	4	4	4	2	2	4	2	2	4	4	4	90	0.75	0	90	0.75
2	4	2	4	0	2	-2	4	2	4	2	4	2	2	4	2	4	4	4	4	2	0	2	2	0	2	4	0	2	4	72	0.6	0	72	0.6
4	2	2	4	0	2	0	4	2	4	4	2	4	4	4	2	4	4	2	4	0	2	4	2	4	FALSE	4	0	4	4	82	0.683333	1	82	0.683333
4	4	2	4	4	4	0	4	2	4	4	2	4	2	2	4	4	4	4	4	4	4	2	2	4	4	4	4	4	4	102	0.85	0	102	0.85
4	4	2	4	4	2	0	4	4	4	4	0	4	2	4	4	4	0	4	2	4	4	2	4	4	2	2	4	4	4	94	0.783333	0	94	0.783333
4	4	2	4	4	4	2	4	0	4	4	2	4	4	2	4	4	4	4	4	4	4	2	2	4	2	4	0	4	4	98	0.816667	0	98	0.816667
4	2	2	2	4	0	0	4	2	4	2	2	4	2	4	4	4	4	4	4	4	4	2	2	4	4	4	4	4	4	94	0.783333	0	94	0.783333
4	2	2	4	4	4	0	4	2	4	4	0	4	2	4	4	4	4	4	4	4	4	2	4	4	2	4	4	4	4	100	0.833333	0	100	0.833333
4	4	4	4	4	2	0	4	2	4	4	2	4	4	4	4	4	4	4	4	4	4	2	4	4	4	4	4	4	4	108	0.9	0	108	0.9
4	4	2	4	4	2	2	4	2	4	4	2	4	2	4	4	4	4	4	4	4	2	2	4	4	4	4	0	4	4	100	0.833333	0	100	0.833333
4	2	2	4	4	2	0	4	2	4	2	0	4	2	4	2	4	4	4	0	4	4	4	2	4	4	4	4	4	4	92	0.766667	0	92	0.766667
4	4	4	4	4	2	2	4	-2	4	2	2	-2	2	4	4	4	4	4	0	2	0	-2	2	4	2	4	0	2	4	72	0.6	0	72	0.6
2	4	2	4	2	4	0	4	2	4	2	4	4	2	4	4	0	4	4	4	4	4	4	2	4	2	4	0	4	0	88	0.733333	0	88	0.733333
4	2	2	4	0	4	4	4	2	4	4	4	4	2	4	4	4	4	4	4	2	4	4	2	2	2	2	0	4	4	94	0.783333	0	94	0.783333
4	2	4	2	4	2	2	2	-2	4	2	2	4	4	0	4	4	2	4	FALSE	FALSE	FALSE	FALSE	FALSE	FALSE	FALSE	FALSE	FALSE	FALSE	FALSE	50	0.416667	11	invalid	#VALUE!
4	4	4	4	4	2	2	4	2	4	2	2	2	4	2	4	0	2	4	FALSE	FALSE	FALSE	FALSE	FALSE	FALSE	FALSE	FALSE	FALSE	FALSE	FALSE	56	0.466667	11	invalid	#VALUE!
4	4	0	4	4	4	2	4	2	4	4	2	4	0	4	4	4	4	4	4	4	4	4	4	4	4	4	4	4	4	106	0.883333	0	106	0.883333
2	4	2	4	4	0	4	2	2	4	2	4	4	2	4	2	4	2	4	4	4	4	4	4	2	2	4	0	4	4	92	0.766667	0	92	0.766667
4	4	2	4	4	4	0	4	2	4	2	4	4	4	4	4	4	4	4	4	4	4	4	4	4	2	4	4	4	4	108	0.9	0	108	0.9
2	2	2	4	4	2	4	4	2	4	2	0	2	4	2	4	4	4	4	0	2	0	0	2	2	2	4	4	4	4	80	0.666667	0	80	0.666667
4	4	2	2	4	4	0	2	2	4	2	4	2	4	2	4	4	4	4	4	4	4	4	2	4	2	4	0	4	4	94	0.783333	0	94	0.783333
4	0	2	4	4	2	0	4	2	FALSE	FALSE	FALSE	FALSE	FALSE	FALSE	FALSE	FALSE	FALSE	FALSE	FALSE	FALSE	FALSE	FALSE	FALSE	FALSE	FALSE	FALSE	FALSE	FALSE	FALSE	22	0.183333	21	invalid	#VALUE!
2	4	2	4	4	4	2	4	2	4	2	4	4	2	4	4	4	4	4	4	2	4	2	2	4	4	2	0	4	4	96	0.8	0	96	0.8
4	4	2	0	4	4	0	4	0	4	4	4	4	2	2	4	4	4	4	4	4	0	4	2	2	2	4	4	4	4	92	0.766667	0	92	0.766667
4	4	2	4	4	4	2	4	2	4	4	2	4	2	4	4	4	4	4	4	4	4	2	2	4	2	2	4	4	4	102	0.85	0	102	0.85
4	4	2	4	4	4	2	4	2	4	2	2	4	2	2	0	4	0	4	4	4	4	0	2	4	2	4	0	4	4	86	0.716667	0	86	0.716667
FALSE	FALSE	FALSE	FALSE	FALSE	FALSE	FALSE	FALSE	FALSE	FALSE	FALSE	FALSE	FALSE	FALSE	FALSE	FALSE	FALSE	FALSE	FALSE	FALSE	FALSE	FALSE	FALSE	FALSE	FALSE	FALSE	FALSE	FALSE	FALSE	FALSE	0	0	30	invalid	#VALUE!
4	4	4	4	4	2	2	4	2	4	2	2	4	2	4	4	4	2	4	0	4	4	4	2	4	2	4	4	2	4	96	0.8	0	96	0.8
4	4	2	4	4	4	0	4	2	4	4	2	4	2	4	4	4	4	4	4	4	4	2	4	4	4	2	4	4	4	104	0.866667	0	104	0.866667
FALSE	FALSE	FALSE	FALSE	FALSE	FALSE	FALSE	FALSE	FALSE	FALSE	FALSE	FALSE	FALSE	FALSE	FALSE	FALSE	FALSE	FALSE	FALSE	FALSE	FALSE	FALSE	FALSE	FALSE	FALSE	FALSE	FALSE	FALSE	FALSE	FALSE	0	0	30	invalid	#VALUE!
4	4	2	4	4	0	0	4	0	2	4	4	4	4	4	4	4	4	4	4	4	4	2	2	4	4	2	4	4	4	98	0.816667	0	98	0.816667
FALSE	FALSE	FALSE	FALSE	FALSE	FALSE	FALSE	FALSE	FALSE	FALSE	FALSE	FALSE	FALSE	FALSE	FALSE	FALSE	FALSE	FALSE	FALSE	FALSE	FALSE	FALSE	FALSE	FALSE	FALSE	FALSE	FALSE	FALSE	FALSE	FALSE	0	0	30	invalid	#VALUE!
FALSE	FALSE	FALSE	FALSE	FALSE	FALSE	FALSE	FALSE	FALSE	FALSE	FALSE	FALSE	FALSE	FALSE	FALSE	FALSE	FALSE	FALSE	FALSE	FALSE	FALSE	FALSE	FALSE	FALSE	FALSE	FALSE	FALSE	FALSE	FALSE	FALSE	0	0	30	invalid	#VALUE!
4	4	2	4	4	4	0	4	2	4	4	2	4	4	4	4	4	4	4	0	4	4	2	2	4	2	4	4	4	2	98	0.816667	0	98	0.816667
0	0	0	4	4	2	2	4	2	4	2	2	2	4	2	4	4	4	4	4	4	2	0	2	4	2	0	-2	4	2	72	0.6	0	72	0.6
FALSE	FALSE	FALSE	FALSE	FALSE	FALSE	FALSE	FALSE	FALSE	FALSE	FALSE	FALSE	FALSE	FALSE	FALSE	FALSE	FALSE	FALSE	FALSE	FALSE	FALSE	FALSE	FALSE	FALSE	FALSE	FALSE	FALSE	FALSE	FALSE	FALSE	0	0	30	invalid	#VALUE!
FALSE	FALSE	FALSE	FALSE	FALSE	FALSE	FALSE	FALSE	FALSE	FALSE	FALSE	FALSE	FALSE	FALSE	FALSE	FALSE	FALSE	FALSE	FALSE	FALSE	FALSE	FALSE	FALSE	FALSE	FALSE	FALSE	FALSE	FALSE	FALSE	FALSE	0	0	30	invalid	#VALUE!
4	4	2	4	4	4	2	4	2	4	4	2	2	2	4	4	4	2	4	4	2	4	2	2	4	4	4	4	2	4	98	0.816667	0	98	0.816667
4	4	2	4	4	4	0	4	2	4	4	2	4	4	4	2	4	4	4	4	4	4	4	2	2	2	4	4	4	4	102	0.85	0	102	0.85
FALSE	FALSE	FALSE	FALSE	FALSE	FALSE	FALSE	FALSE	FALSE	FALSE	FALSE	FALSE	FALSE	FALSE	FALSE	FALSE	FALSE	FALSE	FALSE	FALSE	FALSE	FALSE	FALSE	FALSE	FALSE	FALSE	FALSE	FALSE	FALSE	FALSE	0	0	30	invalid	#VALUE!
4	4	2	4	2	4	0	4	2	4	2	2	4	2	4	4	4	4	4	4	4	2	4	2	0	2	0	0	4	4	86	0.716667	0	86	0.716667
4	4	2	4	4	4	4	4	2	4	4	4	4	4	2	4	4	4	2	4	4	0	2	2	2	4	2	0	4	4	96	0.8	0	96	0.8
FALSE	FALSE	FALSE	FALSE	FALSE	FALSE	FALSE	FALSE	FALSE	FALSE	FALSE	FALSE	FALSE	FALSE	FALSE	FALSE	FALSE	FALSE	FALSE	FALSE	FALSE	FALSE	FALSE	FALSE	FALSE	FALSE	FALSE	FALSE	FALSE	FALSE	0	0	30	invalid	#VALUE!
4	2	2	4	4	4	0	4	2	4	2	0	4	2	4	4	4	4	2	FALSE	FALSE	FALSE	FALSE	FALSE	FALSE	FALSE	FALSE	FALSE	FALSE	FALSE	56	0.466667	11	invalid	#VALUE!
4	4	2	2	4	4	0	4	2	4	4	2	4	2	2	4	4	4	4	4	4	4	2	2	4	4	4	0	4	4	96	0.8	0	96	0.8
4	2	4	0	4	2	4	FALSE	0	0	2	2	0	2	2	4	4	2	4	FALSE	FALSE	FALSE	FALSE	FALSE	FALSE	FALSE	FALSE	FALSE	FALSE	FALSE	42	0.35	12	invalid	#VALUE!
4	4	2	4	4	4	0	4	FALSE	4	4	4	4	4	2	4	4	4	4	4	4	4	4	2	4	4	4	4	2	4	104	0.866667	1	104	0.866667
4	4	FALSE	4	4	FALSE	4	2	2	4	4	2	4	4	FALSE	4	FALSE	0	-2	4	0	FALSE	4	2	2	4	FALSE	FALSE	4	2	66	0.55	7	invalid	#VALUE!
4	4	2	4	4	0	4	4	0	4	4	0	4	2	4	4	4	4	4	4	4	4	2	4	4	2	2	4	4	4	98	0.816667	0	98	0.816667
0	2	2	4	4	2	4	4	2	4	4	0	4	2	4	4	4	2	4	4	4	2	4	2	4	2	4	4	4	4	94	0.783333	0	94	0.783333
4	4	2	4	4	4	4	4	2	4	4	4	4	2	4	4	4	4	4	4	2	4	4	4	4	2	2	4	4	0	104	0.866667	0	104	0.866667
4	0	FALSE	4	2	4	0	2	-2	4	4	4	2	2	2	4	4	0	2	2	2	0	2	2	2	2	4	0	4	0	62	0.516667	1	62	0.516667
4	2	0	0	0	2	2	4	4	4	2	2	4	4	0	4	4	2	4	0	4	2	4	2	4	2	4	0	4	4	78	0.65	0	78	0.65
4	2	4	4	4	2	4	4	2	4	4	2	4	4	4	4	4	2	4	4	2	2	2	2	4	2	4	2	4	FALSE	94	0.783333	1	94	0.783333
4	4	2	4	4	4	2	4	2	4	4	0	4	2	4	2	4	4	4	4	4	4	0	4	2	4	4	4	4	4	100	0.833333	0	100	0.833333
4	2	4	2	4	2	2	4	4	4	2	2	4	2	4	4	0	2	4	4	2	4	2	2	4	2	4	0	4	4	88	0.733333	0	88	0.733333
4	2	2	4	4	2	4	4	0	4	4	2	4	2	4	4	4	4	4	4	2	4	2	4	2	2	4	4	4	4	98	0.816667	0	98	0.816667
4	4	2	4	4	4	0	4	2	4	4	4	4	4	4	4	4	4	4	4	4	4	2	4	4	2	2	4	4	4	106	0.883333	0	106	0.883333
4	4	2	2	4	2	4	4	4	4	4	4	4	4	4	4	4	4	4	4	4	4	2	4	4	2	4	4	4	4	110	0.916667	0	110	0.916667
4	0	2	4	4	4	2	4	2	4	4	2	4	4	FALSE	0	4	4	4	0	2	4	4	2	2	2	2	0	4	4	82	0.683333	1	82	0.683333
4	0	2	4	4	4	4	4	2	4	4	0	4	2	4	4	4	4	2	0	4	4	4	2	4	2	2	4	4	4	94	0.783333	0	94	0.783333
4	4	4	4	4	4	2	4	4	4	2	4	4	2	4	4	4	4	4	4	4	4	2	4	4	2	2	4	4	4	108	0.9	0	108	0.9
4	2	2	4	4	4	0	4	2	4	4	2	4	2	2	0	4	0	4	2	4	0	2	2	2	2	2	-2	4	0	70	0.583333	0	70	0.583333
4	4	2	4	4	4	0	4	2	4	2	2	4	2	4	4	4	2	4	4	2	4	4	2	4	2	2	4	4	4	96	0.8	0	96	0.8
4	2	4	2	4	2	0	4	2	4	2	4	2	2	2	4	4	4	4	4	4	4	2	2	4	4	4	4	4	4	96	0.8	0	96	0.8
FALSE	FALSE	FALSE	FALSE	FALSE	FALSE	FALSE	FALSE	FALSE	FALSE	FALSE	FALSE	FALSE	FALSE	FALSE	FALSE	FALSE	FALSE	FALSE	FALSE	FALSE	FALSE	FALSE	FALSE	FALSE	FALSE	FALSE	FALSE	FALSE	FALSE	0	0	30	invalid	#VALUE!
FALSE	FALSE	FALSE	FALSE	FALSE	FALSE	FALSE	FALSE	FALSE	FALSE	FALSE	FALSE	FALSE	FALSE	FALSE	FALSE	FALSE	FALSE	FALSE	FALSE	FALSE	FALSE	FALSE	FALSE	FALSE	FALSE	FALSE	FALSE	FALSE	FALSE	0	0	30	invalid	#VALUE!
2	2	2	2	0	2	2	4	2	4	4	2	4	2	2	4	4	4	4	4	2	4	4	2	4	2	4	0	4	4	86	0.716667	0	86	0.716667
4	4	4	4	4	4	0	4	2	4	2	4	4	4	4	4	0	4	4	0	4	4	2	4	4	4	4	4	4	4	102	0.85	0	102	0.85
4	4	2	4	4	4	4	4	2	4	2	2	4	2	2	2	4	4	4	4	4	4	0	4	4	2	4	0	4	4	96	0.8	0	96	0.8
FALSE	FALSE	FALSE	FALSE	FALSE	FALSE	FALSE	FALSE	FALSE	FALSE	FALSE	FALSE	FALSE	FALSE	FALSE	FALSE	FALSE	FALSE	FALSE	FALSE	FALSE	FALSE	FALSE	FALSE	FALSE	FALSE	FALSE	FALSE	FALSE	FALSE	0	0	30	invalid	#VALUE!
4	4	2	4	4	4	0	4	2	4	2	4	4	2	2	4	4	2	4	4	4	4	2	4	4	2	4	4	4	4	100	0.833333	0	100	0.833333
FALSE	FALSE	FALSE	FALSE	FALSE	FALSE	FALSE	FALSE	FALSE	FALSE	FALSE	FALSE	FALSE	FALSE	FALSE	FALSE	FALSE	FALSE	FALSE	FALSE	FALSE	FALSE	FALSE	FALSE	FALSE	FALSE	FALSE	FALSE	FALSE	FALSE	0	0	30	invalid	#VALUE!
4	2	2	4	4	4	4	4	2	4	4	4	4	2	4	4	4	4	4	4	4	4	2	2	4	2	4	4	4	4	106	0.883333	0	106	0.883333
FALSE	FALSE	FALSE	FALSE	FALSE	FALSE	FALSE	FALSE	FALSE	FALSE	FALSE	FALSE	FALSE	FALSE	FALSE	FALSE	FALSE	FALSE	FALSE	FALSE	FALSE	FALSE	FALSE	FALSE	FALSE	FALSE	FALSE	FALSE	FALSE	FALSE	0	0	30	invalid	#VALUE!
4	4	2	2	4	4	4	4	2	4	4	2	4	2	2	4	4	4	4	4	4	4	2	2	2	2	4	4	4	4	100	0.833333	0	100	0.833333
4	4	-2	4	4	4	2	4	2	4	4	2	4	2	4	4	4	4	-2	0	4	4	2	2	2	2	4	4	4	0	84	0.7	0	84	0.7
2	4	2	4	4	4	0	4	2	4	4	2	4	2	4	4	4	2	4	4	4	4	4	4	4	2	2	4	4	FALSE	96	0.8	1	96	0.8
FALSE	FALSE	FALSE	FALSE	FALSE	FALSE	FALSE	FALSE	FALSE	FALSE	FALSE	FALSE	FALSE	FALSE	FALSE	FALSE	FALSE	FALSE	FALSE	FALSE	FALSE	FALSE	FALSE	FALSE	FALSE	FALSE	FALSE	FALSE	FALSE	FALSE	0	0	30	invalid	#VALUE!
4	4	4	4	4	2	2	4	4	4	4	4	4	4	2	4	4	4	4	4	4	4	2	4	4	4	4	4	4	4	112	0.933333	0	112	0.933333
4	4	2	4	4	4	2	4	2	4	2	2	4	4	2	2	4	4	4	2	4	4	0	2	4	4	2	0	4	4	92	0.766667	0	92	0.766667
4	4	4	4	4	2	0	4	4	2	2	4	4	2	4	4	4	4	4	4	2	4	4	2	2	4	2	0	4	4	96	0.8	0	96	0.8
4	4	2	4	4	4	0	4	2	4	4	2	4	2	FALSE	2	4	4	4	4	0	4	2	FALSE	2	4	4	4	4	4	90	0.75	2	invalid	#VALUE!
4	4	2	4	4	2	0	4	2	4	4	4	4	4	4	4	4	0	4	4	0	4	4	4	4	2	4	4	4	4	100	0.833333	0	100	0.833333
4	2	4	4	4	2	2	4	2	4	4	4	4	4	4	4	4	4	4	4	2	4	2	4	4	4	2	4	4	4	106	0.883333	0	106	0.883333
4	2	2	4	0	2	2	4	0	4	4	4	4	2	2	4	4	4	4	4	4	0	2	2	2	2	2	0	2	4	80	0.666667	0	80	0.666667
4	4	2	4	4	4	0	4	4	4	4	4	4	4	2	4	4	4	2	4	4	4	4	4	4	4	4	4	4	4	110	0.916667	0	110	0.916667
4	4	2	4	4	2	0	2	2	4	2	4	2	2	4	4	4	2	4	4	4	4	4	2	2	4	4	0	4	4	92	0.766667	0	92	0.766667
4	4	2	4	4	4	0	4	2	4	4	4	4	4	4	4	4	4	2	0	2	4	-2	4	2	4	4	4	4	4	96	0.8	0	96	0.8
4	4	4	2	4	4	2	4	2	4	4	2	4	4	2	4	4	4	4	0	2	0	2	2	4	2	4	2	4	4	92	0.766667	0	92	0.766667
0	2	4	4	4	4	0	4	0	4	2	2	4	2	4	4	4	4	4	4	4	4	2	2	4	4	4	4	4	4	96	0.8	0	96	0.8
FALSE	FALSE	FALSE	FALSE	FALSE	FALSE	FALSE	FALSE	FALSE	FALSE	FALSE	FALSE	FALSE	FALSE	FALSE	FALSE	FALSE	FALSE	FALSE	FALSE	FALSE	FALSE	FALSE	FALSE	FALSE	FALSE	FALSE	FALSE	FALSE	FALSE	0	0	30	invalid	#VALUE!
4	2	4	4	4	4	2	4	4	4	2	2	4	2	2	4	4	4	4	FALSE	FALSE	FALSE	FALSE	FALSE	FALSE	FALSE	FALSE	FALSE	FALSE	FALSE	64	0.533333	11	invalid	#VALUE!
FALSE	FALSE	FALSE	FALSE	FALSE	FALSE	FALSE	FALSE	FALSE	FALSE	FALSE	FALSE	FALSE	FALSE	FALSE	FALSE	FALSE	FALSE	FALSE	FALSE	FALSE	FALSE	FALSE	FALSE	FALSE	FALSE	FALSE	FALSE	FALSE	FALSE	0	0	30	invalid	#VALUE!
4	4	2	4	4	2	0	4	2	4	4	4	4	2	2	4	4	4	4	4	4	4	4	4	4	4	4	4	4	4	106	0.883333	0	106	0.883333
4	2	2	4	4	2	0	4	2	4	4	4	4	2	4	4	4	4	4	4	4	4	4	2	4	4	4	4	4	4	104	0.866667	0	104	0.866667
FALSE	FALSE	FALSE	FALSE	FALSE	FALSE	FALSE	FALSE	FALSE	FALSE	FALSE	FALSE	FALSE	FALSE	FALSE	FALSE	FALSE	FALSE	FALSE	FALSE	FALSE	FALSE	FALSE	FALSE	FALSE	FALSE	FALSE	FALSE	FALSE	FALSE	0	0	30	invalid	#VALUE!
4	2	2	2	4	4	0	4	2	4	4	0	4	2	4	4	4	4	4	4	4	0	4	4	2	2	2	4	4	4	92	0.766667	0	92	0.766667
4	2	2	4	4	4	0	4	2	4	4	2	4	2	4	4	4	4	4	4	4	4	4	2	-2	4	4	4	4	4	98	0.816667	0	98	0.816667
4	2	2	4	0	4	2	4	2	4	4	0	4	2	4	4	2	4	4	2	4	4	2	2	2	2	-2	0	2	0	74	0.616667	0	74	0.616667
4	4	2	4	4	4	4	4	2	4	4	2	2	4	4	4	4	4	4	4	4	4	4	2	4	2	2	0	4	4	102	0.85	0	102	0.85
FALSE	FALSE	FALSE	FALSE	FALSE	FALSE	FALSE	FALSE	FALSE	FALSE	FALSE	FALSE	FALSE	FALSE	FALSE	FALSE	FALSE	FALSE	FALSE	FALSE	FALSE	FALSE	FALSE	FALSE	FALSE	FALSE	FALSE	FALSE	FALSE	FALSE	0	0	30	invalid	#VALUE!
FALSE	FALSE	FALSE	FALSE	FALSE	FALSE	FALSE	FALSE	FALSE	FALSE	FALSE	FALSE	FALSE	FALSE	FALSE	FALSE	FALSE	FALSE	FALSE	FALSE	FALSE	FALSE	FALSE	FALSE	FALSE	FALSE	FALSE	FALSE	FALSE	FALSE	0	0	30	invalid	#VALUE!
FALSE	FALSE	FALSE	FALSE	FALSE	FALSE	FALSE	FALSE	FALSE	FALSE	FALSE	FALSE	FALSE	FALSE	FALSE	FALSE	FALSE	FALSE	FALSE	FALSE	FALSE	FALSE	FALSE	FALSE	FALSE	FALSE	FALSE	FALSE	FALSE	FALSE	0	0	30	invalid	#VALUE!
FALSE	FALSE	FALSE	FALSE	FALSE	FALSE	FALSE	FALSE	FALSE	FALSE	FALSE	FALSE	FALSE	FALSE	FALSE	FALSE	FALSE	FALSE	FALSE	FALSE	FALSE	FALSE	FALSE	FALSE	FALSE	FALSE	FALSE	FALSE	FALSE	FALSE	0	0	30	invalid	#VALUE!
4	4	2	4	4	4	FALSE	4	2	4	4	0	4	2	4	2	4	4	-2	4	4	4	2	2	4	2	4	0	2	4	86	0.716667	1	86	0.716667
4	2	2	4	4	4	2	4	4	4	2	4	4	4	4	2	4	2	4	FALSE	FALSE	FALSE	FALSE	FALSE	FALSE	FALSE	FALSE	FALSE	FALSE	FALSE	64	0.533333	11	invalid	#VALUE!
4	-2	FALSE	4	FALSE	2	2	2	FALSE	FALSE	FALSE	FALSE	FALSE	FALSE	FALSE	FALSE	FALSE	FALSE	FALSE	FALSE	FALSE	FALSE	FALSE	FALSE	FALSE	FALSE	FALSE	FALSE	FALSE	FALSE	12	0.1	24	invalid	#VALUE!
0	4	2	4	4	4	2	4	2	2	4	2	4	4	4	4	FALSE	4	4	4	4	4	2	2	4	2	4	0	4	4	92	0.766667	1	92	0.766667
2	4	2	4	4	4	0	4	2	4	2	0	4	2	4	4	4	4	2	4	4	4	2	2	4	4	4	0	4	4	92	0.766667	0	92	0.766667
4	2	-2	4	2	2	2	4	2	4	2	4	2	4	2	4	4	2	4	0	4	4	2	2	2	4	4	0	4	4	82	0.683333	0	82	0.683333
4	2	2	4	4	4	2	2	2	4	4	4	4	4	2	2	4	4	4	4	4	FALSE	4	2	FALSE	FALSE	FALSE	FALSE	FALSE	FALSE	76	0.633333	7	invalid	#VALUE!
4	2	2	2	4	0	2	2	2	4	4	2	4	2	4	4	4	2	2	0	2	4	2	2	4	2	2	0	4	4	78	0.65	0	78	0.65
4	4	2	2	2	2	0	4	2	2	4	2	4	2	4	2	4	0	4	4	4	4	2	2	2	4	4	4	4	0	84	0.7	0	84	0.7
4	2	2	2	4	4	0	4	2	4	4	2	4	4	4	4	4	2	4	4	4	4	2	2	4	4	4	4	4	4	100	0.833333	0	100	0.833333
4	2	2	4	2	2	2	4	-2	4	4	2	4	4	2	4	4	2	4	0	2	4	2	2	4	4	4	4	2	4	86	0.716667	0	86	0.716667
4	4	2	4	4	0	0	4	0	4	2	2	2	2	4	4	4	2	2	4	4	4	2	2	4	2	4	0	4	4	84	0.7	0	84	0.7
4	4	2	2	4	4	2	0	2	4	4	4	4	2	4	4	4	4	4	4	2	4	2	4	4	2	4	0	4	4	96	0.8	0	96	0.8
4	4	4	4	4	4	2	4	2	FALSE	FALSE	FALSE	FALSE	FALSE	FALSE	FALSE	FALSE	FALSE	FALSE	FALSE	FALSE	FALSE	FALSE	FALSE	FALSE	FALSE	FALSE	FALSE	FALSE	FALSE	32	0.266667	21	invalid	#VALUE!
FALSE	FALSE	FALSE	FALSE	FALSE	FALSE	FALSE	FALSE	FALSE	FALSE	FALSE	FALSE	FALSE	FALSE	FALSE	FALSE	FALSE	FALSE	FALSE	FALSE	FALSE	FALSE	FALSE	FALSE	FALSE	FALSE	FALSE	FALSE	FALSE	FALSE	0	0	30	invalid	#VALUE!
FALSE	FALSE	FALSE	FALSE	FALSE	FALSE	FALSE	FALSE	FALSE	FALSE	FALSE	FALSE	FALSE	FALSE	FALSE	FALSE	FALSE	FALSE	FALSE	FALSE	FALSE	FALSE	FALSE	FALSE	FALSE	FALSE	FALSE	FALSE	FALSE	FALSE	0	0	30	invalid	#VALUE!
2	4	4	4	4	0	2	2	-2	4	4	2	4	0	0	4	4	0	4	4	4	4	4	FALSE	4	4	2	0	4	4	80	0.666667	1	80	0.666667
4	4	2	4	4	4	0	4	2	4	4	4	2	2	FALSE	4	4	4	4	0	2	4	4	2	2	2	4	0	4	4	88	0.733333	1	88	0.733333
4	4	2	4	4	4	0	4	2	4	4	2	-2	4	4	4	4	4	4	2	4	4	2	2	-2	2	4	0	4	4	86	0.716667	0	86	0.716667
4	4	2	4	4	2	2	4	2	0	2	2	4	4	4	4	4	2	4	4	4	0	0	4	4	2	4	0	4	4	88	0.733333	0	88	0.733333
4	4	2	4	4	0	0	4	2	4	4	4	4	2	4	4	4	4	4	4	4	4	4	2	4	4	4	0	FALSE	4	96	0.8	1	96	0.8
4	2	2	4	2	2	0	2	2	4	2	2	4	4	2	4	4	4	4	4	4	0	2	2	4	2	4	4	4	0	84	0.7	0	84	0.7
4	2	2	4	0	2	2	2	2	4	4	4	4	2	4	4	4	4	4	4	4	2	4	4	4	2	2	4	4	4	96	0.8	0	96	0.8
4	4	2	2	4	4	2	4	2	4	4	0	4	2	2	4	4	2	4	4	4	4	2	4	4	4	2	4	4	4	98	0.816667	0	98	0.816667
4	4	2	4	4	4	2	4	2	0	2	2	4	2	4	4	4	0	4	2	4	4	0	2	4	2	4	0	4	4	86	0.716667	0	86	0.716667
0	2	-2	4	0	2	0	4	-2	4	4	4	4	4	0	4	4	2	4	4	4	4	FALSE	2	4	2	4	0	2	4	72	0.6	1	72	0.6
4	2	2	4	0	4	2	0	-2	4	2	2	-2	2	0	4	4	4	4	0	-2	4	2	2	4	4	2	0	2	4	62	0.516667	0	62	0.516667
4	4	2	4	4	4	2	4	2	4	4	2	4	4	4	2	4	4	4	4	2	4	0	4	2	2	2	4	2	4	96	0.8	0	96	0.8
4	2	2	4	4	4	2	4	2	4	4	0	4	2	FALSE	FALSE	FALSE	FALSE	FALSE	FALSE	FALSE	FALSE	FALSE	FALSE	FALSE	FALSE	FALSE	FALSE	FALSE	FALSE	42	0.35	16	invalid	#VALUE!
4	4	2	4	4	2	4	4	2	FALSE	FALSE	FALSE	FALSE	FALSE	FALSE	FALSE	FALSE	FALSE	FALSE	FALSE	FALSE	FALSE	FALSE	FALSE	FALSE	FALSE	FALSE	FALSE	FALSE	FALSE	30	0.25	21	invalid	#VALUE!
4	4	2	4	4	2	2	4	4	4	4	4	4	4	4	4	4	4	4	4	4	4	0	4	4	4	4	4	4	4	110	0.916667	0	110	0.916667
4	2	2	0	4	2	2	2	4	4	4	4	2	4	0	4	0	2	4	4	-2	4	2	2	0	2	4	4	2	4	76	0.633333	0	76	0.633333
4	4	2	4	4	4	4	4	2	4	2	4	2	2	4	4	4	2	2	4	4	4	2	4	2	4	2	4	4	4	100	0.833333	0	100	0.833333
4	0	2	4	4	2	0	4	2	4	4	2	2	2	2	4	0	4	4	2	4	4	4	4	2	2	4	4	4	-2	82	0.683333	0	82	0.683333
4	2	2	4	4	4	0	4	2	4	4	2	2	2	4	4	4	4	4	4	4	4	4	2	2	4	4	4	4	4	100	0.833333	0	100	0.833333
4	2	2	2	4	2	0	4	2	4	4	0	4	2	4	4	4	0	4	4	2	4	4	2	4	2	4	4	4	4	90	0.75	0	90	0.75
4	4	2	4	4	0	0	4	2	4	4	0	2	2	4	4	4	4	4	4	4	4	2	2	2	4	4	0	4	4	90	0.75	0	90	0.75
4	4	2	4	4	2	0	4	4	4	4	2	4	4	4	4	4	4	4	4	4	4	4	2	4	4	4	4	4	4	108	0.9	0	108	0.9
4	2	2	4	4	2	4	4	2	4	2	4	4	2	4	4	4	4	4	4	2	4	4	2	4	2	2	4	4	4	100	0.833333	0	100	0.833333
4	4	2	2	4	2	2	4	2	4	4	2	4	2	4	4	4	0	4	4	4	4	2	4	4	4	4	4	2	4	98	0.816667	0	98	0.816667
FALSE	FALSE	FALSE	FALSE	FALSE	FALSE	FALSE	FALSE	FALSE	FALSE	FALSE	FALSE	FALSE	FALSE	FALSE	FALSE	FALSE	FALSE	FALSE	FALSE	FALSE	FALSE	FALSE	FALSE	FALSE	FALSE	FALSE	FALSE	FALSE	FALSE	0	0	30	invalid	#VALUE!
4	2	2	2	4	2	2	2	2	FALSE	FALSE	FALSE	FALSE	FALSE	FALSE	FALSE	FALSE	FALSE	FALSE	FALSE	FALSE	FALSE	FALSE	FALSE	FALSE	FALSE	FALSE	FALSE	FALSE	FALSE	22	0.183333	21	invalid	#VALUE!
4	4	2	4	4	4	0	4	2	4	4	4	4	2	4	4	4	4	4	2	4	4	4	2	4	4	4	0	2	4	100	0.833333	0	100	0.833333
4	4	2	4	4	2	2	4	-2	4	4	2	4	2	4	4	4	4	4	0	4	4	2	2	0	4	4	0	4	4	88	0.733333	0	88	0.733333
4	0	2	4	4	2	2	2	2	4	2	2	4	4	2	4	4	4	4	4	4	4	4	2	0	4	4	4	4	4	94	0.783333	0	94	0.783333
4	4	2	4	4	4	2	4	4	4	4	2	4	4	2	4	4	4	4	4	4	4	4	4	4	4	2	4	4	4	110	0.916667	0	110	0.916667
4	2	2	4	4	4	0	4	2	4	4	2	4	2	4	4	4	4	4	4	4	4	4	4	4	2	4	4	4	4	104	0.866667	0	104	0.866667
FALSE	FALSE	FALSE	FALSE	FALSE	FALSE	FALSE	FALSE	FALSE	FALSE	FALSE	FALSE	FALSE	FALSE	FALSE	FALSE	FALSE	FALSE	FALSE	FALSE	FALSE	FALSE	FALSE	FALSE	FALSE	FALSE	FALSE	FALSE	FALSE	FALSE	0	0	30	invalid	#VALUE!
4	2	2	4	4	2	2	4	2	4	2	2	4	2	4	4	4	4	4	0	2	0	2	2	4	4	4	4	4	4	90	0.75	0	90	0.75
4	2	4	4	0	2	2	4	4	4	4	2	4	2	4	4	4	4	4	4	4	4	4	2	0	2	2	4	2	4	94	0.783333	0	94	0.783333
4	4	2	4	4	2	0	4	4	4	4	4	2	2	4	4	4	4	4	4	4	4	2	4	4	2	2	0	4	-2	92	0.766667	0	92	0.766667
4	4	2	0	4	0	2	4	2	4	2	0	2	2	2	4	4	4	4	4	4	4	4	2	2	2	0	0	4	4	80	0.666667	0	80	0.666667
4	2	2	0	2	2	2	4	4	4	2	4	4	2	4	4	4	2	4	4	2	4	4	2	2	2	4	0	4	4	88	0.733333	0	88	0.733333
4	4	4	4	4	4	0	4	2	4	4	4	2	4	2	4	4	4	4	4	4	4	2	2	4	2	2	4	4	4	102	0.85	0	102	0.85
2	2	4	4	0	4	FALSE	4	4	4	2	0	4	2	4	4	0	4	2	4	0	0	4	2	4	0	-2	4	4	4	74	0.616667	1	74	0.616667
4	4	0	2	0	4	4	4	2	0	2	0	4	2	2	2	4	2	4	4	2	4	2	4	4	2	4	0	4	4	80	0.666667	0	80	0.666667
4	4	-2	2	4	0	2	2	-2	4	4	2	4	4	2	4	0	2	4	0	4	FALSE	FALSE	FALSE	FALSE	FALSE	FALSE	FALSE	FALSE	4	52	0.433333	8	invalid	#VALUE!
4	4	2	4	4	4	0	4	4	4	2	4	4	2	4	4	4	2	4	FALSE	FALSE	FALSE	FALSE	FALSE	FALSE	FALSE	FALSE	FALSE	FALSE	FALSE	64	0.533333	11	invalid	#VALUE!
4	2	4	4	4	4	0	4	2	4	4	4	4	2	4	4	4	4	4	4	4	4	2	4	4	4	4	4	4	4	108	0.9	0	108	0.9
4	4	2	4	4	2	0	4	2	4	4	2	4	4	2	4	0	4	4	4	4	4	4	4	4	4	4	4	4	4	102	0.85	0	102	0.85
4	4	2	4	4	4	4	4	4	4	4	2	4	2	4	4	4	0	4	4	4	4	0	2	4	4	4	4	4	4	104	0.866667	0	104	0.866667
4	2	2	4	4	4	4	4	2	2	2	2	2	2	4	0	4	4	4	4	2	4	2	4	4	2	4	4	4	4	94	0.783333	0	94	0.783333
FALSE	FALSE	FALSE	FALSE	FALSE	FALSE	0	FALSE	FALSE	FALSE	FALSE	FALSE	FALSE	FALSE	FALSE	FALSE	FALSE	FALSE	FALSE	4	FALSE	FALSE	FALSE	FALSE	FALSE	FALSE	FALSE	FALSE	FALSE	0	4	0.0333333	27	invalid	#VALUE!
4	2	2	2	2	4	4	2	2	0	2	2	4	0	0	4	4	0	4	4	4	4	2	2	4	2	2	4	4	4	80	0.666667	0	80	0.666667
4	0	2	4	4	4	2	4	2	4	4	4	4	0	2	4	4	4	4	4	4	4	2	4	4	2	4	4	4	4	100	0.833333	0	100	0.833333
4	4	-2	4	4	4	0	4	2	4	4	2	2	2	4	4	4	2	4	4	4	4	2	4	4	2	2	4	4	4	94	0.783333	0	94	0.783333
4	2	2	4	2	0	0	2	2	4	2	2	4	2	2	0	4	4	4	0	4	4	0	2	4	2	4	0	4	4	74	0.616667	0	74	0.616667
FALSE	FALSE	FALSE	FALSE	FALSE	FALSE	FALSE	FALSE	FALSE	FALSE	FALSE	FALSE	FALSE	FALSE	FALSE	FALSE	FALSE	FALSE	FALSE	FALSE	FALSE	FALSE	FALSE	FALSE	FALSE	FALSE	FALSE	FALSE	FALSE	FALSE	0	0	30	invalid	#VALUE!
4	2	2	4	4	4	0	4	2	4	4	4	4	2	2	4	4	4	4	4	4	4	2	2	0	4	4	4	4	4	98	0.816667	0	98	0.816667
FALSE	FALSE	FALSE	FALSE	FALSE	FALSE	FALSE	FALSE	FALSE	FALSE	FALSE	FALSE	FALSE	FALSE	FALSE	FALSE	FALSE	FALSE	FALSE	FALSE	FALSE	FALSE	FALSE	FALSE	FALSE	FALSE	FALSE	FALSE	FALSE	FALSE	0	0	30	invalid	#VALUE!
4	2	2	4	4	2	0	4	2	4	2	4	2	2	4	4	4	4	4	0	2	4	4	2	2	2	4	4	4	4	90	0.75	0	90	0.75
4	2	4	4	4	4	0	4	2	4	2	2	4	2	4	4	4	0	4	4	2	4	2	4	4	2	2	-2	4	4	88	0.733333	0	88	0.733333
FALSE	FALSE	FALSE	FALSE	FALSE	FALSE	FALSE	FALSE	FALSE	FALSE	FALSE	FALSE	FALSE	FALSE	FALSE	FALSE	FALSE	FALSE	FALSE	FALSE	FALSE	FALSE	FALSE	FALSE	FALSE	FALSE	FALSE	FALSE	FALSE	FALSE	0	0	30	invalid	#VALUE!
4	-2	4	4	4	4	4	4	4	4	4	4	4	4	4	4	4	4	4	4	4	4	2	2	4	2	2	4	4	4	106	0.883333	0	106	0.883333
4	4	2	2	4	4	2	0	4	FALSE	FALSE	FALSE	FALSE	FALSE	FALSE	FALSE	FALSE	FALSE	FALSE	FALSE	FALSE	FALSE	FALSE	FALSE	FALSE	FALSE	FALSE	FALSE	FALSE	FALSE	26	0.216667	21	invalid	#VALUE!
4	4	2	4	4	4	0	4	4	4	2	4	4	2	0	4	4	4	4	0	2	4	2	4	4	4	4	4	4	4	98	0.816667	0	98	0.816667
4	4	2	4	4	2	0	4	2	4	2	2	2	4	4	4	4	0	4	4	4	4	0	4	2	2	4	4	4	4	92	0.766667	0	92	0.766667
4	4	2	2	4	2	4	4	4	4	4	4	2	2	4	4	4	4	4	4	4	4	0	4	4	2	4	4	4	4	104	0.866667	0	104	0.866667
4	2	2	4	4	4	0	4	2	4	4	4	4	2	4	4	4	2	4	4	2	4	4	2	4	0	4	4	4	4	98	0.816667	0	98	0.816667
4	2	2	2	4	4	0	0	2	4	4	2	2	2	2	0	4	2	4	2	4	0	4	-2	2	4	4	4	4	4	76	0.633333	0	76	0.633333
4	2	-2	4	4	2	2	4	2	4	2	0	4	4	4	4	4	2	4	0	4	4	-2	2	2	2	4	4	4	4	82	0.683333	0	82	0.683333
4	0	-2	2	0	4	2	4	2	4	-2	2	4	4	4	0	4	0	4	4	2	4	0	2	4	4	2	0	4	4	70	0.583333	0	70	0.583333
4	4	4	4	4	2	0	4	4	4	2	2	4	2	4	4	2	2	4	0	4	0	4	4	2	2	4	0	4	4	88	0.733333	0	88	0.733333
4	4	4	4	4	2	0	4	4	4	4	2	2	2	4	4	4	4	4	0	2	4	2	2	2	2	4	0	4	4	90	0.75	0	90	0.75
4	4	2	4	4	0	0	4	2	4	4	4	4	4	4	4	4	4	4	4	4	4	2	4	4	2	4	4	4	4	104	0.866667	0	104	0.866667
4	4	2	4	4	2	4	0	2	4	4	4	4	2	FALSE	4	4	4	4	4	4	4	4	4	4	4	4	4	4	4	104	0.866667	1	104	0.866667
4	4	4	4	4	2	2	4	2	4	2	2	4	2	2	4	4	2	4	4	4	4	4	2	4	4	4	4	4	4	102	0.85	0	102	0.85
4	4	4	4	4	2	0	4	2	FALSE	FALSE	FALSE	FALSE	FALSE	FALSE	FALSE	FALSE	FALSE	FALSE	FALSE	FALSE	FALSE	FALSE	FALSE	FALSE	FALSE	FALSE	FALSE	FALSE	FALSE	28	0.233333	21	invalid	#VALUE!
4	4	2	4	4	2	0	4	4	4	4	4	4	4	4	4	4	4	4	4	2	4	2	2	0	4	4	2	4	4	100	0.833333	0	100	0.833333
4	4	2	4	4	2	2	2	-2	4	2	0	4	2	4	4	4	4	2	4	2	4	4	4	2	4	4	4	4	-2	86	0.716667	0	86	0.716667
4	2	2	4	4	4	0	4	4	4	4	2	4	2	4	4	4	4	4	4	2	4	2	4	4	4	4	-2	4	4	98	0.816667	0	98	0.816667
FALSE	FALSE	FALSE	FALSE	FALSE	FALSE	FALSE	FALSE	FALSE	FALSE	FALSE	FALSE	FALSE	FALSE	FALSE	FALSE	FALSE	FALSE	FALSE	FALSE	FALSE	FALSE	FALSE	FALSE	FALSE	FALSE	FALSE	FALSE	FALSE	FALSE	0	0	30	invalid	#VALUE!
4	4	2	4	4	2	0	4	4	FALSE	FALSE	FALSE	FALSE	FALSE	FALSE	FALSE	FALSE	FALSE	FALSE	FALSE	FALSE	FALSE	FALSE	FALSE	FALSE	FALSE	FALSE	FALSE	FALSE	FALSE	28	0.233333	21	invalid	#VALUE!
FALSE	FALSE	FALSE	FALSE	FALSE	FALSE	FALSE	FALSE	FALSE	FALSE	FALSE	FALSE	FALSE	FALSE	FALSE	FALSE	FALSE	FALSE	FALSE	FALSE	FALSE	FALSE	FALSE	FALSE	FALSE	FALSE	FALSE	FALSE	FALSE	FALSE	0	0	30	invalid	#VALUE!
4	4	4	4	4	4	4	4	2	4	4	4	4	2	4	4	4	4	4	4	4	0	4	4	4	4	4	0	4	4	108	0.9	0	108	0.9
4	2	2	4	4	2	2	4	2	4	4	2	4	4	0	4	0	4	4	4	4	4	2	2	2	2	4	4	4	4	92	0.766667	0	92	0.766667
FALSE	FALSE	FALSE	FALSE	FALSE	FALSE	FALSE	FALSE	FALSE	FALSE	FALSE	FALSE	FALSE	FALSE	FALSE	FALSE	FALSE	FALSE	FALSE	FALSE	FALSE	FALSE	FALSE	FALSE	FALSE	FALSE	FALSE	FALSE	FALSE	FALSE	0	0	30	invalid	#VALUE!
4	2	2	4	4	4	0	4	2	4	4	0	4	4	4	4	4	2	4	4	0	4	2	4	4	4	4	4	2	0	92	0.766667	0	92	0.766667
4	2	2	4	4	4	0	4	2	4	4	4	4	2	4	4	4	4	2	4	4	4	2	2	4	4	4	4	4	4	102	0.85	0	102	0.85
4	4	2	4	4	4	0	4	2	4	4	2	4	4	4	4	4	2	2	4	4	4	2	4	4	2	4	0	4	0	94	0.783333	0	94	0.783333
4	4	2	2	4	2	4	4	2	4	2	0	4	4	4	2	4	2	4	FALSE	FALSE	FALSE	FALSE	FALSE	FALSE	FALSE	FALSE	FALSE	FALSE	FALSE	58	0.483333	11	invalid	#VALUE!
4	4	2	2	4	2	2	4	2	FALSE	FALSE	FALSE	FALSE	FALSE	FALSE	FALSE	FALSE	FALSE	FALSE	FALSE	FALSE	FALSE	FALSE	FALSE	FALSE	FALSE	FALSE	FALSE	FALSE	FALSE	26	0.216667	21	invalid	#VALUE!
4	4	2	4	4	4	0	4	2	4	4	4	4	2	2	0	4	2	4	4	4	4	2	2	4	2	4	4	4	4	96	0.8	0	96	0.8
0	2	2	FALSE	FALSE	FALSE	FALSE	FALSE	FALSE	FALSE	FALSE	FALSE	FALSE	FALSE	FALSE	FALSE	FALSE	FALSE	FALSE	FALSE	FALSE	FALSE	FALSE	FALSE	FALSE	FALSE	FALSE	FALSE	FALSE	FALSE	4	0.0333333	27	invalid	#VALUE!
4	2	2	0	4	2	4	4	2	4	4	0	4	2	0	4	4	2	4	4	4	0	2	2	-2	4	0	4	2	4	76	0.633333	0	76	0.633333
4	4	2	4	4	4	4	2	2	FALSE	FALSE	FALSE	FALSE	FALSE	FALSE	FALSE	FALSE	FALSE	FALSE	FALSE	FALSE	FALSE	FALSE	FALSE	FALSE	FALSE	FALSE	FALSE	FALSE	FALSE	30	0.25	21	invalid	#VALUE!
4	4	2	4	4	4	4	4	2	4	4	2	4	2	4	4	4	4	2	4	4	4	2	2	2	4	4	4	4	4	104	0.866667	0	104	0.866667
4	4	2	4	4	4	0	4	2	FALSE	FALSE	FALSE	FALSE	FALSE	FALSE	FALSE	FALSE	FALSE	FALSE	FALSE	FALSE	FALSE	FALSE	FALSE	FALSE	FALSE	FALSE	FALSE	FALSE	FALSE	28	0.233333	21	invalid	#VALUE!
4	4	2	2	2	4	4	4	2	FALSE	FALSE	FALSE	FALSE	FALSE	FALSE	FALSE	FALSE	FALSE	FALSE	FALSE	FALSE	FALSE	FALSE	FALSE	FALSE	FALSE	FALSE	FALSE	FALSE	FALSE	28	0.233333	21	invalid	#VALUE!
4	2	2	4	4	4	4	4	4	4	4	4	2	2	4	4	4	2	4	4	4	4	2	4	4	4	2	4	4	4	106	0.883333	0	106	0.883333
4	2	2	4	2	2	2	4	4	4	2	2	4	2	2	4	0	2	2	0	2	4	4	2	4	2	-2	0	4	-2	68	0.566667	0	68	0.566667
4	4	2	4	4	2	4	4	2	4	4	2	4	4	4	4	4	4	4	4	4	4	2	4	4	2	4	4	4	4	108	0.9	0	108	0.9
4	4	4	4	4	4	2	4	2	4	4	2	4	2	4	4	4	4	4	4	4	4	4	2	4	2	4	0	4	4	104	0.866667	0	104	0.866667
4	4	2	4	4	2	2	4	2	FALSE	FALSE	FALSE	FALSE	FALSE	FALSE	FALSE	FALSE	FALSE	FALSE	FALSE	FALSE	FALSE	FALSE	FALSE	FALSE	FALSE	FALSE	FALSE	FALSE	FALSE	28	0.233333	21	invalid	#VALUE!
4	2	2	4	4	4	0	4	0	4	2	2	4	2	4	4	4	4	4	4	4	4	2	2	2	4	4	0	4	4	92	0.766667	0	92	0.766667
FALSE	FALSE	FALSE	FALSE	FALSE	FALSE	FALSE	FALSE	FALSE	FALSE	FALSE	FALSE	FALSE	FALSE	FALSE	FALSE	FALSE	FALSE	FALSE	FALSE	FALSE	FALSE	FALSE	FALSE	FALSE	FALSE	FALSE	FALSE	FALSE	FALSE	0	0	30	invalid	#VALUE!
4	2	2	4	4	2	0	4	2	4	4	4	4	4	4	4	4	4	4	4	4	4	2	2	4	0	4	4	4	0	96	0.8	0	96	0.8
4	2	2	4	4	4	4	2	4	4	4	2	4	2	2	4	4	2	4	4	2	4	2	4	4	2	4	4	4	4	100	0.833333	0	100	0.833333
4	4	2	2	4	4	0	4	4	FALSE	FALSE	FALSE	FALSE	FALSE	FALSE	FALSE	FALSE	FALSE	FALSE	FALSE	FALSE	FALSE	FALSE	FALSE	FALSE	FALSE	FALSE	FALSE	FALSE	FALSE	28	0.233333	21	invalid	#VALUE!
4	4	2	4	4	2	0	4	4	4	2	4	4	2	4	4	4	4	4	FALSE	FALSE	FALSE	FALSE	FALSE	FALSE	FALSE	FALSE	FALSE	FALSE	FALSE	64	0.533333	11	invalid	#VALUE!
4	2	2	2	0	2	0	4	2	FALSE	FALSE	FALSE	FALSE	FALSE	FALSE	FALSE	FALSE	FALSE	FALSE	FALSE	FALSE	FALSE	FALSE	FALSE	FALSE	FALSE	FALSE	FALSE	FALSE	FALSE	18	0.15	21	invalid	#VALUE!
4	2	2	4	4	4	0	4	4	FALSE	FALSE	FALSE	FALSE	FALSE	FALSE	FALSE	FALSE	FALSE	FALSE	FALSE	FALSE	FALSE	FALSE	FALSE	FALSE	FALSE	FALSE	FALSE	FALSE	FALSE	28	0.233333	21	invalid	#VALUE!
2	2	2	4	4	2	4	4	2	2	4	0	4	2	4	4	4	4	4	4	2	4	2	2	4	4	4	4	4	4	96	0.8	0	96	0.8
4	2	4	4	4	4	4	2	2	4	4	4	4	4	4	4	4	4	4	4	2	4	0	4	0	4	4	4	4	4	104	0.866667	0	104	0.866667
2	4	4	2	0	2	0	4	4	4	4	2	4	4	4	4	0	2	4	4	4	4	2	4	4	2	2	4	4	4	92	0.766667	0	92	0.766667
FALSE	FALSE	FALSE	FALSE	FALSE	FALSE	FALSE	FALSE	FALSE	FALSE	FALSE	FALSE	FALSE	FALSE	FALSE	FALSE	FALSE	FALSE	FALSE	FALSE	FALSE	FALSE	FALSE	FALSE	FALSE	FALSE	FALSE	FALSE	FALSE	FALSE	0	0	30	invalid	#VALUE!
4	4	2	4	4	2	0	4	2	4	2	2	4	4	2	4	4	4	4	2	4	0	2	2	4	2	4	0	4	4	88	0.733333	0	88	0.733333
4	4	2	4	0	2	0	4	4	FALSE	FALSE	FALSE	FALSE	FALSE	FALSE	FALSE	FALSE	FALSE	FALSE	FALSE	FALSE	FALSE	FALSE	FALSE	FALSE	FALSE	FALSE	FALSE	FALSE	FALSE	24	0.2	21	invalid	#VALUE!
4	2	2	4	2	2	-2	4	4	4	2	4	4	4	2	4	4	2	4	4	2	4	2	4	4	2	2	0	4	4	88	0.733333	0	88	0.733333
4	2	4	4	4	0	2	2	2	4	2	2	4	2	4	4	4	4	4	4	2	0	2	2	2	0	4	4	4	4	86	0.716667	0	86	0.716667
4	4	2	4	4	4	0	4	2	4	2	0	4	2	4	4	4	2	4	4	2	4	4	2	-2	2	4	4	4	4	90	0.75	0	90	0.75
0	2	2	4	2	4	2	2	FALSE	4	2	4	4	4	2	4	4	4	2	4	4	0	2	4	2	4	4	4	4	0	84	0.7	1	84	0.7
4	0	4	4	0	2	0	4	0	0	2	2	2	2	2	2	0	2	4	FALSE	FALSE	FALSE	FALSE	FALSE	FALSE	FALSE	FALSE	FALSE	FALSE	FALSE	36	0.3	11	invalid	#VALUE!
FALSE	FALSE	FALSE	FALSE	FALSE	FALSE	FALSE	FALSE	FALSE	FALSE	FALSE	FALSE	FALSE	FALSE	FALSE	FALSE	FALSE	FALSE	FALSE	FALSE	FALSE	FALSE	FALSE	FALSE	FALSE	FALSE	FALSE	FALSE	FALSE	FALSE	0	0	30	invalid	#VALUE!
4	4	4	4	4	4	0	4	4	4	4	2	2	4	2	4	4	2	2	0	4	4	2	2	4	2	4	4	4	4	96	0.8	0	96	0.8
4	4	2	4	4	4	2	4	2	4	2	2	4	4	4	4	4	4	4	4	4	4	4	2	4	2	4	0	4	4	102	0.85	0	102	0.85
4	4	2	4	2	2	2	4	2	4	4	2	4	2	4	2	4	4	4	0	4	2	2	2	4	4	4	0	4	0	86	0.716667	0	86	0.716667
FALSE	FALSE	FALSE	FALSE	FALSE	FALSE	FALSE	FALSE	FALSE	FALSE	FALSE	FALSE	FALSE	FALSE	FALSE	FALSE	FALSE	FALSE	FALSE	FALSE	FALSE	FALSE	FALSE	FALSE	FALSE	FALSE	FALSE	FALSE	FALSE	FALSE	0	0	30	invalid	#VALUE!
4	4	4	2	4	4	2	2	0	4	4	4	4	2	4	4	4	2	4	0	2	4	2	2	4	2	4	0	4	4	90	0.75	0	90	0.75
4	4	2	2	-2	0	2	4	2	4	2	2	4	2	4	4	4	0	4	4	2	4	2	2	4	4	4	4	4	0	82	0.683333	0	82	0.683333
0	4	-2	4	4	4	4	4	2	4	4	2	4	2	4	4	4	2	4	4	4	4	2	4	4	4	2	4	4	4	98	0.816667	0	98	0.816667
4	4	2	4	4	2	0	4	2	4	4	4	4	2	4	4	4	4	4	4	4	4	2	2	2	2	2	4	4	4	98	0.816667	0	98	0.816667
FALSE	FALSE	FALSE	FALSE	FALSE	FALSE	FALSE	FALSE	FALSE	FALSE	FALSE	FALSE	FALSE	FALSE	FALSE	FALSE	FALSE	FALSE	FALSE	FALSE	FALSE	FALSE	FALSE	FALSE	FALSE	FALSE	FALSE	FALSE	FALSE	FALSE	0	0	30	invalid	#VALUE!
4	2	2	2	2	4	0	4	2	4	2	0	2	0	2	4	4	2	-2	4	2	4	4	4	4	2	4	0	4	0	72	0.6	0	72	0.6
4	4	4	2	4	4	2	4	2	4	4	2	4	2	2	4	4	2	4	0	4	4	0	2	2	2	4	0	4	4	88	0.733333	0	88	0.733333
4	4	2	4	4	2	0	4	0	4	4	2	4	2	4	4	4	4	4	2	4	4	4	4	4	2	4	4	4	4	100	0.833333	0	100	0.833333
4	4	2	4	0	4	0	4	2	2	4	4	4	2	2	4	4	2	4	4	2	4	-2	4	0	4	4	4	4	4	88	0.733333	0	88	0.733333
4	2	2	4	4	4	4	4	4	4	4	4	4	2	4	4	4	4	4	4	2	4	4	4	4	4	4	4	4	4	112	0.933333	0	112	0.933333
4	4	2	4	4	4	0	4	2	4	4	4	4	2	4	4	4	4	4	4	4	4	2	2	4	4	4	4	4	4	106	0.883333	0	106	0.883333
4	2	2	0	4	4	2	4	2	FALSE	FALSE	FALSE	FALSE	FALSE	FALSE	FALSE	FALSE	FALSE	FALSE	FALSE	FALSE	FALSE	FALSE	FALSE	FALSE	FALSE	FALSE	FALSE	FALSE	FALSE	24	0.2	21	invalid	#VALUE!
4	4	2	4	0	2	2	4	0	4	4	2	4	4	4	4	4	2	4	0	2	4	4	2	4	2	4	4	4	4	92	0.766667	0	92	0.766667
4	4	2	4	4	2	2	4	2	4	2	2	2	4	4	4	4	2	4	4	2	4	2	4	4	4	4	4	4	4	100	0.833333	0	100	0.833333
4	2	4	4	4	2	4	4	2	4	4	4	4	2	2	4	4	4	4	4	2	4	2	4	4	4	4	2	4	4	104	0.866667	0	104	0.866667
4	4	2	4	4	2	4	4	2	4	2	2	4	4	4	4	4	0	4	4	4	4	2	4	2	2	2	0	4	4	94	0.783333	0	94	0.783333
4	2	4	4	4	4	2	4	2	4	4	2	4	4	4	2	4	4	4	4	4	4	2	4	4	4	2	4	4	4	106	0.883333	0	106	0.883333
2	2	4	2	0	2	0	2	4	4	4	4	4	2	2	4	4	2	4	4	4	4	2	2	2	4	4	4	4	2	88	0.733333	0	88	0.733333
4	4	2	4	4	0	0	4	2	4	2	0	4	2	4	4	4	0	4	4	4	4	2	2	4	4	2	0	4	4	86	0.716667	0	86	0.716667
4	4	2	4	4	2	2	4	2	4	2	2	4	4	4	4	4	4	-2	FALSE	FALSE	FALSE	FALSE	FALSE	FALSE	FALSE	FALSE	FALSE	FALSE	FALSE	58	0.483333	11	invalid	#VALUE!
4	2	2	4	4	4	4	4	2	4	2	2	4	2	4	4	4	4	4	4	4	4	4	4	4	2	4	4	4	4	106	0.883333	0	106	0.883333
4	2	2	4	4	2	2	4	2	4	4	2	2	4	2	4	4	4	4	4	2	4	4	4	4	4	4	0	4	4	98	0.816667	0	98	0.816667
4	2	2	4	0	4	0	4	2	4	2	2	4	0	2	4	0	4	4	4	2	4	4	2	2	2	4	-2	4	4	78	0.65	0	78	0.65
4	4	4	4	4	4	2	4	2	4	4	2	4	4	2	4	4	4	-2	4	4	2	-2	2	4	4	2	0	2	4	88	0.733333	0	88	0.733333
4	4	2	2	4	2	0	4	4	4	2	4	4	2	4	2	4	4	4	4	2	0	2	2	4	2	4	4	4	4	92	0.766667	0	92	0.766667
4	2	4	4	4	4	0	4	4	4	4	4	4	4	4	4	4	4	4	4	2	4	2	4	4	2	4	4	4	4	108	0.9	0	108	0.9
4	2	2	4	4	4	0	4	2	4	4	2	2	2	2	4	4	4	4	4	4	2	2	4	4	4	4	0	4	4	94	0.783333	0	94	0.783333
4	4	2	4	4	4	4	4	0	4	2	2	4	2	4	4	4	2	2	0	4	0	2	2	2	2	4	4	4	4	88	0.733333	0	88	0.733333
4	4	4	4	4	2	0	4	4	4	4	2	4	4	4	4	4	2	2	0	2	4	2	4	4	4	2	0	4	4	94	0.783333	0	94	0.783333
4	4	2	4	4	4	4	4	4	4	4	4	4	4	4	4	4	4	4	FALSE	FALSE	FALSE	FALSE	FALSE	FALSE	FALSE	FALSE	FALSE	FALSE	FALSE	74	0.616667	11	invalid	#VALUE!
4	4	2	4	4	4	4	4	2	4	4	4	2	2	4	2	4	2	4	4	4	4	4	2	4	4	4	4	4	4	106	0.883333	0	106	0.883333
FALSE	FALSE	FALSE	FALSE	FALSE	FALSE	FALSE	FALSE	FALSE	FALSE	FALSE	FALSE	FALSE	FALSE	FALSE	FALSE	FALSE	FALSE	FALSE	FALSE	FALSE	FALSE	FALSE	FALSE	FALSE	FALSE	FALSE	FALSE	FALSE	FALSE	0	0	30	invalid	#VALUE!
4	4	2	4	4	4	2	4	2	4	4	4	4	2	4	0	4	4	4	0	4	4	2	2	4	4	4	0	4	4	96	0.8	0	96	0.8
4	4	2	4	4	4	4	4	2	FALSE	FALSE	FALSE	FALSE	FALSE	FALSE	FALSE	FALSE	FALSE	FALSE	FALSE	FALSE	FALSE	FALSE	FALSE	FALSE	FALSE	FALSE	FALSE	FALSE	FALSE	32	0.266667	21	invalid	#VALUE!
FALSE	FALSE	FALSE	FALSE	FALSE	FALSE	FALSE	FALSE	FALSE	FALSE	FALSE	FALSE	FALSE	FALSE	FALSE	FALSE	FALSE	FALSE	FALSE	FALSE	FALSE	FALSE	FALSE	FALSE	FALSE	FALSE	FALSE	FALSE	FALSE	FALSE	0	0	30	invalid	#VALUE!
4	2	2	4	4	4	4	4	2	4	2	2	4	2	2	4	4	4	4	4	4	4	2	2	4	4	4	0	4	4	98	0.816667	0	98	0.816667
4	4	2	2	4	0	0	4	0	FALSE	FALSE	FALSE	FALSE	FALSE	FALSE	FALSE	FALSE	FALSE	FALSE	FALSE	FALSE	FALSE	FALSE	FALSE	FALSE	FALSE	FALSE	FALSE	FALSE	FALSE	20	0.166667	21	invalid	#VALUE!
4	4	2	4	4	4	0	4	2	0	FALSE	2	4	2	2	4	4	4	4	0	4	4	2	4	4	4	4	0	2	4	86	0.716667	1	86	0.716667
4	2	2	4	4	4	0	4	2	4	4	4	4	4	2	4	4	0	4	FALSE	FALSE	FALSE	FALSE	FALSE	FALSE	FALSE	FALSE	FALSE	FALSE	FALSE	60	0.5	11	invalid	#VALUE!
FALSE	FALSE	FALSE	FALSE	FALSE	FALSE	FALSE	FALSE	FALSE	FALSE	FALSE	FALSE	FALSE	FALSE	FALSE	FALSE	FALSE	FALSE	FALSE	FALSE	FALSE	FALSE	FALSE	FALSE	FALSE	FALSE	FALSE	FALSE	FALSE	FALSE	0	0	30	invalid	#VALUE!
4	2	2	4	4	4	0	4	2	4	4	2	4	2	2	4	4	4	2	4	4	4	2	4	2	4	2	4	4	4	96	0.8	0	96	0.8
4	2	2	4	4	4	0	4	2	4	2	2	4	4	4	4	0	2	4	4	4	4	4	2	4	2	2	4	4	4	94	0.783333	0	94	0.783333
4	2	2	4	4	4	4	4	2	4	2	0	4	2	4	4	4	4	4	4	2	4	2	4	4	2	4	0	4	4	96	0.8	0	96	0.8
FALSE	FALSE	FALSE	FALSE	FALSE	FALSE	FALSE	FALSE	FALSE	FALSE	FALSE	FALSE	FALSE	FALSE	FALSE	FALSE	FALSE	FALSE	FALSE	FALSE	FALSE	FALSE	FALSE	FALSE	FALSE	FALSE	FALSE	FALSE	FALSE	FALSE	0	0	30	invalid	#VALUE!
4	4	2	2	4	2	4	4	2	4	4	2	4	2	4	4	4	4	4	4	2	4	2	4	4	2	4	4	4	FALSE	98	0.816667	1	98	0.816667
4	4	4	4	4	4	4	4	4	4	4	2	4	2	2	4	4	4	4	0	2	4	4	4	4	2	4	0	4	4	102	0.85	0	102	0.85
4	4	2	4	4	2	0	4	2	4	2	4	4	2	4	4	4	4	2	4	4	4	2	2	4	2	4	0	4	4	94	0.783333	0	94	0.783333
0	2	2	4	-2	2	0	2	2	4	4	2	2	2	0	4	4	2	4	0	4	4	2	2	2	2	-2	0	4	4	62	0.516667	0	62	0.516667
4	0	2	4	2	2	2	4	2	4	2	2	4	2	4	0	4	4	2	0	4	4	4	2	4	2	2	0	4	0	76	0.633333	0	76	0.633333
4	0	2	4	4	4	0	4	2	4	4	4	4	2	0	4	4	4	2	0	2	4	4	2	4	2	4	4	4	4	90	0.75	0	90	0.75
4	4	2	4	4	2	0	4	2	2	4	2	4	4	4	4	4	4	4	4	4	4	2	4	0	2	2	4	4	4	96	0.8	0	96	0.8
4	2	2	4	4	4	2	4	0	4	4	0	4	2	2	4	4	4	4	4	4	0	2	2	0	2	4	4	4	4	88	0.733333	0	88	0.733333
2	4	2	4	4	4	2	4	2	4	4	4	2	4	4	4	4	4	4	4	4	4	-2	2	4	2	4	4	4	4	100	0.833333	0	100	0.833333
FALSE	FALSE	FALSE	FALSE	FALSE	FALSE	FALSE	FALSE	FALSE	FALSE	FALSE	FALSE	FALSE	FALSE	FALSE	FALSE	FALSE	FALSE	FALSE	FALSE	FALSE	FALSE	FALSE	FALSE	FALSE	FALSE	FALSE	FALSE	FALSE	FALSE	0	0	30	invalid	#VALUE!
4	2	2	4	0	4	0	4	2	4	2	4	4	4	4	4	4	0	4	4	4	4	2	4	4	2	4	4	4	4	96	0.8	0	96	0.8
4	4	2	4	4	4	4	4	2	4	2	2	4	2	4	2	4	0	4	4	4	4	2	2	4	2	4	4	4	4	98	0.816667	0	98	0.816667
4	4	4	4	4	4	0	4	4	4	4	4	4	2	4	4	4	4	4	4	4	4	4	2	4	2	4	0	4	4	106	0.883333	0	106	0.883333
4	4	2	4	4	4	0	2	4	4	2	4	4	2	4	4	4	4	4	0	4	4	4	4	4	2	4	4	4	4	102	0.85	0	102	0.85
4	4	4	4	4	2	2	2	2	4	4	4	4	4	2	2	4	2	4	2	4	4	2	4	2	2	4	0	4	4	94	0.783333	0	94	0.783333
4	2	2	4	4	0	0	4	2	4	4	2	4	2	4	4	4	4	2	0	4	4	4	2	4	4	4	0	4	4	90	0.75	0	90	0.75
FALSE	FALSE	FALSE	FALSE	FALSE	FALSE	FALSE	FALSE	FALSE	FALSE	FALSE	FALSE	FALSE	FALSE	FALSE	FALSE	FALSE	FALSE	FALSE	FALSE	FALSE	FALSE	FALSE	FALSE	FALSE	FALSE	FALSE	FALSE	FALSE	FALSE	0	0	30	invalid	#VALUE!
FALSE	FALSE	FALSE	FALSE	FALSE	FALSE	FALSE	FALSE	FALSE	FALSE	FALSE	FALSE	FALSE	FALSE	FALSE	FALSE	FALSE	FALSE	FALSE	FALSE	FALSE	FALSE	FALSE	FALSE	FALSE	FALSE	FALSE	FALSE	FALSE	FALSE	0	0	30	invalid	#VALUE!
4	4	2	4	4	0	4	4	4	4	2	0	2	2	2	4	4	4	4	4	4	0	-2	2	2	2	4	0	4	4	82	0.683333	0	82	0.683333
4	2	4	2	4	2	4	2	2	4	2	4	4	4	4	2	4	0	4	FALSE	FALSE	FALSE	FALSE	FALSE	FALSE	FALSE	FALSE	FALSE	FALSE	FALSE	58	0.483333	11	invalid	#VALUE!
4	4	2	4	4	4	2	4	0	4	4	2	4	2	4	2	4	4	4	4	4	4	2	2	4	4	4	0	4	4	98	0.816667	0	98	0.816667
FALSE	FALSE	FALSE	FALSE	FALSE	FALSE	FALSE	FALSE	FALSE	FALSE	FALSE	FALSE	FALSE	FALSE	FALSE	FALSE	FALSE	FALSE	FALSE	FALSE	FALSE	FALSE	FALSE	FALSE	FALSE	FALSE	FALSE	FALSE	FALSE	FALSE	0	0	30	invalid	#VALUE!
4	2	2	2	0	2	0	4	2	4	2	2	4	4	4	4	0	2	4	0	4	4	0	2	-2	4	4	4	4	4	76	0.633333	0	76	0.633333
4	2	2	4	4	4	4	4	2	4	2	4	4	4	4	4	4	4	4	4	2	4	4	2	4	2	2	4	4	4	104	0.866667	0	104	0.866667
4	4	2	4	FALSE	2	0	4	2	4	4	2	4	2	2	4	4	4	4	0	4	4	-2	2	4	2	4	0	4	4	82	0.683333	1	82	0.683333
4	4	2	4	4	2	0	4	2	4	4	4	4	2	0	4	4	2	4	0	4	4	2	4	2	4	4	4	2	4	92	0.766667	0	92	0.766667
2	2	4	2	4	2	0	4	4	4	2	2	4	2	4	4	4	4	4	0	4	4	0	2	4	4	4	4	4	4	92	0.766667	0	92	0.766667
4	4	2	4	4	4	2	4	4	4	4	2	4	4	2	4	4	2	2	4	4	4	2	2	2	2	4	0	4	4	96	0.8	0	96	0.8
4	4	2	4	4	2	2	4	2	4	4	2	4	2	4	4	4	0	4	4	2	2	4	2	4	4	4	0	4	4	94	0.783333	0	94	0.783333
FALSE	FALSE	FALSE	FALSE	FALSE	FALSE	FALSE	FALSE	FALSE	FALSE	FALSE	FALSE	FALSE	FALSE	FALSE	FALSE	FALSE	FALSE	FALSE	FALSE	FALSE	FALSE	FALSE	FALSE	FALSE	FALSE	FALSE	FALSE	FALSE	FALSE	0	0	30	invalid	#VALUE!
4	2	2	2	4	4	0	4	0	4	4	2	4	4	2	4	4	2	2	4	4	4	0	2	4	2	4	4	4	4	90	0.75	0	90	0.75
2	2	2	4	4	2	0	4	2	4	2	2	4	2	4	4	4	4	4	0	4	4	4	2	2	2	4	0	4	4	86	0.716667	0	86	0.716667
4	2	2	4	4	2	4	4	2	4	4	4	4	4	4	4	4	2	4	4	4	4	2	4	4	2	4	4	4	0	102	0.85	0	102	0.85
4	2	2	4	4	4	0	4	2	4	2	2	4	2	2	4	4	0	4	4	2	4	4	2	2	2	2	0	4	4	84	0.7	0	84	0.7
4	4	4	2	4	4	2	4	0	4	4	2	2	2	2	4	4	4	4	0	2	4	2	2	4	4	4	0	4	4	90	0.75	0	90	0.75
4	4	2	4	4	4	2	4	2	4	2	0	2	2	2	4	4	2	4	4	4	4	2	2	2	2	2	4	4	2	88	0.733333	0	88	0.733333
4	4	2	4	4	2	0	4	4	4	4	2	4	2	2	4	4	2	4	0	4	4	2	4	4	2	4	0	4	4	92	0.766667	0	92	0.766667
4	0	2	4	4	4	0	4	2	4	4	2	2	4	4	4	4	0	2	4	2	4	4	0	0	2	2	0	4	4	80	0.666667	0	80	0.666667
4	4	2	2	0	2	2	2	2	4	4	2	4	4	4	4	4	4	4	FALSE	FALSE	FALSE	FALSE	FALSE	FALSE	FALSE	FALSE	FALSE	FALSE	FALSE	58	0.483333	11	invalid	#VALUE!
4	2	2	2	4	2	4	4	2	4	4	2	4	2	4	4	4	4	4	4	2	4	4	2	2	4	4	0	4	4	96	0.8	0	96	0.8
4	2	2	4	4	4	4	4	2	4	2	2	4	2	4	4	4	4	4	2	2	4	4	2	2	2	4	4	4	4	98	0.816667	0	98	0.816667
4	4	2	4	4	2	0	4	2	4	2	2	4	4	4	2	4	4	4	FALSE	FALSE	FALSE	FALSE	FALSE	FALSE	FALSE	FALSE	FALSE	FALSE	FALSE	60	0.5	11	invalid	#VALUE!
4	4	2	4	4	2	0	4	2	4	4	0	4	2	4	4	4	2	4	4	2	4	2	4	4	2	4	4	4	4	96	0.8	0	96	0.8
4	2	2	4	4	4	0	4	2	4	2	2	-2	2	2	4	4	FALSE	4	4	4	4	4	2	FALSE	2	2	0	4	4	78	0.65	2	invalid	#VALUE!
FALSE	FALSE	FALSE	FALSE	FALSE	FALSE	FALSE	FALSE	FALSE	FALSE	FALSE	FALSE	FALSE	FALSE	FALSE	FALSE	FALSE	FALSE	FALSE	FALSE	FALSE	FALSE	FALSE	FALSE	FALSE	FALSE	FALSE	FALSE	FALSE	FALSE	0	0	30	invalid	#VALUE!
4	2	2	4	0	4	2	4	4	4	2	2	4	2	4	4	-2	4	2	0	2	4	4	2	-2	2	4	4	4	2	78	0.65	0	78	0.65
4	4	-2	0	4	4	2	4	2	4	2	0	4	2	4	4	4	4	4	4	4	4	-2	2	4	2	4	0	4	4	84	0.7	0	84	0.7
4	2	FALSE	FALSE	FALSE	FALSE	FALSE	FALSE	FALSE	FALSE	FALSE	FALSE	FALSE	FALSE	FALSE	FALSE	FALSE	FALSE	FALSE	FALSE	FALSE	FALSE	FALSE	FALSE	FALSE	FALSE	FALSE	FALSE	FALSE	FALSE	6	0.05	28	invalid	#VALUE!
4	4	2	2	4	4	4	4	2	4	4	2	4	2	4	4	4	4	4	4	2	4	2	4	4	4	4	0	4	4	102	0.85	0	102	0.85
4	2	2	4	4	2	0	4	2	4	4	4	4	4	4	4	4	4	4	4	4	4	2	4	4	4	2	4	4	4	104	0.866667	0	104	0.866667
FALSE	FALSE	FALSE	FALSE	FALSE	FALSE	FALSE	FALSE	FALSE	FALSE	FALSE	FALSE	FALSE	FALSE	FALSE	FALSE	FALSE	FALSE	FALSE	FALSE	FALSE	FALSE	FALSE	FALSE	FALSE	FALSE	FALSE	FALSE	FALSE	FALSE	0	0	30	invalid	#VALUE!
4	4	2	4	4	2	2	4	2	4	4	2	4	2	4	4	4	0	4	4	4	4	4	2	4	2	4	0	4	4	96	0.8	0	96	0.8
4	4	2	0	4	2	2	4	4	4	2	2	4	2	4	2	4	0	4	4	2	4	4	2	4	2	4	4	4	4	92	0.766667	0	92	0.766667
4	2	2	4	4	0	2	4	2	4	4	2	4	4	0	4	4	4	4	4	2	4	2	2	2	2	2	4	4	4	90	0.75	0	90	0.75
4	2	4	4	4	4	2	4	2	4	2	0	4	2	0	4	4	4	2	4	4	0	4	2	2	2	4	-2	4	4	84	0.7	0	84	0.7
FALSE	FALSE	FALSE	FALSE	FALSE	FALSE	FALSE	FALSE	FALSE	FALSE	FALSE	FALSE	FALSE	FALSE	FALSE	FALSE	FALSE	FALSE	FALSE	FALSE	FALSE	FALSE	FALSE	FALSE	FALSE	FALSE	FALSE	FALSE	FALSE	FALSE	0	0	30	invalid	#VALUE!
FALSE	FALSE	FALSE	FALSE	FALSE	FALSE	FALSE	FALSE	FALSE	FALSE	FALSE	FALSE	FALSE	FALSE	FALSE	FALSE	FALSE	FALSE	FALSE	FALSE	FALSE	FALSE	FALSE	FALSE	FALSE	FALSE	FALSE	FALSE	FALSE	FALSE	0	0	30	invalid	#VALUE!
2	2	0	4	4	2	-2	4	2	4	4	2	4	4	4	4	4	0	4	4	4	4	2	2	FALSE	2	4	0	4	4	82	0.683333	1	82	0.683333
4	2	2	4	2	0	2	4	2	4	2	0	4	2	4	0	0	2	4	4	4	4	4	2	2	4	4	0	2	4	78	0.65	0	78	0.65
FALSE	FALSE	FALSE	FALSE	FALSE	FALSE	FALSE	FALSE	FALSE	FALSE	FALSE	FALSE	FALSE	FALSE	FALSE	FALSE	FALSE	FALSE	FALSE	FALSE	FALSE	FALSE	FALSE	FALSE	FALSE	FALSE	FALSE	FALSE	FALSE	FALSE	0	0	30	invalid	#VALUE!
2	4	2	2	4	4	0	4	2	4	2	4	4	2	4	0	2	0	4	4	4	4	0	2	4	2	2	0	4	4	80	0.666667	0	80	0.666667
FALSE	FALSE	FALSE	FALSE	FALSE	FALSE	FALSE	FALSE	FALSE	FALSE	FALSE	FALSE	FALSE	FALSE	FALSE	FALSE	FALSE	FALSE	FALSE	FALSE	FALSE	FALSE	FALSE	FALSE	FALSE	FALSE	FALSE	FALSE	FALSE	FALSE	0	0	30	invalid	#VALUE!
FALSE	FALSE	FALSE	FALSE	FALSE	FALSE	FALSE	FALSE	FALSE	FALSE	FALSE	FALSE	FALSE	FALSE	FALSE	FALSE	FALSE	FALSE	FALSE	FALSE	FALSE	FALSE	FALSE	FALSE	FALSE	FALSE	FALSE	FALSE	FALSE	FALSE	0	0	30	invalid	#VALUE!
4	4	2	4	4	2	0	4	2	4	4	4	4	4	4	4	4	4	4	0	4	4	2	4	4	2	4	4	4	4	102	0.85	0	102	0.85
4	4	2	4	4	2	0	4	2	4	4	4	4	4	2	4	4	0	2	FALSE	FALSE	FALSE	FALSE	FALSE	FALSE	FALSE	FALSE	FALSE	FALSE	FALSE	58	0.483333	11	invalid	#VALUE!
FALSE	FALSE	FALSE	FALSE	FALSE	FALSE	FALSE	FALSE	FALSE	FALSE	FALSE	FALSE	FALSE	FALSE	FALSE	FALSE	FALSE	FALSE	FALSE	FALSE	FALSE	FALSE	FALSE	FALSE	FALSE	FALSE	FALSE	FALSE	FALSE	FALSE	0	0	30	invalid	#VALUE!
4	2	2	4	4	0	0	4	4	4	2	2	4	4	4	4	0	0	4	4	4	4	2	2	2	4	4	0	4	4	86	0.716667	0	86	0.716667
2	2	2	2	4	2	2	4	2	4	4	2	0	2	2	4	4	4	4	0	4	4	2	2	2	4	2	0	4	4	80	0.666667	0	80	0.666667
4	4	2	2	4	4	4	4	2	0	4	2	4	2	4	4	4	4	4	4	4	FALSE	4	2	4	2	4	4	2	4	96	0.8	1	96	0.8
4	2	2	0	4	0	2	2	2	4	2	2	4	4	2	2	4	2	4	4	4	2	4	4	4	2	4	4	4	4	88	0.733333	0	88	0.733333
4	4	2	4	4	4	0	2	0	4	4	4	4	2	4	4	FALSE	4	4	FALSE	FALSE	FALSE	FALSE	FALSE	FALSE	FALSE	FALSE	FALSE	FALSE	FALSE	58	0.483333	12	invalid	#VALUE!
4	4	2	4	4	4	0	4	4	4	4	2	4	2	4	4	4	2	4	4	4	4	2	2	4	2	4	0	4	4	98	0.816667	0	98	0.816667
4	2	2	2	4	0	0	4	2	4	4	2	4	2	4	4	4	4	4	4	4	4	2	2	2	2	4	0	4	4	88	0.733333	0	88	0.733333
4	4	2	4	4	4	0	4	2	4	2	2	4	4	2	4	4	0	4	4	4	4	2	2	4	2	4	0	4	4	92	0.766667	0	92	0.766667
FALSE	FALSE	FALSE	FALSE	FALSE	FALSE	FALSE	FALSE	FALSE	FALSE	FALSE	FALSE	FALSE	FALSE	FALSE	FALSE	FALSE	FALSE	FALSE	FALSE	FALSE	FALSE	FALSE	FALSE	FALSE	FALSE	FALSE	FALSE	FALSE	FALSE	0	0	30	invalid	#VALUE!
FALSE	FALSE	FALSE	FALSE	FALSE	FALSE	FALSE	FALSE	FALSE	FALSE	FALSE	FALSE	FALSE	FALSE	FALSE	FALSE	FALSE	FALSE	FALSE	FALSE	FALSE	FALSE	FALSE	FALSE	FALSE	FALSE	FALSE	FALSE	FALSE	FALSE	0	0	30	invalid	#VALUE!
4	4	4	4	4	0	0	2	2	4	4	2	4	4	4	2	4	4	4	0	4	4	2	4	2	4	4	0	4	2	90	0.75	0	90	0.75
4	2	2	2	4	0	2	4	4	4	2	2	2	4	2	4	4	4	4	4	4	4	2	2	4	2	2	0	4	4	88	0.733333	0	88	0.733333
4	4	2	4	4	0	2	4	2	4	2	4	4	4	2	4	4	2	4	4	4	4	2	4	4	4	2	4	4	4	100	0.833333	0	100	0.833333
4	4	2	2	4	4	4	4	2	4	4	4	4	4	4	4	4	4	4	4	4	4	2	4	4	4	4	0	4	4	108	0.9	0	108	0.9
4	4	4	4	4	4	0	4	4	4	4	4	4	4	4	4	4	4	4	0	4	4	4	2	4	4	4	2	4	4	108	0.9	0	108	0.9
0	2	4	2	4	4	0	4	4	4	2	2	4	4	4	4	4	4	4	0	4	4	2	2	4	4	4	4	4	4	96	0.8	0	96	0.8
FALSE	FALSE	FALSE	FALSE	FALSE	FALSE	FALSE	FALSE	FALSE	FALSE	FALSE	FALSE	FALSE	FALSE	FALSE	FALSE	FALSE	FALSE	FALSE	FALSE	FALSE	FALSE	FALSE	FALSE	FALSE	FALSE	FALSE	FALSE	FALSE	FALSE	0	0	30	invalid	#VALUE!
4	4	2	4	4	4	0	4	2	4	4	2	4	4	2	4	4	4	4	4	4	4	2	2	4	2	2	0	4	4	96	0.8	0	96	0.8
4	4	2	4	4	2	4	2	4	4	4	2	4	4	2	4	4	0	4	4	4	4	FALSE	FALSE	0	2	2	FALSE	4	0	82	0.683333	3	invalid	#VALUE!
4	4	2	4	4	4	2	4	2	4	4	4	4	4	4	4	4	4	4	4	2	4	4	2	4	4	4	4	4	4	110	0.916667	0	110	0.916667
2	4	4	4	4	4	0	4	4	4	4	4	4	2	FALSE	FALSE	FALSE	FALSE	FALSE	FALSE	FALSE	FALSE	FALSE	FALSE	FALSE	FALSE	FALSE	FALSE	FALSE	FALSE	48	0.4	16	invalid	#VALUE!
4	2	-2	4	4	2	0	4	4	4	4	4	4	4	2	FALSE	FALSE	FALSE	FALSE	FALSE	FALSE	FALSE	FALSE	FALSE	FALSE	FALSE	FALSE	FALSE	FALSE	FALSE	44	0.366667	15	invalid	#VALUE!
4	2	2	4	4	0	2	4	2	4	2	2	4	2	4	4	4	2	4	4	4	4	2	2	4	4	4	0	4	4	92	0.766667	0	92	0.766667
FALSE	FALSE	FALSE	FALSE	FALSE	FALSE	FALSE	FALSE	FALSE	FALSE	FALSE	FALSE	FALSE	FALSE	FALSE	FALSE	FALSE	FALSE	FALSE	FALSE	FALSE	FALSE	FALSE	FALSE	FALSE	FALSE	FALSE	FALSE	FALSE	FALSE	0	0	30	invalid	#VALUE!
FALSE	FALSE	FALSE	FALSE	FALSE	FALSE	FALSE	FALSE	FALSE	FALSE	FALSE	FALSE	FALSE	FALSE	FALSE	FALSE	FALSE	FALSE	FALSE	FALSE	FALSE	FALSE	FALSE	FALSE	FALSE	FALSE	FALSE	FALSE	FALSE	FALSE	0	0	30	invalid	#VALUE!
FALSE	FALSE	FALSE	FALSE	FALSE	FALSE	FALSE	FALSE	FALSE	FALSE	FALSE	FALSE	FALSE	FALSE	FALSE	FALSE	FALSE	FALSE	FALSE	FALSE	FALSE	FALSE	FALSE	FALSE	FALSE	FALSE	FALSE	FALSE	FALSE	FALSE	0	0	30	invalid	#VALUE!
4	4	2	4	4	2	4	4	2	4	4	4	4	4	4	4	4	4	4	4	4	4	2	4	4	4	2	0	4	4	106	0.883333	0	106	0.883333
FALSE	FALSE	FALSE	FALSE	FALSE	FALSE	FALSE	FALSE	FALSE	FALSE	FALSE	FALSE	FALSE	FALSE	FALSE	FALSE	FALSE	FALSE	FALSE	FALSE	FALSE	FALSE	FALSE	FALSE	FALSE	FALSE	FALSE	FALSE	FALSE	FALSE	0	0	30	invalid	#VALUE!
4	2	2	4	4	4	4	4	2	4	4	2	4	4	4	4	4	4	4	4	4	4	4	4	4	2	4	4	4	4	110	0.916667	0	110	0.916667
4	4	2	4	4	4	0	4	2	4	4	4	4	4	4	4	4	4	4	4	4	4	4	4	4	4	2	4	4	4	110	0.916667	0	110	0.916667
4	4	2	4	4	2	0	4	2	4	4	2	2	2	4	4	4	4	4	0	4	4	2	2	4	4	2	4	4	4	94	0.783333	0	94	0.783333
FALSE	FALSE	FALSE	FALSE	FALSE	FALSE	FALSE	FALSE	FALSE	FALSE	FALSE	FALSE	FALSE	FALSE	FALSE	FALSE	FALSE	FALSE	FALSE	FALSE	FALSE	FALSE	FALSE	FALSE	FALSE	FALSE	FALSE	FALSE	FALSE	FALSE	0	0	30	invalid	#VALUE!
0	2	4	4	4	2	2	4	2	4	2	2	FALSE	2	4	0	4	2	4	4	4	4	2	2	4	4	2	4	4	4	86	0.716667	1	86	0.716667
4	4	4	4	4	4	0	4	4	4	4	4	4	4	4	4	4	4	4	FALSE	FALSE	FALSE	FALSE	FALSE	FALSE	FALSE	FALSE	FALSE	FALSE	FALSE	72	0.6	11	invalid	#VALUE!
4	4	2	4	4	0	0	4	2	4	4	2	2	2	4	4	4	4	4	4	4	4	2	2	4	2	4	4	4	4	96	0.8	0	96	0.8
2	2	4	4	4	2	4	4	2	4	2	2	4	0	0	2	4	4	4	4	2	4	4	2	4	2	4	0	4	4	88	0.733333	0	88	0.733333
4	4	2	4	4	2	4	4	2	4	4	2	4	2	2	4	4	4	2	4	4	4	2	2	FALSE	2	2	4	4	2	92	0.766667	1	92	0.766667
FALSE	FALSE	FALSE	FALSE	FALSE	FALSE	FALSE	FALSE	FALSE	FALSE	FALSE	FALSE	FALSE	FALSE	FALSE	FALSE	FALSE	FALSE	FALSE	FALSE	FALSE	FALSE	FALSE	FALSE	FALSE	FALSE	FALSE	FALSE	FALSE	FALSE	0	0	30	invalid	#VALUE!
4	4	2	4	4	4	0	4	2	4	4	4	2	2	4	FALSE	4	4	4	4	4	4	2	2	2	4	4	4	4	4	98	0.816667	1	98	0.816667
FALSE	FALSE	FALSE	FALSE	FALSE	FALSE	FALSE	FALSE	FALSE	FALSE	FALSE	FALSE	FALSE	FALSE	FALSE	FALSE	FALSE	FALSE	FALSE	FALSE	FALSE	FALSE	FALSE	FALSE	FALSE	FALSE	FALSE	FALSE	FALSE	FALSE	0	0	30	invalid	#VALUE!
4	4	2	4	4	4	2	4	-2	4	4	2	2	4	4	2	4	4	4	4	4	4	2	2	4	2	2	4	4	2	94	0.783333	0	94	0.783333
4	4	2	4	4	2	2	4	2	4	4	2	4	2	2	4	0	4	4	4	4	4	4	0	2	0	4	0	4	4	88	0.733333	0	88	0.733333
FALSE	FALSE	FALSE	FALSE	FALSE	FALSE	FALSE	FALSE	FALSE	FALSE	FALSE	FALSE	FALSE	FALSE	FALSE	FALSE	FALSE	FALSE	FALSE	FALSE	FALSE	FALSE	FALSE	FALSE	FALSE	FALSE	FALSE	FALSE	FALSE	FALSE	0	0	30	invalid	#VALUE!
FALSE	FALSE	FALSE	FALSE	FALSE	FALSE	FALSE	FALSE	FALSE	FALSE	FALSE	FALSE	FALSE	FALSE	FALSE	FALSE	FALSE	FALSE	FALSE	FALSE	FALSE	FALSE	FALSE	FALSE	FALSE	FALSE	FALSE	FALSE	FALSE	FALSE	0	0	30	invalid	#VALUE!
FALSE	FALSE	FALSE	FALSE	FALSE	FALSE	FALSE	FALSE	FALSE	FALSE	FALSE	FALSE	FALSE	FALSE	FALSE	FALSE	FALSE	FALSE	FALSE	FALSE	FALSE	FALSE	FALSE	FALSE	FALSE	FALSE	FALSE	FALSE	FALSE	FALSE	0	0	30	invalid	#VALUE!
FALSE	FALSE	FALSE	FALSE	FALSE	FALSE	FALSE	FALSE	FALSE	FALSE	FALSE	FALSE	FALSE	FALSE	FALSE	FALSE	FALSE	FALSE	FALSE	FALSE	FALSE	FALSE	FALSE	FALSE	FALSE	FALSE	FALSE	FALSE	FALSE	FALSE	0	0	30	invalid	#VALUE!
FALSE	FALSE	FALSE	FALSE	FALSE	FALSE	FALSE	FALSE	FALSE	FALSE	FALSE	FALSE	FALSE	FALSE	FALSE	FALSE	FALSE	FALSE	FALSE	FALSE	FALSE	FALSE	FALSE	FALSE	FALSE	FALSE	FALSE	FALSE	FALSE	FALSE	0	0	30	invalid	#VALUE!
FALSE	FALSE	FALSE	FALSE	FALSE	FALSE	FALSE	FALSE	FALSE	FALSE	FALSE	FALSE	FALSE	FALSE	FALSE	FALSE	FALSE	FALSE	FALSE	FALSE	FALSE	FALSE	FALSE	FALSE	FALSE	FALSE	FALSE	FALSE	FALSE	FALSE	0	0	30	invalid	#VALUE!
FALSE	FALSE	FALSE	FALSE	FALSE	FALSE	FALSE	FALSE	FALSE	FALSE	FALSE	FALSE	FALSE	FALSE	FALSE	FALSE	FALSE	FALSE	FALSE	FALSE	FALSE	FALSE	FALSE	FALSE	FALSE	FALSE	FALSE	FALSE	FALSE	FALSE	0	0	30	invalid	#VALUE!
FALSE	FALSE	FALSE	FALSE	FALSE	FALSE	FALSE	FALSE	FALSE	FALSE	FALSE	FALSE	FALSE	FALSE	FALSE	FALSE	FALSE	FALSE	FALSE	FALSE	FALSE	FALSE	FALSE	FALSE	FALSE	FALSE	FALSE	FALSE	FALSE	FALSE	0	0	30	invalid	#VALUE!
FALSE	FALSE	FALSE	FALSE	FALSE	FALSE	FALSE	FALSE	FALSE	FALSE	FALSE	FALSE	FALSE	FALSE	FALSE	FALSE	FALSE	FALSE	FALSE	FALSE	FALSE	FALSE	FALSE	FALSE	FALSE	FALSE	FALSE	FALSE	FALSE	FALSE	0	0	30	invalid	#VALUE!
FALSE	FALSE	FALSE	FALSE	FALSE	FALSE	FALSE	FALSE	FALSE	FALSE	FALSE	FALSE	FALSE	FALSE	FALSE	FALSE	FALSE	FALSE	FALSE	FALSE	FALSE	FALSE	FALSE	FALSE	FALSE	FALSE	FALSE	FALSE	FALSE	FALSE	0	0	30	invalid	#VALUE!
FALSE	FALSE	FALSE	FALSE	FALSE	FALSE	FALSE	FALSE	FALSE	FALSE	FALSE	FALSE	FALSE	FALSE	FALSE	FALSE	FALSE	FALSE	FALSE	FALSE	FALSE	FALSE	FALSE	FALSE	FALSE	FALSE	FALSE	FALSE	FALSE	FALSE	0	0	30	invalid	#VALUE!
FALSE	FALSE	FALSE	FALSE	FALSE	FALSE	FALSE	FALSE	FALSE	FALSE	FALSE	FALSE	FALSE	FALSE	FALSE	FALSE	FALSE	FALSE	FALSE	FALSE	FALSE	FALSE	FALSE	FALSE	FALSE	FALSE	FALSE	FALSE	FALSE	FALSE	0	0	30	invalid	#VALUE!
FALSE	FALSE	FALSE	FALSE	FALSE	FALSE	FALSE	FALSE	FALSE	FALSE	FALSE	FALSE	FALSE	FALSE	FALSE	FALSE	FALSE	FALSE	FALSE	FALSE	FALSE	FALSE	FALSE	FALSE	FALSE	FALSE	FALSE	FALSE	FALSE	FALSE	0	0	30	invalid	#VALUE!
FALSE	FALSE	FALSE	FALSE	FALSE	FALSE	FALSE	FALSE	FALSE	FALSE	FALSE	FALSE	FALSE	FALSE	FALSE	FALSE	FALSE	FALSE	FALSE	FALSE	FALSE	FALSE	FALSE	FALSE	FALSE	FALSE	FALSE	FALSE	FALSE	FALSE	0	0	30	invalid	#VALUE!
FALSE	FALSE	FALSE	FALSE	FALSE	FALSE	FALSE	FALSE	FALSE	FALSE	FALSE	FALSE	FALSE	FALSE	FALSE	FALSE	FALSE	FALSE	FALSE	FALSE	FALSE	FALSE	FALSE	FALSE	FALSE	FALSE	FALSE	FALSE	FALSE	FALSE	0	0	30	invalid	#VALUE!
FALSE	FALSE	FALSE	FALSE	FALSE	FALSE	FALSE	FALSE	FALSE	FALSE	FALSE	FALSE	FALSE	FALSE	FALSE	FALSE	FALSE	FALSE	FALSE	FALSE	FALSE	FALSE	FALSE	FALSE	FALSE	FALSE	FALSE	FALSE	FALSE	FALSE	0	0	30	invalid	#VALUE!
FALSE	FALSE	FALSE	FALSE	FALSE	FALSE	FALSE	FALSE	FALSE	FALSE	FALSE	FALSE	FALSE	FALSE	FALSE	FALSE	FALSE	FALSE	FALSE	FALSE	FALSE	FALSE	FALSE	FALSE	FALSE	FALSE	FALSE	FALSE	FALSE	FALSE	0	0	30	invalid	#VALUE!
FALSE	FALSE	FALSE	FALSE	FALSE	FALSE	FALSE	FALSE	FALSE	FALSE	FALSE	FALSE	FALSE	FALSE	FALSE	FALSE	FALSE	FALSE	FALSE	FALSE	FALSE	FALSE	FALSE	FALSE	FALSE	FALSE	FALSE	FALSE	FALSE	FALSE	0	0	30	invalid	#VALUE!
FALSE	FALSE	FALSE	FALSE	FALSE	FALSE	FALSE	FALSE	FALSE	FALSE	FALSE	FALSE	FALSE	FALSE	FALSE	FALSE	FALSE	FALSE	FALSE	FALSE	FALSE	FALSE	FALSE	FALSE	FALSE	FALSE	FALSE	FALSE	FALSE	FALSE	0	0	30	invalid	#VALUE!
FALSE	FALSE	FALSE	FALSE	FALSE	FALSE	FALSE	FALSE	FALSE	FALSE	FALSE	FALSE	FALSE	FALSE	FALSE	FALSE	FALSE	FALSE	FALSE	FALSE	FALSE	FALSE	FALSE	FALSE	FALSE	FALSE	FALSE	FALSE	FALSE	FALSE	0	0	30	invalid	#VALUE!
FALSE	FALSE	FALSE	FALSE	FALSE	FALSE	FALSE	FALSE	FALSE	FALSE	FALSE	FALSE	FALSE	FALSE	FALSE	FALSE	FALSE	FALSE	FALSE	FALSE	FALSE	FALSE	FALSE	FALSE	FALSE	FALSE	FALSE	FALSE	FALSE	FALSE	0	0	30	invalid	#VALUE!
FALSE	FALSE	FALSE	FALSE	FALSE	FALSE	FALSE	FALSE	FALSE	FALSE	FALSE	FALSE	FALSE	FALSE	FALSE	FALSE	FALSE	FALSE	FALSE	FALSE	FALSE	FALSE	FALSE	FALSE	FALSE	FALSE	FALSE	FALSE	FALSE	FALSE	0	0	30	invalid	#VALUE!
FALSE	FALSE	FALSE	FALSE	FALSE	FALSE	FALSE	FALSE	FALSE	FALSE	FALSE	FALSE	FALSE	FALSE	FALSE	FALSE	FALSE	FALSE	FALSE	FALSE	FALSE	FALSE	FALSE	FALSE	FALSE	FALSE	FALSE	FALSE	FALSE	FALSE	0	0	30	invalid	#VALUE!
FALSE	FALSE	FALSE	FALSE	FALSE	FALSE	FALSE	FALSE	FALSE	FALSE	FALSE	FALSE	FALSE	FALSE	FALSE	FALSE	FALSE	FALSE	FALSE	FALSE	FALSE	FALSE	FALSE	FALSE	FALSE	FALSE	FALSE	FALSE	FALSE	FALSE	0	0	30	invalid	#VALUE!
FALSE	FALSE	FALSE	FALSE	FALSE	FALSE	FALSE	FALSE	FALSE	FALSE	FALSE	FALSE	FALSE	FALSE	FALSE	FALSE	FALSE	FALSE	FALSE	FALSE	FALSE	FALSE	FALSE	FALSE	FALSE	FALSE	FALSE	FALSE	FALSE	FALSE	0	0	30	invalid	#VALUE!
FALSE	FALSE	FALSE	FALSE	FALSE	FALSE	FALSE	FALSE	FALSE	FALSE	FALSE	FALSE	FALSE	FALSE	FALSE	FALSE	FALSE	FALSE	FALSE	FALSE	FALSE	FALSE	FALSE	FALSE	FALSE	FALSE	FALSE	FALSE	FALSE	FALSE	0	0	30	invalid	#VALUE!
FALSE	FALSE	FALSE	FALSE	FALSE	FALSE	FALSE	FALSE	FALSE	FALSE	FALSE	FALSE	FALSE	FALSE	FALSE	FALSE	FALSE	FALSE	FALSE	FALSE	FALSE	FALSE	FALSE	FALSE	FALSE	FALSE	FALSE	FALSE	FALSE	FALSE	0	0	30	invalid	#VALUE!
FALSE	FALSE	FALSE	FALSE	FALSE	FALSE	FALSE	FALSE	FALSE	FALSE	FALSE	FALSE	FALSE	FALSE	FALSE	FALSE	FALSE	FALSE	FALSE	FALSE	FALSE	FALSE	FALSE	FALSE	FALSE	FALSE	FALSE	FALSE	FALSE	FALSE	0	0	30	invalid	#VALUE!
FALSE	FALSE	FALSE	FALSE	FALSE	FALSE	FALSE	FALSE	FALSE	FALSE	FALSE	FALSE	FALSE	FALSE	FALSE	FALSE	FALSE	FALSE	FALSE	FALSE	FALSE	FALSE	FALSE	FALSE	FALSE	FALSE	FALSE	FALSE	FALSE	FALSE	0	0	30	invalid	#VALUE!
FALSE	FALSE	FALSE	FALSE	FALSE	FALSE	FALSE	FALSE	FALSE	FALSE	FALSE	FALSE	FALSE	FALSE	FALSE	FALSE	FALSE	FALSE	FALSE	FALSE	FALSE	FALSE	FALSE	FALSE	FALSE	FALSE	FALSE	FALSE	FALSE	FALSE	0	0	30	invalid	#VALUE!
FALSE	FALSE	FALSE	FALSE	FALSE	FALSE	FALSE	FALSE	FALSE	FALSE	FALSE	FALSE	FALSE	FALSE	FALSE	FALSE	FALSE	FALSE	FALSE	FALSE	FALSE	FALSE	FALSE	FALSE	FALSE	FALSE	FALSE	FALSE	FALSE	FALSE	0	0	30	invalid	#VALUE!
FALSE	FALSE	FALSE	FALSE	FALSE	FALSE	FALSE	FALSE	FALSE	FALSE	FALSE	FALSE	FALSE	FALSE	FALSE	FALSE	FALSE	FALSE	FALSE	FALSE	FALSE	FALSE	FALSE	FALSE	FALSE	FALSE	FALSE	FALSE	FALSE	FALSE	0	0	30	invalid	#VALUE!
FALSE	FALSE	FALSE	FALSE	FALSE	FALSE	FALSE	FALSE	FALSE	FALSE	FALSE	FALSE	FALSE	FALSE	FALSE	FALSE	FALSE	FALSE	FALSE	FALSE	FALSE	FALSE	FALSE	FALSE	FALSE	FALSE	FALSE	FALSE	FALSE	FALSE	0	0	30	invalid	#VALUE!
FALSE	FALSE	FALSE	FALSE	FALSE	FALSE	FALSE	FALSE	FALSE	FALSE	FALSE	FALSE	FALSE	FALSE	FALSE	FALSE	FALSE	FALSE	FALSE	FALSE	FALSE	FALSE	FALSE	FALSE	FALSE	FALSE	FALSE	FALSE	FALSE	FALSE	0	0	30	invalid	#VALUE!
FALSE	FALSE	FALSE	FALSE	FALSE	FALSE	FALSE	FALSE	FALSE	FALSE	FALSE	FALSE	FALSE	FALSE	FALSE	FALSE	FALSE	FALSE	FALSE	FALSE	FALSE	FALSE	FALSE	FALSE	FALSE	FALSE	FALSE	FALSE	FALSE	FALSE	0	0	30	invalid	#VALUE!
FALSE	FALSE	FALSE	FALSE	FALSE	FALSE	FALSE	FALSE	FALSE	FALSE	FALSE	FALSE	FALSE	FALSE	FALSE	FALSE	FALSE	FALSE	FALSE	FALSE	FALSE	FALSE	FALSE	FALSE	FALSE	FALSE	FALSE	FALSE	FALSE	FALSE	0	0	30	invalid	#VALUE!
FALSE	FALSE	FALSE	FALSE	FALSE	FALSE	FALSE	FALSE	FALSE	FALSE	FALSE	FALSE	FALSE	FALSE	FALSE	FALSE	FALSE	FALSE	FALSE	FALSE	FALSE	FALSE	FALSE	FALSE	FALSE	FALSE	FALSE	FALSE	FALSE	FALSE	0	0	30	invalid	#VALUE!
FALSE	FALSE	FALSE	FALSE	FALSE	FALSE	FALSE	FALSE	FALSE	FALSE	FALSE	FALSE	FALSE	FALSE	FALSE	FALSE	FALSE	FALSE	FALSE	FALSE	FALSE	FALSE	FALSE	FALSE	FALSE	FALSE	FALSE	FALSE	FALSE	FALSE	0	0	30	invalid	#VALUE!
FALSE	FALSE	FALSE	FALSE	FALSE	FALSE	FALSE	FALSE	FALSE	FALSE	FALSE	FALSE	FALSE	FALSE	FALSE	FALSE	FALSE	FALSE	FALSE	FALSE	FALSE	FALSE	FALSE	FALSE	FALSE	FALSE	FALSE	FALSE	FALSE	FALSE	0	0	30	invalid	#VALUE!
FALSE	FALSE	FALSE	FALSE	FALSE	FALSE	FALSE	FALSE	FALSE	FALSE	FALSE	FALSE	FALSE	FALSE	FALSE	FALSE	FALSE	FALSE	FALSE	FALSE	FALSE	FALSE	FALSE	FALSE	FALSE	FALSE	FALSE	FALSE	FALSE	FALSE	0	0	30	invalid	#VALUE!
FALSE	FALSE	FALSE	FALSE	FALSE	FALSE	FALSE	FALSE	FALSE	FALSE	FALSE	FALSE	FALSE	FALSE	FALSE	FALSE	FALSE	FALSE	FALSE	FALSE	FALSE	FALSE	FALSE	FALSE	FALSE	FALSE	FALSE	FALSE	FALSE	FALSE	0	0	30	invalid	#VALUE!
FALSE	FALSE	FALSE	FALSE	FALSE	FALSE	FALSE	FALSE	FALSE	FALSE	FALSE	FALSE	FALSE	FALSE	FALSE	FALSE	FALSE	FALSE	FALSE	FALSE	FALSE	FALSE	FALSE	FALSE	FALSE	FALSE	FALSE	FALSE	FALSE	FALSE	0	0	30	invalid	#VALUE!
FALSE	FALSE	FALSE	FALSE	FALSE	FALSE	FALSE	FALSE	FALSE	FALSE	FALSE	FALSE	FALSE	FALSE	FALSE	FALSE	FALSE	FALSE	FALSE	FALSE	FALSE	FALSE	FALSE	FALSE	FALSE	FALSE	FALSE	FALSE	FALSE	FALSE	0	0	30	invalid	#VALUE!
FALSE	FALSE	FALSE	FALSE	FALSE	FALSE	FALSE	FALSE	FALSE	FALSE	FALSE	FALSE	FALSE	FALSE	FALSE	FALSE	FALSE	FALSE	FALSE	FALSE	FALSE	FALSE	FALSE	FALSE	FALSE	FALSE	FALSE	FALSE	FALSE	FALSE	0	0	30	invalid	#VALUE!
FALSE	FALSE	FALSE	FALSE	FALSE	FALSE	FALSE	FALSE	FALSE	FALSE	FALSE	FALSE	FALSE	FALSE	FALSE	FALSE	FALSE	FALSE	FALSE	FALSE	FALSE	FALSE	FALSE	FALSE	FALSE	FALSE	FALSE	FALSE	FALSE	FALSE	0	0	30	invalid	#VALUE!
FALSE	FALSE	FALSE	FALSE	FALSE	FALSE	FALSE	FALSE	FALSE	FALSE	FALSE	FALSE	FALSE	FALSE	FALSE	FALSE	FALSE	FALSE	FALSE	FALSE	FALSE	FALSE	FALSE	FALSE	FALSE	FALSE	FALSE	FALSE	FALSE	FALSE	0	0	30	invalid	#VALUE!
FALSE	FALSE	FALSE	FALSE	FALSE	FALSE	FALSE	FALSE	FALSE	FALSE	FALSE	FALSE	FALSE	FALSE	FALSE	FALSE	FALSE	FALSE	FALSE	FALSE	FALSE	FALSE	FALSE	FALSE	FALSE	FALSE	FALSE	FALSE	FALSE	FALSE	0	0	30	invalid	#VALUE!
FALSE	FALSE	FALSE	FALSE	FALSE	FALSE	FALSE	FALSE	FALSE	FALSE	FALSE	FALSE	FALSE	FALSE	FALSE	FALSE	FALSE	FALSE	FALSE	FALSE	FALSE	FALSE	FALSE	FALSE	FALSE	FALSE	FALSE	FALSE	FALSE	FALSE	0	0	30	invalid	#VALUE!
FALSE	FALSE	FALSE	FALSE	FALSE	FALSE	FALSE	FALSE	FALSE	FALSE	FALSE	FALSE	FALSE	FALSE	FALSE	FALSE	FALSE	FALSE	FALSE	FALSE	FALSE	FALSE	FALSE	FALSE	FALSE	FALSE	FALSE	FALSE	FALSE	FALSE	0	0	30	invalid	#VALUE!
FALSE	FALSE	FALSE	FALSE	FALSE	FALSE	FALSE	FALSE	FALSE	FALSE	FALSE	FALSE	FALSE	FALSE	FALSE	FALSE	FALSE	FALSE	FALSE	FALSE	FALSE	FALSE	FALSE	FALSE	FALSE	FALSE	FALSE	FALSE	FALSE	FALSE	0	0	30	invalid	#VALUE!
FALSE	FALSE	FALSE	FALSE	FALSE	FALSE	FALSE	FALSE	FALSE	FALSE	FALSE	FALSE	FALSE	FALSE	FALSE	FALSE	FALSE	FALSE	FALSE	FALSE	FALSE	FALSE	FALSE	FALSE	FALSE	FALSE	FALSE	FALSE	FALSE	FALSE	0	0	30	invalid	#VALUE!
FALSE	FALSE	FALSE	FALSE	FALSE	FALSE	FALSE	FALSE	FALSE	FALSE	FALSE	FALSE	FALSE	FALSE	FALSE	FALSE	FALSE	FALSE	FALSE	FALSE	FALSE	FALSE	FALSE	FALSE	FALSE	FALSE	FALSE	FALSE	FALSE	FALSE	0	0	30	invalid	#VALUE!
FALSE	FALSE	FALSE	FALSE	FALSE	FALSE	FALSE	FALSE	FALSE	FALSE	FALSE	FALSE	FALSE	FALSE	FALSE	FALSE	FALSE	FALSE	FALSE	FALSE	FALSE	FALSE	FALSE	FALSE	FALSE	FALSE	FALSE	FALSE	FALSE	FALSE	0	0	30	invalid	#VALUE!
FALSE	FALSE	FALSE	FALSE	FALSE	FALSE	FALSE	FALSE	FALSE	FALSE	FALSE	FALSE	FALSE	FALSE	FALSE	FALSE	FALSE	FALSE	FALSE	FALSE	FALSE	FALSE	FALSE	FALSE	FALSE	FALSE	FALSE	FALSE	FALSE	FALSE	0	0	30	invalid	#VALUE!
FALSE	FALSE	FALSE	FALSE	FALSE	FALSE	FALSE	FALSE	FALSE	FALSE	FALSE	FALSE	FALSE	FALSE	FALSE	FALSE	FALSE	FALSE	FALSE	FALSE	FALSE	FALSE	FALSE	FALSE	FALSE	FALSE	FALSE	FALSE	FALSE	FALSE	0	0	30	invalid	#VALUE!
FALSE	FALSE	FALSE	FALSE	FALSE	FALSE	FALSE	FALSE	FALSE	FALSE	FALSE	FALSE	FALSE	FALSE	FALSE	FALSE	FALSE	FALSE	FALSE	FALSE	FALSE	FALSE	FALSE	FALSE	FALSE	FALSE	FALSE	FALSE	FALSE	FALSE	0	0	30	invalid	#VALUE!
FALSE	FALSE	FALSE	FALSE	FALSE	FALSE	FALSE	FALSE	FALSE	FALSE	FALSE	FALSE	FALSE	FALSE	FALSE	FALSE	FALSE	FALSE	FALSE	FALSE	FALSE	FALSE	FALSE	FALSE	FALSE	FALSE	FALSE	FALSE	FALSE	FALSE	0	0	30	invalid	#VALUE!
FALSE	FALSE	FALSE	FALSE	FALSE	FALSE	FALSE	FALSE	FALSE	FALSE	FALSE	FALSE	FALSE	FALSE	FALSE	FALSE	FALSE	FALSE	FALSE	FALSE	FALSE	FALSE	FALSE	FALSE	FALSE	FALSE	FALSE	FALSE	FALSE	FALSE	0	0	30	invalid	#VALUE!
FALSE	FALSE	FALSE	FALSE	FALSE	FALSE	FALSE	FALSE	FALSE	FALSE	FALSE	FALSE	FALSE	FALSE	FALSE	FALSE	FALSE	FALSE	FALSE	FALSE	FALSE	FALSE	FALSE	FALSE	FALSE	FALSE	FALSE	FALSE	FALSE	FALSE	0	0	30	invalid	#VALUE!
FALSE	FALSE	FALSE	FALSE	FALSE	FALSE	FALSE	FALSE	FALSE	FALSE	FALSE	FALSE	FALSE	FALSE	FALSE	FALSE	FALSE	FALSE	FALSE	FALSE	FALSE	FALSE	FALSE	FALSE	FALSE	FALSE	FALSE	FALSE	FALSE	FALSE	0	0	30	invalid	#VALUE!
FALSE	FALSE	FALSE	FALSE	FALSE	FALSE	FALSE	FALSE	FALSE	FALSE	FALSE	FALSE	FALSE	FALSE	FALSE	FALSE	FALSE	FALSE	FALSE	FALSE	FALSE	FALSE	FALSE	FALSE	FALSE	FALSE	FALSE	FALSE	FALSE	FALSE	0	0	30	invalid	#VALUE!
FALSE	FALSE	FALSE	FALSE	FALSE	FALSE	FALSE	FALSE	FALSE	FALSE	FALSE	FALSE	FALSE	FALSE	FALSE	FALSE	FALSE	FALSE	FALSE	FALSE	FALSE	FALSE	FALSE	FALSE	FALSE	FALSE	FALSE	FALSE	FALSE	FALSE	0	0	30	invalid	#VALUE!
FALSE	FALSE	FALSE	FALSE	FALSE	FALSE	FALSE	FALSE	FALSE	FALSE	FALSE	FALSE	FALSE	FALSE	FALSE	FALSE	FALSE	FALSE	FALSE	FALSE	FALSE	FALSE	FALSE	FALSE	FALSE	FALSE	FALSE	FALSE	FALSE	FALSE	0	0	30	invalid	#VALUE!
FALSE	FALSE	FALSE	FALSE	FALSE	FALSE	FALSE	FALSE	FALSE	FALSE	FALSE	FALSE	FALSE	FALSE	FALSE	FALSE	FALSE	FALSE	FALSE	FALSE	FALSE	FALSE	FALSE	FALSE	FALSE	FALSE	FALSE	FALSE	FALSE	FALSE	0	0	30	invalid	#VALUE!
FALSE	FALSE	FALSE	FALSE	FALSE	FALSE	FALSE	FALSE	FALSE	FALSE	FALSE	FALSE	FALSE	FALSE	FALSE	FALSE	FALSE	FALSE	FALSE	FALSE	FALSE	FALSE	FALSE	FALSE	FALSE	FALSE	FALSE	FALSE	FALSE	FALSE	0	0	30	invalid	#VALUE!
FALSE	FALSE	FALSE	FALSE	FALSE	FALSE	FALSE	FALSE	FALSE	FALSE	FALSE	FALSE	FALSE	FALSE	FALSE	FALSE	FALSE	FALSE	FALSE	FALSE	FALSE	FALSE	FALSE	FALSE	FALSE	FALSE	FALSE	FALSE	FALSE	FALSE	0	0	30	invalid	#VALUE!
FALSE	FALSE	FALSE	FALSE	FALSE	FALSE	FALSE	FALSE	FALSE	FALSE	FALSE	FALSE	FALSE	FALSE	FALSE	FALSE	FALSE	FALSE	FALSE	FALSE	FALSE	FALSE	FALSE	FALSE	FALSE	FALSE	FALSE	FALSE	FALSE	FALSE	0	0	30	invalid	#VALUE!
FALSE	FALSE	FALSE	FALSE	FALSE	FALSE	FALSE	FALSE	FALSE	FALSE	FALSE	FALSE	FALSE	FALSE	FALSE	FALSE	FALSE	FALSE	FALSE	FALSE	FALSE	FALSE	FALSE	FALSE	FALSE	FALSE	FALSE	FALSE	FALSE	FALSE	0	0	30	invalid	#VALUE!
FALSE	FALSE	FALSE	FALSE	FALSE	FALSE	FALSE	FALSE	FALSE	FALSE	FALSE	FALSE	FALSE	FALSE	FALSE	FALSE	FALSE	FALSE	FALSE	FALSE	FALSE	FALSE	FALSE	FALSE	FALSE	FALSE	FALSE	FALSE	FALSE	FALSE	0	0	30	invalid	#VALUE!
FALSE	FALSE	FALSE	FALSE	FALSE	FALSE	FALSE	FALSE	FALSE	FALSE	FALSE	FALSE	FALSE	FALSE	FALSE	FALSE	FALSE	FALSE	FALSE	FALSE	FALSE	FALSE	FALSE	FALSE	FALSE	FALSE	FALSE	FALSE	FALSE	FALSE	0	0	30	invalid	#VALUE!
FALSE	FALSE	FALSE	FALSE	FALSE	FALSE	FALSE	FALSE	FALSE	FALSE	FALSE	FALSE	FALSE	FALSE	FALSE	FALSE	FALSE	FALSE	FALSE	FALSE	FALSE	FALSE	FALSE	FALSE	FALSE	FALSE	FALSE	FALSE	FALSE	FALSE	0	0	30	invalid	#VALUE!
FALSE	FALSE	FALSE	FALSE	FALSE	FALSE	FALSE	FALSE	FALSE	FALSE	FALSE	FALSE	FALSE	FALSE	FALSE	FALSE	FALSE	FALSE	FALSE	FALSE	FALSE	FALSE	FALSE	FALSE	FALSE	FALSE	FALSE	FALSE	FALSE	FALSE	0	0	30	invalid	#VALUE!
FALSE	FALSE	FALSE	FALSE	FALSE	FALSE	FALSE	FALSE	FALSE	FALSE	FALSE	FALSE	FALSE	FALSE	FALSE	FALSE	FALSE	FALSE	FALSE	FALSE	FALSE	FALSE	FALSE	FALSE	FALSE	FALSE	FALSE	FALSE	FALSE	FALSE	0	0	30	invalid	#VALUE!
FALSE	FALSE	FALSE	FALSE	FALSE	FALSE	FALSE	FALSE	FALSE	FALSE	FALSE	FALSE	FALSE	FALSE	FALSE	FALSE	FALSE	FALSE	FALSE	FALSE	FALSE	FALSE	FALSE	FALSE	FALSE	FALSE	FALSE	FALSE	FALSE	FALSE	0	0	30	invalid	#VALUE!
FALSE	FALSE	FALSE	FALSE	FALSE	FALSE	FALSE	FALSE	FALSE	FALSE	FALSE	FALSE	FALSE	FALSE	FALSE	FALSE	FALSE	FALSE	FALSE	FALSE	FALSE	FALSE	FALSE	FALSE	FALSE	FALSE	FALSE	FALSE	FALSE	FALSE	0	0	30	invalid	#VALUE!
FALSE	FALSE	FALSE	FALSE	FALSE	FALSE	FALSE	FALSE	FALSE	FALSE	FALSE	FALSE	FALSE	FALSE	FALSE	FALSE	FALSE	FALSE	FALSE	FALSE	FALSE	FALSE	FALSE	FALSE	FALSE	FALSE	FALSE	FALSE	FALSE	FALSE	0	0	30	invalid	#VALUE!
FALSE	FALSE	FALSE	FALSE	FALSE	FALSE	FALSE	FALSE	FALSE	FALSE	FALSE	FALSE	FALSE	FALSE	FALSE	FALSE	FALSE	FALSE	FALSE	FALSE	FALSE	FALSE	FALSE	FALSE	FALSE	FALSE	FALSE	FALSE	FALSE	FALSE	0	0	30	invalid	#VALUE!
FALSE	FALSE	FALSE	FALSE	FALSE	FALSE	FALSE	FALSE	FALSE	FALSE	FALSE	FALSE	FALSE	FALSE	FALSE	FALSE	FALSE	FALSE	FALSE	FALSE	FALSE	FALSE	FALSE	FALSE	FALSE	FALSE	FALSE	FALSE	FALSE	FALSE	0	0	30	invalid	#VALUE!
FALSE	FALSE	FALSE	FALSE	FALSE	FALSE	FALSE	FALSE	FALSE	FALSE	FALSE	FALSE	FALSE	FALSE	FALSE	FALSE	FALSE	FALSE	FALSE	FALSE	FALSE	FALSE	FALSE	FALSE	FALSE	FALSE	FALSE	FALSE	FALSE	FALSE	0	0	30	invalid	#VALUE!
FALSE	FALSE	FALSE	FALSE	FALSE	FALSE	FALSE	FALSE	FALSE	FALSE	FALSE	FALSE	FALSE	FALSE	FALSE	FALSE	FALSE	FALSE	FALSE	FALSE	FALSE	FALSE	FALSE	FALSE	FALSE	FALSE	FALSE	FALSE	FALSE	FALSE	0	0	30	invalid	#VALUE!
FALSE	FALSE	FALSE	FALSE	FALSE	FALSE	FALSE	FALSE	FALSE	FALSE	FALSE	FALSE	FALSE	FALSE	FALSE	FALSE	FALSE	FALSE	FALSE	FALSE	FALSE	FALSE	FALSE	FALSE	FALSE	FALSE	FALSE	FALSE	FALSE	FALSE	0	0	30	invalid	#VALUE!
FALSE	FALSE	FALSE	FALSE	FALSE	FALSE	FALSE	FALSE	FALSE	FALSE	FALSE	FALSE	FALSE	FALSE	FALSE	FALSE	FALSE	FALSE	FALSE	FALSE	FALSE	FALSE	FALSE	FALSE	FALSE	FALSE	FALSE	FALSE	FALSE	FALSE	0	0	30	invalid	#VALUE!
FALSE	FALSE	FALSE	FALSE	FALSE	FALSE	FALSE	FALSE	FALSE	FALSE	FALSE	FALSE	FALSE	FALSE	FALSE	FALSE	FALSE	FALSE	FALSE	FALSE	FALSE	FALSE	FALSE	FALSE	FALSE	FALSE	FALSE	FALSE	FALSE	FALSE	0	0	30	invalid	#VALUE!
FALSE	FALSE	FALSE	FALSE	FALSE	FALSE	FALSE	FALSE	FALSE	FALSE	FALSE	FALSE	FALSE	FALSE	FALSE	FALSE	FALSE	FALSE	FALSE	FALSE	FALSE	FALSE	FALSE	FALSE	FALSE	FALSE	FALSE	FALSE	FALSE	FALSE	0	0	30	invalid	#VALUE!
FALSE	FALSE	FALSE	FALSE	FALSE	FALSE	FALSE	FALSE	FALSE	FALSE	FALSE	FALSE	FALSE	FALSE	FALSE	FALSE	FALSE	FALSE	FALSE	FALSE	FALSE	FALSE	FALSE	FALSE	FALSE	FALSE	FALSE	FALSE	FALSE	FALSE	0	0	30	invalid	#VALUE!
FALSE	FALSE	FALSE	FALSE	FALSE	FALSE	FALSE	FALSE	FALSE	FALSE	FALSE	FALSE	FALSE	FALSE	FALSE	FALSE	FALSE	FALSE	FALSE	FALSE	FALSE	FALSE	FALSE	FALSE	FALSE	FALSE	FALSE	FALSE	FALSE	FALSE	0	0	30	invalid	#VALUE!
FALSE	FALSE	FALSE	FALSE	FALSE	FALSE	FALSE	FALSE	FALSE	FALSE	FALSE	FALSE	FALSE	FALSE	FALSE	FALSE	FALSE	FALSE	FALSE	FALSE	FALSE	FALSE	FALSE	FALSE	FALSE	FALSE	FALSE	FALSE	FALSE	FALSE	0	0	30	invalid	#VALUE!
FALSE	FALSE	FALSE	FALSE	FALSE	FALSE	FALSE	FALSE	FALSE	FALSE	FALSE	FALSE	FALSE	FALSE	FALSE	FALSE	FALSE	FALSE	FALSE	FALSE	FALSE	FALSE	FALSE	FALSE	FALSE	FALSE	FALSE	FALSE	FALSE	FALSE	0	0	30	invalid	#VALUE!
FALSE	FALSE	FALSE	FALSE	FALSE	FALSE	FALSE	FALSE	FALSE	FALSE	FALSE	FALSE	FALSE	FALSE	FALSE	FALSE	FALSE	FALSE	FALSE	FALSE	FALSE	FALSE	FALSE	FALSE	FALSE	FALSE	FALSE	FALSE	FALSE	FALSE	0	0	30	invalid	#VALUE!
FALSE	FALSE	FALSE	FALSE	FALSE	FALSE	FALSE	FALSE	FALSE	FALSE	FALSE	FALSE	FALSE	FALSE	FALSE	FALSE	FALSE	FALSE	FALSE	FALSE	FALSE	FALSE	FALSE	FALSE	FALSE	FALSE	FALSE	FALSE	FALSE	FALSE	0	0	30	invalid	#VALUE!
FALSE	FALSE	FALSE	FALSE	FALSE	FALSE	FALSE	FALSE	FALSE	FALSE	FALSE	FALSE	FALSE	FALSE	FALSE	FALSE	FALSE	FALSE	FALSE	FALSE	FALSE	FALSE	FALSE	FALSE	FALSE	FALSE	FALSE	FALSE	FALSE	FALSE	0	0	30	invalid	#VALUE!
FALSE	FALSE	FALSE	FALSE	FALSE	FALSE	FALSE	FALSE	FALSE	FALSE	FALSE	FALSE	FALSE	FALSE	FALSE	FALSE	FALSE	FALSE	FALSE	FALSE	FALSE	FALSE	FALSE	FALSE	FALSE	FALSE	FALSE	FALSE	FALSE	FALSE	0	0	30	invalid	#VALUE!
FALSE	FALSE	FALSE	FALSE	FALSE	FALSE	FALSE	FALSE	FALSE	FALSE	FALSE	FALSE	FALSE	FALSE	FALSE	FALSE	FALSE	FALSE	FALSE	FALSE	FALSE	FALSE	FALSE	FALSE	FALSE	FALSE	FALSE	FALSE	FALSE	FALSE	0	0	30	invalid	#VALUE!
FALSE	FALSE	FALSE	FALSE	FALSE	FALSE	FALSE	FALSE	FALSE	FALSE	FALSE	FALSE	FALSE	FALSE	FALSE	FALSE	FALSE	FALSE	FALSE	FALSE	FALSE	FALSE	FALSE	FALSE	FALSE	FALSE	FALSE	FALSE	FALSE	FALSE	0	0	30	invalid	#VALUE!
FALSE	FALSE	FALSE	FALSE	FALSE	FALSE	FALSE	FALSE	FALSE	FALSE	FALSE	FALSE	FALSE	FALSE	FALSE	FALSE	FALSE	FALSE	FALSE	FALSE	FALSE	FALSE	FALSE	FALSE	FALSE	FALSE	FALSE	FALSE	FALSE	FALSE	0	0	30	invalid	#VALUE!
FALSE	FALSE	FALSE	FALSE	FALSE	FALSE	FALSE	FALSE	FALSE	FALSE	FALSE	FALSE	FALSE	FALSE	FALSE	FALSE	FALSE	FALSE	FALSE	FALSE	FALSE	FALSE	FALSE	FALSE	FALSE	FALSE	FALSE	FALSE	FALSE	FALSE	0	0	30	invalid	#VALUE!
FALSE	FALSE	FALSE	FALSE	FALSE	FALSE	FALSE	FALSE	FALSE	FALSE	FALSE	FALSE	FALSE	FALSE	FALSE	FALSE	FALSE	FALSE	FALSE	FALSE	FALSE	FALSE	FALSE	FALSE	FALSE	FALSE	FALSE	FALSE	FALSE	FALSE	0	0	30	invalid	#VALUE!
FALSE	FALSE	FALSE	FALSE	FALSE	FALSE	FALSE	FALSE	FALSE	FALSE	FALSE	FALSE	FALSE	FALSE	FALSE	FALSE	FALSE	FALSE	FALSE	FALSE	FALSE	FALSE	FALSE	FALSE	FALSE	FALSE	FALSE	FALSE	FALSE	FALSE	0	0	30	invalid	#VALUE!
FALSE	FALSE	FALSE	FALSE	FALSE	FALSE	FALSE	FALSE	FALSE	FALSE	FALSE	FALSE	FALSE	FALSE	FALSE	FALSE	FALSE	FALSE	FALSE	FALSE	FALSE	FALSE	FALSE	FALSE	FALSE	FALSE	FALSE	FALSE	FALSE	FALSE	0	0	30	invalid	#VALUE!
FALSE	FALSE	FALSE	FALSE	FALSE	FALSE	FALSE	FALSE	FALSE	FALSE	FALSE	FALSE	FALSE	FALSE	FALSE	FALSE	FALSE	FALSE	FALSE	FALSE	FALSE	FALSE	FALSE	FALSE	FALSE	FALSE	FALSE	FALSE	FALSE	FALSE	0	0	30	invalid	#VALUE!
FALSE	FALSE	FALSE	FALSE	FALSE	FALSE	FALSE	FALSE	FALSE	FALSE	FALSE	FALSE	FALSE	FALSE	FALSE	FALSE	FALSE	FALSE	FALSE	FALSE	FALSE	FALSE	FALSE	FALSE	FALSE	FALSE	FALSE	FALSE	FALSE	FALSE	0	0	30	invalid	#VALUE!
FALSE	FALSE	FALSE	FALSE	FALSE	FALSE	FALSE	FALSE	FALSE	FALSE	FALSE	FALSE	FALSE	FALSE	FALSE	FALSE	FALSE	FALSE	FALSE	FALSE	FALSE	FALSE	FALSE	FALSE	FALSE	FALSE	FALSE	FALSE	FALSE	FALSE	0	0	30	invalid	#VALUE!
FALSE	FALSE	FALSE	FALSE	FALSE	FALSE	FALSE	FALSE	FALSE	FALSE	FALSE	FALSE	FALSE	FALSE	FALSE	FALSE	FALSE	FALSE	FALSE	FALSE	FALSE	FALSE	FALSE	FALSE	FALSE	FALSE	FALSE	FALSE	FALSE	FALSE	0	0	30	invalid	#VALUE!
FALSE	FALSE	FALSE	FALSE	FALSE	FALSE	FALSE	FALSE	FALSE	FALSE	FALSE	FALSE	FALSE	FALSE	FALSE	FALSE	FALSE	FALSE	FALSE	FALSE	FALSE	FALSE	FALSE	FALSE	FALSE	FALSE	FALSE	FALSE	FALSE	FALSE	0	0	30	invalid	#VALUE!
FALSE	FALSE	FALSE	FALSE	FALSE	FALSE	FALSE	FALSE	FALSE	FALSE	FALSE	FALSE	FALSE	FALSE	FALSE	FALSE	FALSE	FALSE	FALSE	FALSE	FALSE	FALSE	FALSE	FALSE	FALSE	FALSE	FALSE	FALSE	FALSE	FALSE	0	0	30	invalid	#VALUE!
FALSE	FALSE	FALSE	FALSE	FALSE	FALSE	FALSE	FALSE	FALSE	FALSE	FALSE	FALSE	FALSE	FALSE	FALSE	FALSE	FALSE	FALSE	FALSE	FALSE	FALSE	FALSE	FALSE	FALSE	FALSE	FALSE	FALSE	FALSE	FALSE	FALSE	0	0	30	invalid	#VALUE!
FALSE	FALSE	FALSE	FALSE	FALSE	FALSE	FALSE	FALSE	FALSE	FALSE	FALSE	FALSE	FALSE	FALSE	FALSE	FALSE	FALSE	FALSE	FALSE	FALSE	FALSE	FALSE	FALSE	FALSE	FALSE	FALSE	FALSE	FALSE	FALSE	FALSE	0	0	30	invalid	#VALUE!
FALSE	FALSE	FALSE	FALSE	FALSE	FALSE	FALSE	FALSE	FALSE	FALSE	FALSE	FALSE	FALSE	FALSE	FALSE	FALSE	FALSE	FALSE	FALSE	FALSE	FALSE	FALSE	FALSE	FALSE	FALSE	FALSE	FALSE	FALSE	FALSE	FALSE	0	0	30	invalid	#VALUE!
FALSE	FALSE	FALSE	FALSE	FALSE	FALSE	FALSE	FALSE	FALSE	FALSE	FALSE	FALSE	FALSE	FALSE	FALSE	FALSE	FALSE	FALSE	FALSE	FALSE	FALSE	FALSE	FALSE	FALSE	FALSE	FALSE	FALSE	FALSE	FALSE	FALSE	0	0	30	invalid	#VALUE!
FALSE	FALSE	FALSE	FALSE	FALSE	FALSE	FALSE	FALSE	FALSE	FALSE	FALSE	FALSE	FALSE	FALSE	FALSE	FALSE	FALSE	FALSE	FALSE	FALSE	FALSE	FALSE	FALSE	FALSE	FALSE	FALSE	FALSE	FALSE	FALSE	FALSE	0	0	30	invalid	#VALUE!
FALSE	FALSE	FALSE	FALSE	FALSE	FALSE	FALSE	FALSE	FALSE	FALSE	FALSE	FALSE	FALSE	FALSE	FALSE	FALSE	FALSE	FALSE	FALSE	FALSE	FALSE	FALSE	FALSE	FALSE	FALSE	FALSE	FALSE	FALSE	FALSE	FALSE	0	0	30	invalid	#VALUE!
FALSE	FALSE	FALSE	FALSE	FALSE	FALSE	FALSE	FALSE	FALSE	FALSE	FALSE	FALSE	FALSE	FALSE	FALSE	FALSE	FALSE	FALSE	FALSE	FALSE	FALSE	FALSE	FALSE	FALSE	FALSE	FALSE	FALSE	FALSE	FALSE	FALSE	0	0	30	invalid	#VALUE!
FALSE	FALSE	FALSE	FALSE	FALSE	FALSE	FALSE	FALSE	FALSE	FALSE	FALSE	FALSE	FALSE	FALSE	FALSE	FALSE	FALSE	FALSE	FALSE	FALSE	FALSE	FALSE	FALSE	FALSE	FALSE	FALSE	FALSE	FALSE	FALSE	FALSE	0	0	30	invalid	#VALUE!
FALSE	FALSE	FALSE	FALSE	FALSE	FALSE	FALSE	FALSE	FALSE	FALSE	FALSE	FALSE	FALSE	FALSE	FALSE	FALSE	FALSE	FALSE	FALSE	FALSE	FALSE	FALSE	FALSE	FALSE	FALSE	FALSE	FALSE	FALSE	FALSE	FALSE	0	0	30	invalid	#VALUE!
FALSE	FALSE	FALSE	FALSE	FALSE	FALSE	FALSE	FALSE	FALSE	FALSE	FALSE	FALSE	FALSE	FALSE	FALSE	FALSE	FALSE	FALSE	FALSE	FALSE	FALSE	FALSE	FALSE	FALSE	FALSE	FALSE	FALSE	FALSE	FALSE	FALSE	0	0	30	invalid	#VALUE!
FALSE	FALSE	FALSE	FALSE	FALSE	FALSE	FALSE	FALSE	FALSE	FALSE	FALSE	FALSE	FALSE	FALSE	FALSE	FALSE	FALSE	FALSE	FALSE	FALSE	FALSE	FALSE	FALSE	FALSE	FALSE	FALSE	FALSE	FALSE	FALSE	FALSE	0	0	30	invalid	#VALUE!
FALSE	FALSE	FALSE	FALSE	FALSE	FALSE	FALSE	FALSE	FALSE	FALSE	FALSE	FALSE	FALSE	FALSE	FALSE	FALSE	FALSE	FALSE	FALSE	FALSE	FALSE	FALSE	FALSE	FALSE	FALSE	FALSE	FALSE	FALSE	FALSE	FALSE	0	0	30	invalid	#VALUE!
FALSE	FALSE	FALSE	FALSE	FALSE	FALSE	FALSE	FALSE	FALSE	FALSE	FALSE	FALSE	FALSE	FALSE	FALSE	FALSE	FALSE	FALSE	FALSE	FALSE	FALSE	FALSE	FALSE	FALSE	FALSE	FALSE	FALSE	FALSE	FALSE	FALSE	0	0	30	invalid	#VALUE!
FALSE	FALSE	FALSE	FALSE	FALSE	FALSE	FALSE	FALSE	FALSE	FALSE	FALSE	FALSE	FALSE	FALSE	FALSE	FALSE	FALSE	FALSE	FALSE	FALSE	FALSE	FALSE	FALSE	FALSE	FALSE	FALSE	FALSE	FALSE	FALSE	FALSE	0	0	30	invalid	#VALUE!
FALSE	FALSE	FALSE	FALSE	FALSE	FALSE	FALSE	FALSE	FALSE	FALSE	FALSE	FALSE	FALSE	FALSE	FALSE	FALSE	FALSE	FALSE	FALSE	FALSE	FALSE	FALSE	FALSE	FALSE	FALSE	FALSE	FALSE	FALSE	FALSE	FALSE	0	0	30	invalid	#VALUE!
FALSE	FALSE	FALSE	FALSE	FALSE	FALSE	FALSE	FALSE	FALSE	FALSE	FALSE	FALSE	FALSE	FALSE	FALSE	FALSE	FALSE	FALSE	FALSE	FALSE	FALSE	FALSE	FALSE	FALSE	FALSE	FALSE	FALSE	FALSE	FALSE	FALSE	0	0	30	invalid	#VALUE!
FALSE	FALSE	FALSE	FALSE	FALSE	FALSE	FALSE	FALSE	FALSE	FALSE	FALSE	FALSE	FALSE	FALSE	FALSE	FALSE	FALSE	FALSE	FALSE	FALSE	FALSE	FALSE	FALSE	FALSE	FALSE	FALSE	FALSE	FALSE	FALSE	FALSE	0	0	30	invalid	#VALUE!
FALSE	FALSE	FALSE	FALSE	FALSE	FALSE	FALSE	FALSE	FALSE	FALSE	FALSE	FALSE	FALSE	FALSE	FALSE	FALSE	FALSE	FALSE	FALSE	FALSE	FALSE	FALSE	FALSE	FALSE	FALSE	FALSE	FALSE	FALSE	FALSE	FALSE	0	0	30	invalid	#VALUE!
FALSE	FALSE	FALSE	FALSE	FALSE	FALSE	FALSE	FALSE	FALSE	FALSE	FALSE	FALSE	FALSE	FALSE	FALSE	FALSE	FALSE	FALSE	FALSE	FALSE	FALSE	FALSE	FALSE	FALSE	FALSE	FALSE	FALSE	FALSE	FALSE	FALSE	0	0	30	invalid	#VALUE!
FALSE	FALSE	FALSE	FALSE	FALSE	FALSE	FALSE	FALSE	FALSE	FALSE	FALSE	FALSE	FALSE	FALSE	FALSE	FALSE	FALSE	FALSE	FALSE	FALSE	FALSE	FALSE	FALSE	FALSE	FALSE	FALSE	FALSE	FALSE	FALSE	FALSE	0	0	30	invalid	#VALUE!
FALSE	FALSE	FALSE	FALSE	FALSE	FALSE	FALSE	FALSE	FALSE	FALSE	FALSE	FALSE	FALSE	FALSE	FALSE	FALSE	FALSE	FALSE	FALSE	FALSE	FALSE	FALSE	FALSE	FALSE	FALSE	FALSE	FALSE	FALSE	FALSE	FALSE	0	0	30	invalid	#VALUE!
FALSE	FALSE	FALSE	FALSE	FALSE	FALSE	FALSE	FALSE	FALSE	FALSE	FALSE	FALSE	FALSE	FALSE	FALSE	FALSE	FALSE	FALSE	FALSE	FALSE	FALSE	FALSE	FALSE	FALSE	FALSE	FALSE	FALSE	FALSE	FALSE	FALSE	0	0	30	invalid	#VALUE!
FALSE	FALSE	FALSE	FALSE	FALSE	FALSE	FALSE	FALSE	FALSE	FALSE	FALSE	FALSE	FALSE	FALSE	FALSE	FALSE	FALSE	FALSE	FALSE	FALSE	FALSE	FALSE	FALSE	FALSE	FALSE	FALSE	FALSE	FALSE	FALSE	FALSE	0	0	30	invalid	#VALUE!
FALSE	FALSE	FALSE	FALSE	FALSE	FALSE	FALSE	FALSE	FALSE	FALSE	FALSE	FALSE	FALSE	FALSE	FALSE	FALSE	FALSE	FALSE	FALSE	FALSE	FALSE	FALSE	FALSE	FALSE	FALSE	FALSE	FALSE	FALSE	FALSE	FALSE	0	0	30	invalid	#VALUE!
FALSE	FALSE	FALSE	FALSE	FALSE	FALSE	FALSE	FALSE	FALSE	FALSE	FALSE	FALSE	FALSE	FALSE	FALSE	FALSE	FALSE	FALSE	FALSE	FALSE	FALSE	FALSE	FALSE	FALSE	FALSE	FALSE	FALSE	FALSE	FALSE	FALSE	0	0	30	invalid	#VALUE!
FALSE	FALSE	FALSE	FALSE	FALSE	FALSE	FALSE	FALSE	FALSE	FALSE	FALSE	FALSE	FALSE	FALSE	FALSE	FALSE	FALSE	FALSE	FALSE	FALSE	FALSE	FALSE	FALSE	FALSE	FALSE	FALSE	FALSE	FALSE	FALSE	FALSE	0	0	30	invalid	#VALUE!
FALSE	FALSE	FALSE	FALSE	FALSE	FALSE	FALSE	FALSE	FALSE	FALSE	FALSE	FALSE	FALSE	FALSE	FALSE	FALSE	FALSE	FALSE	FALSE	FALSE	FALSE	FALSE	FALSE	FALSE	FALSE	FALSE	FALSE	FALSE	FALSE	FALSE	0	0	30	invalid	#VALUE!
FALSE	FALSE	FALSE	FALSE	FALSE	FALSE	FALSE	FALSE	FALSE	FALSE	FALSE	FALSE	FALSE	FALSE	FALSE	FALSE	FALSE	FALSE	FALSE	FALSE	FALSE	FALSE	FALSE	FALSE	FALSE	FALSE	FALSE	FALSE	FALSE	FALSE	0	0	30	invalid	#VALUE!
FALSE	FALSE	FALSE	FALSE	FALSE	FALSE	FALSE	FALSE	FALSE	FALSE	FALSE	FALSE	FALSE	FALSE	FALSE	FALSE	FALSE	FALSE	FALSE	FALSE	FALSE	FALSE	FALSE	FALSE	FALSE	FALSE	FALSE	FALSE	FALSE	FALSE	0	0	30	invalid	#VALUE!
FALSE	FALSE	FALSE	FALSE	FALSE	FALSE	FALSE	FALSE	FALSE	FALSE	FALSE	FALSE	FALSE	FALSE	FALSE	FALSE	FALSE	FALSE	FALSE	FALSE	FALSE	FALSE	FALSE	FALSE	FALSE	FALSE	FALSE	FALSE	FALSE	FALSE	0	0	30	invalid	#VALUE!
FALSE	FALSE	FALSE	FALSE	FALSE	FALSE	FALSE	FALSE	FALSE	FALSE	FALSE	FALSE	FALSE	FALSE	FALSE	FALSE	FALSE	FALSE	FALSE	FALSE	FALSE	FALSE	FALSE	FALSE	FALSE	FALSE	FALSE	FALSE	FALSE	FALSE	0	0	30	invalid	#VALUE!
FALSE	FALSE	FALSE	FALSE	FALSE	FALSE	FALSE	FALSE	FALSE	FALSE	FALSE	FALSE	FALSE	FALSE	FALSE	FALSE	FALSE	FALSE	FALSE	FALSE	FALSE	FALSE	FALSE	FALSE	FALSE	FALSE	FALSE	FALSE	FALSE	FALSE	0	0	30	invalid	#VALUE!
FALSE	FALSE	FALSE	FALSE	FALSE	FALSE	FALSE	FALSE	FALSE	FALSE	FALSE	FALSE	FALSE	FALSE	FALSE	FALSE	FALSE	FALSE	FALSE	FALSE	FALSE	FALSE	FALSE	FALSE	FALSE	FALSE	FALSE	FALSE	FALSE	FALSE	0	0	30	invalid	#VALUE!
FALSE	FALSE	FALSE	FALSE	FALSE	FALSE	FALSE	FALSE	FALSE	FALSE	FALSE	FALSE	FALSE	FALSE	FALSE	FALSE	FALSE	FALSE	FALSE	FALSE	FALSE	FALSE	FALSE	FALSE	FALSE	FALSE	FALSE	FALSE	FALSE	FALSE	0	0	30	invalid	#VALUE!
FALSE	FALSE	FALSE	FALSE	FALSE	FALSE	FALSE	FALSE	FALSE	FALSE	FALSE	FALSE	FALSE	FALSE	FALSE	FALSE	FALSE	FALSE	FALSE	FALSE	FALSE	FALSE	FALSE	FALSE	FALSE	FALSE	FALSE	FALSE	FALSE	FALSE	0	0	30	invalid	#VALUE!
FALSE	FALSE	FALSE	FALSE	FALSE	FALSE	FALSE	FALSE	FALSE	FALSE	FALSE	FALSE	FALSE	FALSE	FALSE	FALSE	FALSE	FALSE	FALSE	FALSE	FALSE	FALSE	FALSE	FALSE	FALSE	FALSE	FALSE	FALSE	FALSE	FALSE	0	0	30	invalid	#VALUE!
FALSE	FALSE	FALSE	FALSE	FALSE	FALSE	FALSE	FALSE	FALSE	FALSE	FALSE	FALSE	FALSE	FALSE	FALSE	FALSE	FALSE	FALSE	FALSE	FALSE	FALSE	FALSE	FALSE	FALSE	FALSE	FALSE	FALSE	FALSE	FALSE	FALSE	0	0	30	invalid	#VALUE!
FALSE	FALSE	FALSE	FALSE	FALSE	FALSE	FALSE	FALSE	FALSE	FALSE	FALSE	FALSE	FALSE	FALSE	FALSE	FALSE	FALSE	FALSE	FALSE	FALSE	FALSE	FALSE	FALSE	FALSE	FALSE	FALSE	FALSE	FALSE	FALSE	FALSE	0	0	30	invalid	#VALUE!
FALSE	FALSE	FALSE	FALSE	FALSE	FALSE	FALSE	FALSE	FALSE	FALSE	FALSE	FALSE	FALSE	FALSE	FALSE	FALSE	FALSE	FALSE	FALSE	FALSE	FALSE	FALSE	FALSE	FALSE	FALSE	FALSE	FALSE	FALSE	FALSE	FALSE	0	0	30	invalid	#VALUE!
FALSE	FALSE	FALSE	FALSE	FALSE	FALSE	FALSE	FALSE	FALSE	FALSE	FALSE	FALSE	FALSE	FALSE	FALSE	FALSE	FALSE	FALSE	FALSE	FALSE	FALSE	FALSE	FALSE	FALSE	FALSE	FALSE	FALSE	FALSE	FALSE	FALSE	0	0	30	invalid	#VALUE!
FALSE	FALSE	FALSE	FALSE	FALSE	FALSE	FALSE	FALSE	FALSE	FALSE	FALSE	FALSE	FALSE	FALSE	FALSE	FALSE	FALSE	FALSE	FALSE	FALSE	FALSE	FALSE	FALSE	FALSE	FALSE	FALSE	FALSE	FALSE	FALSE	FALSE	0	0	30	invalid	#VALUE!
FALSE	FALSE	FALSE	FALSE	FALSE	FALSE	FALSE	FALSE	FALSE	FALSE	FALSE	FALSE	FALSE	FALSE	FALSE	FALSE	FALSE	FALSE	FALSE	FALSE	FALSE	FALSE	FALSE	FALSE	FALSE	FALSE	FALSE	FALSE	FALSE	FALSE	0	0	30	invalid	#VALUE!
FALSE	FALSE	FALSE	FALSE	FALSE	FALSE	FALSE	FALSE	FALSE	FALSE	FALSE	FALSE	FALSE	FALSE	FALSE	FALSE	FALSE	FALSE	FALSE	FALSE	FALSE	FALSE	FALSE	FALSE	FALSE	FALSE	FALSE	FALSE	FALSE	FALSE	0	0	30	invalid	#VALUE!
FALSE	FALSE	FALSE	FALSE	FALSE	FALSE	FALSE	FALSE	FALSE	FALSE	FALSE	FALSE	FALSE	FALSE	FALSE	FALSE	FALSE	FALSE	FALSE	FALSE	FALSE	FALSE	FALSE	FALSE	FALSE	FALSE	FALSE	FALSE	FALSE	FALSE	0	0	30	invalid	#VALUE!
FALSE	FALSE	FALSE	FALSE	FALSE	FALSE	FALSE	FALSE	FALSE	FALSE	FALSE	FALSE	FALSE	FALSE	FALSE	FALSE	FALSE	FALSE	FALSE	FALSE	FALSE	FALSE	FALSE	FALSE	FALSE	FALSE	FALSE	FALSE	FALSE	FALSE	0	0	30	invalid	#VALUE!
FALSE	FALSE	FALSE	FALSE	FALSE	FALSE	FALSE	FALSE	FALSE	FALSE	FALSE	FALSE	FALSE	FALSE	FALSE	FALSE	FALSE	FALSE	FALSE	FALSE	FALSE	FALSE	FALSE	FALSE	FALSE	FALSE	FALSE	FALSE	FALSE	FALSE	0	0	30	invalid	#VALUE!
FALSE	FALSE	FALSE	FALSE	FALSE	FALSE	FALSE	FALSE	FALSE	FALSE	FALSE	FALSE	FALSE	FALSE	FALSE	FALSE	FALSE	FALSE	FALSE	FALSE	FALSE	FALSE	FALSE	FALSE	FALSE	FALSE	FALSE	FALSE	FALSE	FALSE	0	0	30	invalid	#VALUE!
FALSE	FALSE	FALSE	FALSE	FALSE	FALSE	FALSE	FALSE	FALSE	FALSE	FALSE	FALSE	FALSE	FALSE	FALSE	FALSE	FALSE	FALSE	FALSE	FALSE	FALSE	FALSE	FALSE	FALSE	FALSE	FALSE	FALSE	FALSE	FALSE	FALSE	0	0	30	invalid	#VALUE!
FALSE	FALSE	FALSE	FALSE	FALSE	FALSE	FALSE	FALSE	FALSE	FALSE	FALSE	FALSE	FALSE	FALSE	FALSE	FALSE	FALSE	FALSE	FALSE	FALSE	FALSE	FALSE	FALSE	FALSE	FALSE	FALSE	FALSE	FALSE	FALSE	FALSE	0	0	30	invalid	#VALUE!
FALSE	FALSE	FALSE	FALSE	FALSE	FALSE	FALSE	FALSE	FALSE	FALSE	FALSE	FALSE	FALSE	FALSE	FALSE	FALSE	FALSE	FALSE	FALSE	FALSE	FALSE	FALSE	FALSE	FALSE	FALSE	FALSE	FALSE	FALSE	FALSE	FALSE	0	0	30	invalid	#VALUE!
FALSE	FALSE	FALSE	FALSE	FALSE	FALSE	FALSE	FALSE	FALSE	FALSE	FALSE	FALSE	FALSE	FALSE	FALSE	FALSE	FALSE	FALSE	FALSE	FALSE	FALSE	FALSE	FALSE	FALSE	FALSE	FALSE	FALSE	FALSE	FALSE	FALSE	0	0	30	invalid	#VALUE!
FALSE	FALSE	FALSE	FALSE	FALSE	FALSE	FALSE	FALSE	FALSE	FALSE	FALSE	FALSE	FALSE	FALSE	FALSE	FALSE	FALSE	FALSE	FALSE	FALSE	FALSE	FALSE	FALSE	FALSE	FALSE	FALSE	FALSE	FALSE	FALSE	FALSE	0	0	30	invalid	#VALUE!
FALSE	FALSE	FALSE	FALSE	FALSE	FALSE	FALSE	FALSE	FALSE	FALSE	FALSE	FALSE	FALSE	FALSE	FALSE	FALSE	FALSE	FALSE	FALSE	FALSE	FALSE	FALSE	FALSE	FALSE	FALSE	FALSE	FALSE	FALSE	FALSE	FALSE	0	0	30	invalid	#VALUE!
FALSE	FALSE	FALSE	FALSE	FALSE	FALSE	FALSE	FALSE	FALSE	FALSE	FALSE	FALSE	FALSE	FALSE	FALSE	FALSE	FALSE	FALSE	FALSE	FALSE	FALSE	FALSE	FALSE	FALSE	FALSE	FALSE	FALSE	FALSE	FALSE	FALSE	0	0	30	invalid	#VALUE!
FALSE	FALSE	FALSE	FALSE	FALSE	FALSE	FALSE	FALSE	FALSE	FALSE	FALSE	FALSE	FALSE	FALSE	FALSE	FALSE	FALSE	FALSE	FALSE	FALSE	FALSE	FALSE	FALSE	FALSE	FALSE	FALSE	FALSE	FALSE	FALSE	FALSE	0	0	30	invalid	#VALUE!
FALSE	FALSE	FALSE	FALSE	FALSE	FALSE	FALSE	FALSE	FALSE	FALSE	FALSE	FALSE	FALSE	FALSE	FALSE	FALSE	FALSE	FALSE	FALSE	FALSE	FALSE	FALSE	FALSE	FALSE	FALSE	FALSE	FALSE	FALSE	FALSE	FALSE	0	0	30	invalid	#VALUE!
FALSE	FALSE	FALSE	FALSE	FALSE	FALSE	FALSE	FALSE	FALSE	FALSE	FALSE	FALSE	FALSE	FALSE	FALSE	FALSE	FALSE	FALSE	FALSE	FALSE	FALSE	FALSE	FALSE	FALSE	FALSE	FALSE	FALSE	FALSE	FALSE	FALSE	0	0	30	invalid	#VALUE!
FALSE	FALSE	FALSE	FALSE	FALSE	FALSE	FALSE	FALSE	FALSE	FALSE	FALSE	FALSE	FALSE	FALSE	FALSE	FALSE	FALSE	FALSE	FALSE	FALSE	FALSE	FALSE	FALSE	FALSE	FALSE	FALSE	FALSE	FALSE	FALSE	FALSE	0	0	30	invalid	#VALUE!
FALSE	FALSE	FALSE	FALSE	FALSE	FALSE	FALSE	FALSE	FALSE	FALSE	FALSE	FALSE	FALSE	FALSE	FALSE	FALSE	FALSE	FALSE	FALSE	FALSE	FALSE	FALSE	FALSE	FALSE	FALSE	FALSE	FALSE	FALSE	FALSE	FALSE	0	0	30	invalid	#VALUE!
FALSE	FALSE	FALSE	FALSE	FALSE	FALSE	FALSE	FALSE	FALSE	FALSE	FALSE	FALSE	FALSE	FALSE	FALSE	FALSE	FALSE	FALSE	FALSE	FALSE	FALSE	FALSE	FALSE	FALSE	FALSE	FALSE	FALSE	FALSE	FALSE	FALSE	0	0	30	invalid	#VALUE!
FALSE	FALSE	FALSE	FALSE	FALSE	FALSE	FALSE	FALSE	FALSE	FALSE	FALSE	FALSE	FALSE	FALSE	FALSE	FALSE	FALSE	FALSE	FALSE	FALSE	FALSE	FALSE	FALSE	FALSE	FALSE	FALSE	FALSE	FALSE	FALSE	FALSE	0	0	30	invalid	#VALUE!
FALSE	FALSE	FALSE	FALSE	FALSE	FALSE	FALSE	FALSE	FALSE	FALSE	FALSE	FALSE	FALSE	FALSE	FALSE	FALSE	FALSE	FALSE	FALSE	FALSE	FALSE	FALSE	FALSE	FALSE	FALSE	FALSE	FALSE	FALSE	FALSE	FALSE	0	0	30	invalid	#VALUE!
FALSE	FALSE	FALSE	FALSE	FALSE	FALSE	FALSE	FALSE	FALSE	FALSE	FALSE	FALSE	FALSE	FALSE	FALSE	FALSE	FALSE	FALSE	FALSE	FALSE	FALSE	FALSE	FALSE	FALSE	FALSE	FALSE	FALSE	FALSE	FALSE	FALSE	0	0	30	invalid	#VALUE!
FALSE	FALSE	FALSE	FALSE	FALSE	FALSE	FALSE	FALSE	FALSE	FALSE	FALSE	FALSE	FALSE	FALSE	FALSE	FALSE	FALSE	FALSE	FALSE	FALSE	FALSE	FALSE	FALSE	FALSE	FALSE	FALSE	FALSE	FALSE	FALSE	FALSE	0	0	30	invalid	#VALUE!
FALSE	FALSE	FALSE	FALSE	FALSE	FALSE	FALSE	FALSE	FALSE	FALSE	FALSE	FALSE	FALSE	FALSE	FALSE	FALSE	FALSE	FALSE	FALSE	FALSE	FALSE	FALSE	FALSE	FALSE	FALSE	FALSE	FALSE	FALSE	FALSE	FALSE	0	0	30	invalid	#VALUE!
FALSE	FALSE	FALSE	FALSE	FALSE	FALSE	FALSE	FALSE	FALSE	FALSE	FALSE	FALSE	FALSE	FALSE	FALSE	FALSE	FALSE	FALSE	FALSE	FALSE	FALSE	FALSE	FALSE	FALSE	FALSE	FALSE	FALSE	FALSE	FALSE	FALSE	0	0	30	invalid	#VALUE!
FALSE	FALSE	FALSE	FALSE	FALSE	FALSE	FALSE	FALSE	FALSE	FALSE	FALSE	FALSE	FALSE	FALSE	FALSE	FALSE	FALSE	FALSE	FALSE	FALSE	FALSE	FALSE	FALSE	FALSE	FALSE	FALSE	FALSE	FALSE	FALSE	FALSE	0	0	30	invalid	#VALUE!
FALSE	FALSE	FALSE	FALSE	FALSE	FALSE	FALSE	FALSE	FALSE	FALSE	FALSE	FALSE	FALSE	FALSE	FALSE	FALSE	FALSE	FALSE	FALSE	FALSE	FALSE	FALSE	FALSE	FALSE	FALSE	FALSE	FALSE	FALSE	FALSE	FALSE	0	0	30	invalid	#VALUE!
FALSE	FALSE	FALSE	FALSE	FALSE	FALSE	FALSE	FALSE	FALSE	FALSE	FALSE	FALSE	FALSE	FALSE	FALSE	FALSE	FALSE	FALSE	FALSE	FALSE	FALSE	FALSE	FALSE	FALSE	FALSE	FALSE	FALSE	FALSE	FALSE	FALSE	0	0	30	invalid	#VALUE!
FALSE	FALSE	FALSE	FALSE	FALSE	FALSE	FALSE	FALSE	FALSE	FALSE	FALSE	FALSE	FALSE	FALSE	FALSE	FALSE	FALSE	FALSE	FALSE	FALSE	FALSE	FALSE	FALSE	FALSE	FALSE	FALSE	FALSE	FALSE	FALSE	FALSE	0	0	30	invalid	#VALUE!
FALSE	FALSE	FALSE	FALSE	FALSE	FALSE	FALSE	FALSE	FALSE	FALSE	FALSE	FALSE	FALSE	FALSE	FALSE	FALSE	FALSE	FALSE	FALSE	FALSE	FALSE	FALSE	FALSE	FALSE	FALSE	FALSE	FALSE	FALSE	FALSE	FALSE	0	0	30	invalid	#VALUE!
FALSE	FALSE	FALSE	FALSE	FALSE	FALSE	FALSE	FALSE	FALSE	FALSE	FALSE	FALSE	FALSE	FALSE	FALSE	FALSE	FALSE	FALSE	FALSE	FALSE	FALSE	FALSE	FALSE	FALSE	FALSE	FALSE	FALSE	FALSE	FALSE	FALSE	0	0	30	invalid	#VALUE!
FALSE	FALSE	FALSE	FALSE	FALSE	FALSE	FALSE	FALSE	FALSE	FALSE	FALSE	FALSE	FALSE	FALSE	FALSE	FALSE	FALSE	FALSE	FALSE	FALSE	FALSE	FALSE	FALSE	FALSE	FALSE	FALSE	FALSE	FALSE	FALSE	FALSE	0	0	30	invalid	#VALUE!
FALSE	FALSE	FALSE	FALSE	FALSE	FALSE	FALSE	FALSE	FALSE	FALSE	FALSE	FALSE	FALSE	FALSE	FALSE	FALSE	FALSE	FALSE	FALSE	FALSE	FALSE	FALSE	FALSE	FALSE	FALSE	FALSE	FALSE	FALSE	FALSE	FALSE	0	0	30	invalid	#VALUE!
FALSE	FALSE	FALSE	FALSE	FALSE	FALSE	FALSE	FALSE	FALSE	FALSE	FALSE	FALSE	FALSE	FALSE	FALSE	FALSE	FALSE	FALSE	FALSE	FALSE	FALSE	FALSE	FALSE	FALSE	FALSE	FALSE	FALSE	FALSE	FALSE	FALSE	0	0	30	invalid	#VALUE!
FALSE	FALSE	FALSE	FALSE	FALSE	FALSE	FALSE	FALSE	FALSE	FALSE	FALSE	FALSE	FALSE	FALSE	FALSE	FALSE	FALSE	FALSE	FALSE	FALSE	FALSE	FALSE	FALSE	FALSE	FALSE	FALSE	FALSE	FALSE	FALSE	FALSE	0	0	30	invalid	#VALUE!
FALSE	FALSE	FALSE	FALSE	FALSE	FALSE	FALSE	FALSE	FALSE	FALSE	FALSE	FALSE	FALSE	FALSE	FALSE	FALSE	FALSE	FALSE	FALSE	FALSE	FALSE	FALSE	FALSE	FALSE	FALSE	FALSE	FALSE	FALSE	FALSE	FALSE	0	0	30	invalid	#VALUE!
FALSE	FALSE	FALSE	FALSE	FALSE	FALSE	FALSE	FALSE	FALSE	FALSE	FALSE	FALSE	FALSE	FALSE	FALSE	FALSE	FALSE	FALSE	FALSE	FALSE	FALSE	FALSE	FALSE	FALSE	FALSE	FALSE	FALSE	FALSE	FALSE	FALSE	0	0	30	invalid	#VALUE!
FALSE	FALSE	FALSE	FALSE	FALSE	FALSE	FALSE	FALSE	FALSE	FALSE	FALSE	FALSE	FALSE	FALSE	FALSE	FALSE	FALSE	FALSE	FALSE	FALSE	FALSE	FALSE	FALSE	FALSE	FALSE	FALSE	FALSE	FALSE	FALSE	FALSE	0	0	30	invalid	#VALUE!
FALSE	FALSE	FALSE	FALSE	FALSE	FALSE	FALSE	FALSE	FALSE	FALSE	FALSE	FALSE	FALSE	FALSE	FALSE	FALSE	FALSE	FALSE	FALSE	FALSE	FALSE	FALSE	FALSE	FALSE	FALSE	FALSE	FALSE	FALSE	FALSE	FALSE	0	0	30	invalid	#VALUE!
FALSE	FALSE	FALSE	FALSE	FALSE	FALSE	FALSE	FALSE	FALSE	FALSE	FALSE	FALSE	FALSE	FALSE	FALSE	FALSE	FALSE	FALSE	FALSE	FALSE	FALSE	FALSE	FALSE	FALSE	FALSE	FALSE	FALSE	FALSE	FALSE	FALSE	0	0	30	invalid	#VALUE!
FALSE	FALSE	FALSE	FALSE	FALSE	FALSE	FALSE	FALSE	FALSE	FALSE	FALSE	FALSE	FALSE	FALSE	FALSE	FALSE	FALSE	FALSE	FALSE	FALSE	FALSE	FALSE	FALSE	FALSE	FALSE	FALSE	FALSE	FALSE	FALSE	FALSE	0	0	30	invalid	#VALUE!
FALSE	FALSE	FALSE	FALSE	FALSE	FALSE	FALSE	FALSE	FALSE	FALSE	FALSE	FALSE	FALSE	FALSE	FALSE	FALSE	FALSE	FALSE	FALSE	FALSE	FALSE	FALSE	FALSE	FALSE	FALSE	FALSE	FALSE	FALSE	FALSE	FALSE	0	0	30	invalid	#VALUE!
FALSE	FALSE	FALSE	FALSE	FALSE	FALSE	FALSE	FALSE	FALSE	FALSE	FALSE	FALSE	FALSE	FALSE	FALSE	FALSE	FALSE	FALSE	FALSE	FALSE	FALSE	FALSE	FALSE	FALSE	FALSE	FALSE	FALSE	FALSE	FALSE	FALSE	0	0	30	invalid	#VALUE!
FALSE	FALSE	FALSE	FALSE	FALSE	FALSE	FALSE	FALSE	FALSE	FALSE	FALSE	FALSE	FALSE	FALSE	FALSE	FALSE	FALSE	FALSE	FALSE	FALSE	FALSE	FALSE	FALSE	FALSE	FALSE	FALSE	FALSE	FALSE	FALSE	FALSE	0	0	30	invalid	#VALUE!
FALSE	FALSE	FALSE	FALSE	FALSE	FALSE	FALSE	FALSE	FALSE	FALSE	FALSE	FALSE	FALSE	FALSE	FALSE	FALSE	FALSE	FALSE	FALSE	FALSE	FALSE	FALSE	FALSE	FALSE	FALSE	FALSE	FALSE	FALSE	FALSE	FALSE	0	0	30	invalid	#VALUE!
FALSE	FALSE	FALSE	FALSE	FALSE	FALSE	FALSE	FALSE	FALSE	FALSE	FALSE	FALSE	FALSE	FALSE	FALSE	FALSE	FALSE	FALSE	FALSE	FALSE	FALSE	FALSE	FALSE	FALSE	FALSE	FALSE	FALSE	FALSE	FALSE	FALSE	0	0	30	invalid	#VALUE!
FALSE	FALSE	FALSE	FALSE	FALSE	FALSE	FALSE	FALSE	FALSE	FALSE	FALSE	FALSE	FALSE	FALSE	FALSE	FALSE	FALSE	FALSE	FALSE	FALSE	FALSE	FALSE	FALSE	FALSE	FALSE	FALSE	FALSE	FALSE	FALSE	FALSE	0	0	30	invalid	#VALUE!
FALSE	FALSE	FALSE	FALSE	FALSE	FALSE	FALSE	FALSE	FALSE	FALSE	FALSE	FALSE	FALSE	FALSE	FALSE	FALSE	FALSE	FALSE	FALSE	FALSE	FALSE	FALSE	FALSE	FALSE	FALSE	FALSE	FALSE	FALSE	FALSE	FALSE	0	0	30	invalid	#VALUE!
FALSE	FALSE	FALSE	FALSE	FALSE	FALSE	FALSE	FALSE	FALSE	FALSE	FALSE	FALSE	FALSE	FALSE	FALSE	FALSE	FALSE	FALSE	FALSE	FALSE	FALSE	FALSE	FALSE	FALSE	FALSE	FALSE	FALSE	FALSE	FALSE	FALSE	0	0	30	invalid	#VALUE!
FALSE	FALSE	FALSE	FALSE	FALSE	FALSE	FALSE	FALSE	FALSE	FALSE	FALSE	FALSE	FALSE	FALSE	FALSE	FALSE	FALSE	FALSE	FALSE	FALSE	FALSE	FALSE	FALSE	FALSE	FALSE	FALSE	FALSE	FALSE	FALSE	FALSE	0	0	30	invalid	#VALUE!
FALSE	FALSE	FALSE	FALSE	FALSE	FALSE	FALSE	FALSE	FALSE	FALSE	FALSE	FALSE	FALSE	FALSE	FALSE	FALSE	FALSE	FALSE	FALSE	FALSE	FALSE	FALSE	FALSE	FALSE	FALSE	FALSE	FALSE	FALSE	FALSE	FALSE	0	0	30	invalid	#VALUE!
FALSE	FALSE	FALSE	FALSE	FALSE	FALSE	FALSE	FALSE	FALSE	FALSE	FALSE	FALSE	FALSE	FALSE	FALSE	FALSE	FALSE	FALSE	FALSE	FALSE	FALSE	FALSE	FALSE	FALSE	FALSE	FALSE	FALSE	FALSE	FALSE	FALSE	0	0	30	invalid	#VALUE!
FALSE	FALSE	FALSE	FALSE	FALSE	FALSE	FALSE	FALSE	FALSE	FALSE	FALSE	FALSE	FALSE	FALSE	FALSE	FALSE	FALSE	FALSE	FALSE	FALSE	FALSE	FALSE	FALSE	FALSE	FALSE	FALSE	FALSE	FALSE	FALSE	FALSE	0	0	30	invalid	#VALUE!
FALSE	FALSE	FALSE	FALSE	FALSE	FALSE	FALSE	FALSE	FALSE	FALSE	FALSE	FALSE	FALSE	FALSE	FALSE	FALSE	FALSE	FALSE	FALSE	FALSE	FALSE	FALSE	FALSE	FALSE	FALSE	FALSE	FALSE	FALSE	FALSE	FALSE	0	0	30	invalid	#VALUE!
FALSE	FALSE	FALSE	FALSE	FALSE	FALSE	FALSE	FALSE	FALSE	FALSE	FALSE	FALSE	FALSE	FALSE	FALSE	FALSE	FALSE	FALSE	FALSE	FALSE	FALSE	FALSE	FALSE	FALSE	FALSE	FALSE	FALSE	FALSE	FALSE	FALSE	0	0	30	invalid	#VALUE!
FALSE	FALSE	FALSE	FALSE	FALSE	FALSE	FALSE	FALSE	FALSE	FALSE	FALSE	FALSE	FALSE	FALSE	FALSE	FALSE	FALSE	FALSE	FALSE	FALSE	FALSE	FALSE	FALSE	FALSE	FALSE	FALSE	FALSE	FALSE	FALSE	FALSE	0	0	30	invalid	#VALUE!
FALSE	FALSE	FALSE	FALSE	FALSE	FALSE	FALSE	FALSE	FALSE	FALSE	FALSE	FALSE	FALSE	FALSE	FALSE	FALSE	FALSE	FALSE	FALSE	FALSE	FALSE	FALSE	FALSE	FALSE	FALSE	FALSE	FALSE	FALSE	FALSE	FALSE	0	0	30	invalid	#VALUE!
FALSE	FALSE	FALSE	FALSE	FALSE	FALSE	FALSE	FALSE	FALSE	FALSE	FALSE	FALSE	FALSE	FALSE	FALSE	FALSE	FALSE	FALSE	FALSE	FALSE	FALSE	FALSE	FALSE	FALSE	FALSE	FALSE	FALSE	FALSE	FALSE	FALSE	0	0	30	invalid	#VALUE!
FALSE	FALSE	FALSE	FALSE	FALSE	FALSE	FALSE	FALSE	FALSE	FALSE	FALSE	FALSE	FALSE	FALSE	FALSE	FALSE	FALSE	FALSE	FALSE	FALSE	FALSE	FALSE	FALSE	FALSE	FALSE	FALSE	FALSE	FALSE	FALSE	FALSE	0	0	30	invalid	#VALUE!
FALSE	FALSE	FALSE	FALSE	FALSE	FALSE	FALSE	FALSE	FALSE	FALSE	FALSE	FALSE	FALSE	FALSE	FALSE	FALSE	FALSE	FALSE	FALSE	FALSE	FALSE	FALSE	FALSE	FALSE	FALSE	FALSE	FALSE	FALSE	FALSE	FALSE	0	0	30	invalid	#VALUE!
FALSE	FALSE	FALSE	FALSE	FALSE	FALSE	FALSE	FALSE	FALSE	FALSE	FALSE	FALSE	FALSE	FALSE	FALSE	FALSE	FALSE	FALSE	FALSE	FALSE	FALSE	FALSE	FALSE	FALSE	FALSE	FALSE	FALSE	FALSE	FALSE	FALSE	0	0	30	invalid	#VALUE!
FALSE	FALSE	FALSE	FALSE	FALSE	FALSE	FALSE	FALSE	FALSE	FALSE	FALSE	FALSE	FALSE	FALSE	FALSE	FALSE	FALSE	FALSE	FALSE	FALSE	FALSE	FALSE	FALSE	FALSE	FALSE	FALSE	FALSE	FALSE	FALSE	FALSE	0	0	30	invalid	#VALUE!
FALSE	FALSE	FALSE	FALSE	FALSE	FALSE	FALSE	FALSE	FALSE	FALSE	FALSE	FALSE	FALSE	FALSE	FALSE	FALSE	FALSE	FALSE	FALSE	FALSE	FALSE	FALSE	FALSE	FALSE	FALSE	FALSE	FALSE	FALSE	FALSE	FALSE	0	0	30	invalid	#VALUE!
FALSE	FALSE	FALSE	FALSE	FALSE	FALSE	FALSE	FALSE	FALSE	FALSE	FALSE	FALSE	FALSE	FALSE	FALSE	FALSE	FALSE	FALSE	FALSE	FALSE	FALSE	FALSE	FALSE	FALSE	FALSE	FALSE	FALSE	FALSE	FALSE	FALSE	0	0	30	invalid	#VALUE!
FALSE	FALSE	FALSE	FALSE	FALSE	FALSE	FALSE	FALSE	FALSE	FALSE	FALSE	FALSE	FALSE	FALSE	FALSE	FALSE	FALSE	FALSE	FALSE	FALSE	FALSE	FALSE	FALSE	FALSE	FALSE	FALSE	FALSE	FALSE	FALSE	FALSE	0	0	30	invalid	#VALUE!
FALSE	FALSE	FALSE	FALSE	FALSE	FALSE	FALSE	FALSE	FALSE	FALSE	FALSE	FALSE	FALSE	FALSE	FALSE	FALSE	FALSE	FALSE	FALSE	FALSE	FALSE	FALSE	FALSE	FALSE	FALSE	FALSE	FALSE	FALSE	FALSE	FALSE	0	0	30	invalid	#VALUE!
FALSE	FALSE	FALSE	FALSE	FALSE	FALSE	FALSE	FALSE	FALSE	FALSE	FALSE	FALSE	FALSE	FALSE	FALSE	FALSE	FALSE	FALSE	FALSE	FALSE	FALSE	FALSE	FALSE	FALSE	FALSE	FALSE	FALSE	FALSE	FALSE	FALSE	0	0	30	invalid	#VALUE!
FALSE	FALSE	FALSE	FALSE	FALSE	FALSE	FALSE	FALSE	FALSE	FALSE	FALSE	FALSE	FALSE	FALSE	FALSE	FALSE	FALSE	FALSE	FALSE	FALSE	FALSE	FALSE	FALSE	FALSE	FALSE	FALSE	FALSE	FALSE	FALSE	FALSE	0	0	30	invalid	#VALUE!
FALSE	FALSE	FALSE	FALSE	FALSE	FALSE	FALSE	FALSE	FALSE	FALSE	FALSE	FALSE	FALSE	FALSE	FALSE	FALSE	FALSE	FALSE	FALSE	FALSE	FALSE	FALSE	FALSE	FALSE	FALSE	FALSE	FALSE	FALSE	FALSE	FALSE	0	0	30	invalid	#VALUE!
FALSE	FALSE	FALSE	FALSE	FALSE	FALSE	FALSE	FALSE	FALSE	FALSE	FALSE	FALSE	FALSE	FALSE	FALSE	FALSE	FALSE	FALSE	FALSE	FALSE	FALSE	FALSE	FALSE	FALSE	FALSE	FALSE	FALSE	FALSE	FALSE	FALSE	0	0	30	invalid	#VALUE!
FALSE	FALSE	FALSE	FALSE	FALSE	FALSE	FALSE	FALSE	FALSE	FALSE	FALSE	FALSE	FALSE	FALSE	FALSE	FALSE	FALSE	FALSE	FALSE	FALSE	FALSE	FALSE	FALSE	FALSE	FALSE	FALSE	FALSE	FALSE	FALSE	FALSE	0	0	30	invalid	#VALUE!
FALSE	FALSE	FALSE	FALSE	FALSE	FALSE	FALSE	FALSE	FALSE	FALSE	FALSE	FALSE	FALSE	FALSE	FALSE	FALSE	FALSE	FALSE	FALSE	FALSE	FALSE	FALSE	FALSE	FALSE	FALSE	FALSE	FALSE	FALSE	FALSE	FALSE	0	0	30	invalid	#VALUE!
FALSE	FALSE	FALSE	FALSE	FALSE	FALSE	FALSE	FALSE	FALSE	FALSE	FALSE	FALSE	FALSE	FALSE	FALSE	FALSE	FALSE	FALSE	FALSE	FALSE	FALSE	FALSE	FALSE	FALSE	FALSE	FALSE	FALSE	FALSE	FALSE	FALSE	0	0	30	invalid	#VALUE!
FALSE	FALSE	FALSE	FALSE	FALSE	FALSE	FALSE	FALSE	FALSE	FALSE	FALSE	FALSE	FALSE	FALSE	FALSE	FALSE	FALSE	FALSE	FALSE	FALSE	FALSE	FALSE	FALSE	FALSE	FALSE	FALSE	FALSE	FALSE	FALSE	FALSE	0	0	30	invalid	#VALUE!
FALSE	FALSE	FALSE	FALSE	FALSE	FALSE	FALSE	FALSE	FALSE	FALSE	FALSE	FALSE	FALSE	FALSE	FALSE	FALSE	FALSE	FALSE	FALSE	FALSE	FALSE	FALSE	FALSE	FALSE	FALSE	FALSE	FALSE	FALSE	FALSE	FALSE	0	0	30	invalid	#VALUE!
FALSE	FALSE	FALSE	FALSE	FALSE	FALSE	FALSE	FALSE	FALSE	FALSE	FALSE	FALSE	FALSE	FALSE	FALSE	FALSE	FALSE	FALSE	FALSE	FALSE	FALSE	FALSE	FALSE	FALSE	FALSE	FALSE	FALSE	FALSE	FALSE	FALSE	0	0	30	invalid	#VALUE!
FALSE	FALSE	FALSE	FALSE	FALSE	FALSE	FALSE	FALSE	FALSE	FALSE	FALSE	FALSE	FALSE	FALSE	FALSE	FALSE	FALSE	FALSE	FALSE	FALSE	FALSE	FALSE	FALSE	FALSE	FALSE	FALSE	FALSE	FALSE	FALSE	FALSE	0	0	30	invalid	#VALUE!
FALSE	FALSE	FALSE	FALSE	FALSE	FALSE	FALSE	FALSE	FALSE	FALSE	FALSE	FALSE	FALSE	FALSE	FALSE	FALSE	FALSE	FALSE	FALSE	FALSE	FALSE	FALSE	FALSE	FALSE	FALSE	FALSE	FALSE	FALSE	FALSE	FALSE	0	0	30	invalid	#VALUE!
FALSE	FALSE	FALSE	FALSE	FALSE	FALSE	FALSE	FALSE	FALSE	FALSE	FALSE	FALSE	FALSE	FALSE	FALSE	FALSE	FALSE	FALSE	FALSE	FALSE	FALSE	FALSE	FALSE	FALSE	FALSE	FALSE	FALSE	FALSE	FALSE	FALSE	0	0	30	invalid	#VALUE!
FALSE	FALSE	FALSE	FALSE	FALSE	FALSE	FALSE	FALSE	FALSE	FALSE	FALSE	FALSE	FALSE	FALSE	FALSE	FALSE	FALSE	FALSE	FALSE	FALSE	FALSE	FALSE	FALSE	FALSE	FALSE	FALSE	FALSE	FALSE	FALSE	FALSE	0	0	30	invalid	#VALUE!
FALSE	FALSE	FALSE	FALSE	FALSE	FALSE	FALSE	FALSE	FALSE	FALSE	FALSE	FALSE	FALSE	FALSE	FALSE	FALSE	FALSE	FALSE	FALSE	FALSE	FALSE	FALSE	FALSE	FALSE	FALSE	FALSE	FALSE	FALSE	FALSE	FALSE	0	0	30	invalid	#VALUE!
FALSE	FALSE	FALSE	FALSE	FALSE	FALSE	FALSE	FALSE	FALSE	FALSE	FALSE	FALSE	FALSE	FALSE	FALSE	FALSE	FALSE	FALSE	FALSE	FALSE	FALSE	FALSE	FALSE	FALSE	FALSE	FALSE	FALSE	FALSE	FALSE	FALSE	0	0	30	invalid	#VALUE!
FALSE	FALSE	FALSE	FALSE	FALSE	FALSE	FALSE	FALSE	FALSE	FALSE	FALSE	FALSE	FALSE	FALSE	FALSE	FALSE	FALSE	FALSE	FALSE	FALSE	FALSE	FALSE	FALSE	FALSE	FALSE	FALSE	FALSE	FALSE	FALSE	FALSE	0	0	30	invalid	#VALUE!
FALSE	FALSE	FALSE	FALSE	FALSE	FALSE	FALSE	FALSE	FALSE	FALSE	FALSE	FALSE	FALSE	FALSE	FALSE	FALSE	FALSE	FALSE	FALSE	FALSE	FALSE	FALSE	FALSE	FALSE	FALSE	FALSE	FALSE	FALSE	FALSE	FALSE	0	0	30	invalid	#VALUE!
FALSE	FALSE	FALSE	FALSE	FALSE	FALSE	FALSE	FALSE	FALSE	FALSE	FALSE	FALSE	FALSE	FALSE	FALSE	FALSE	FALSE	FALSE	FALSE	FALSE	FALSE	FALSE	FALSE	FALSE	FALSE	FALSE	FALSE	FALSE	FALSE	FALSE	0	0	30	invalid	#VALUE!
FALSE	FALSE	FALSE	FALSE	FALSE	FALSE	FALSE	FALSE	FALSE	FALSE	FALSE	FALSE	FALSE	FALSE	FALSE	FALSE	FALSE	FALSE	FALSE	FALSE	FALSE	FALSE	FALSE	FALSE	FALSE	FALSE	FALSE	FALSE	FALSE	FALSE	0	0	30	invalid	#VALUE!
FALSE	FALSE	FALSE	FALSE	FALSE	FALSE	FALSE	FALSE	FALSE	FALSE	FALSE	FALSE	FALSE	FALSE	FALSE	FALSE	FALSE	FALSE	FALSE	FALSE	FALSE	FALSE	FALSE	FALSE	FALSE	FALSE	FALSE	FALSE	FALSE	FALSE	0	0	30	invalid	#VALUE!
FALSE	FALSE	FALSE	FALSE	FALSE	FALSE	FALSE	FALSE	FALSE	FALSE	FALSE	FALSE	FALSE	FALSE	FALSE	FALSE	FALSE	FALSE	FALSE	FALSE	FALSE	FALSE	FALSE	FALSE	FALSE	FALSE	FALSE	FALSE	FALSE	FALSE	0	0	30	invalid	#VALUE!
FALSE	FALSE	FALSE	FALSE	FALSE	FALSE	FALSE	FALSE	FALSE	FALSE	FALSE	FALSE	FALSE	FALSE	FALSE	FALSE	FALSE	FALSE	FALSE	FALSE	FALSE	FALSE	FALSE	FALSE	FALSE	FALSE	FALSE	FALSE	FALSE	FALSE	0	0	30	invalid	#VALUE!
FALSE	FALSE	FALSE	FALSE	FALSE	FALSE	FALSE	FALSE	FALSE	FALSE	FALSE	FALSE	FALSE	FALSE	FALSE	FALSE	FALSE	FALSE	FALSE	FALSE	FALSE	FALSE	FALSE	FALSE	FALSE	FALSE	FALSE	FALSE	FALSE	FALSE	0	0	30	invalid	#VALUE!
FALSE	FALSE	FALSE	FALSE	FALSE	FALSE	FALSE	FALSE	FALSE	FALSE	FALSE	FALSE	FALSE	FALSE	FALSE	FALSE	FALSE	FALSE	FALSE	FALSE	FALSE	FALSE	FALSE	FALSE	FALSE	FALSE	FALSE	FALSE	FALSE	FALSE	0	0	30	invalid	#VALUE!
FALSE	FALSE	FALSE	FALSE	FALSE	FALSE	FALSE	FALSE	FALSE	FALSE	FALSE	FALSE	FALSE	FALSE	FALSE	FALSE	FALSE	FALSE	FALSE	FALSE	FALSE	FALSE	FALSE	FALSE	FALSE	FALSE	FALSE	FALSE	FALSE	FALSE	0	0	30	invalid	#VALUE!
FALSE	FALSE	FALSE	FALSE	FALSE	FALSE	FALSE	FALSE	FALSE	FALSE	FALSE	FALSE	FALSE	FALSE	FALSE	FALSE	FALSE	FALSE	FALSE	FALSE	FALSE	FALSE	FALSE	FALSE	FALSE	FALSE	FALSE	FALSE	FALSE	FALSE	0	0	30	invalid	#VALUE!
FALSE	FALSE	FALSE	FALSE	FALSE	FALSE	FALSE	FALSE	FALSE	FALSE	FALSE	FALSE	FALSE	FALSE	FALSE	FALSE	FALSE	FALSE	FALSE	FALSE	FALSE	FALSE	FALSE	FALSE	FALSE	FALSE	FALSE	FALSE	FALSE	FALSE	0	0	30	invalid	#VALUE!
FALSE	FALSE	FALSE	FALSE	FALSE	FALSE	FALSE	FALSE	FALSE	FALSE	FALSE	FALSE	FALSE	FALSE	FALSE	FALSE	FALSE	FALSE	FALSE	FALSE	FALSE	FALSE	FALSE	FALSE	FALSE	FALSE	FALSE	FALSE	FALSE	FALSE	0	0	30	invalid	#VALUE!
FALSE	FALSE	FALSE	FALSE	FALSE	FALSE	FALSE	FALSE	FALSE	FALSE	FALSE	FALSE	FALSE	FALSE	FALSE	FALSE	FALSE	FALSE	FALSE	FALSE	FALSE	FALSE	FALSE	FALSE	FALSE	FALSE	FALSE	FALSE	FALSE	FALSE	0	0	30	invalid	#VALUE!
FALSE	FALSE	FALSE	FALSE	FALSE	FALSE	FALSE	FALSE	FALSE	FALSE	FALSE	FALSE	FALSE	FALSE	FALSE	FALSE	FALSE	FALSE	FALSE	FALSE	FALSE	FALSE	FALSE	FALSE	FALSE	FALSE	FALSE	FALSE	FALSE	FALSE	0	0	30	invalid	#VALUE!
FALSE	FALSE	FALSE	FALSE	FALSE	FALSE	FALSE	FALSE	FALSE	FALSE	FALSE	FALSE	FALSE	FALSE	FALSE	FALSE	FALSE	FALSE	FALSE	FALSE	FALSE	FALSE	FALSE	FALSE	FALSE	FALSE	FALSE	FALSE	FALSE	FALSE	0	0	30	invalid	#VALUE!
FALSE	FALSE	FALSE	FALSE	FALSE	FALSE	FALSE	FALSE	FALSE	FALSE	FALSE	FALSE	FALSE	FALSE	FALSE	FALSE	FALSE	FALSE	FALSE	FALSE	FALSE	FALSE	FALSE	FALSE	FALSE	FALSE	FALSE	FALSE	FALSE	FALSE	0	0	30	invalid	#VALUE!
FALSE	FALSE	FALSE	FALSE	FALSE	FALSE	FALSE	FALSE	FALSE	FALSE	FALSE	FALSE	FALSE	FALSE	FALSE	FALSE	FALSE	FALSE	FALSE	FALSE	FALSE	FALSE	FALSE	FALSE	FALSE	FALSE	FALSE	FALSE	FALSE	FALSE	0	0	30	invalid	#VALUE!
FALSE	FALSE	FALSE	FALSE	FALSE	FALSE	FALSE	FALSE	FALSE	FALSE	FALSE	FALSE	FALSE	FALSE	FALSE	FALSE	FALSE	FALSE	FALSE	FALSE	FALSE	FALSE	FALSE	FALSE	FALSE	FALSE	FALSE	FALSE	FALSE	FALSE	0	0	30	invalid	#VALUE!
FALSE	FALSE	FALSE	FALSE	FALSE	FALSE	FALSE	FALSE	FALSE	FALSE	FALSE	FALSE	FALSE	FALSE	FALSE	FALSE	FALSE	FALSE	FALSE	FALSE	FALSE	FALSE	FALSE	FALSE	FALSE	FALSE	FALSE	FALSE	FALSE	FALSE	0	0	30	invalid	#VALUE!
FALSE	FALSE	FALSE	FALSE	FALSE	FALSE	FALSE	FALSE	FALSE	FALSE	FALSE	FALSE	FALSE	FALSE	FALSE	FALSE	FALSE	FALSE	FALSE	FALSE	FALSE	FALSE	FALSE	FALSE	FALSE	FALSE	FALSE	FALSE	FALSE	FALSE	0	0	30	invalid	#VALUE!
FALSE	FALSE	FALSE	FALSE	FALSE	FALSE	FALSE	FALSE	FALSE	FALSE	FALSE	FALSE	FALSE	FALSE	FALSE	FALSE	FALSE	FALSE	FALSE	FALSE	FALSE	FALSE	FALSE	FALSE	FALSE	FALSE	FALSE	FALSE	FALSE	FALSE	0	0	30	invalid	#VALUE!
FALSE	FALSE	FALSE	FALSE	FALSE	FALSE	FALSE	FALSE	FALSE	FALSE	FALSE	FALSE	FALSE	FALSE	FALSE	FALSE	FALSE	FALSE	FALSE	FALSE	FALSE	FALSE	FALSE	FALSE	FALSE	FALSE	FALSE	FALSE	FALSE	FALSE	0	0	30	invalid	#VALUE!
FALSE	FALSE	FALSE	FALSE	FALSE	FALSE	FALSE	FALSE	FALSE	FALSE	FALSE	FALSE	FALSE	FALSE	FALSE	FALSE	FALSE	FALSE	FALSE	FALSE	FALSE	FALSE	FALSE	FALSE	FALSE	FALSE	FALSE	FALSE	FALSE	FALSE	0	0	30	invalid	#VALUE!
FALSE	FALSE	FALSE	FALSE	FALSE	FALSE	FALSE	FALSE	FALSE	FALSE	FALSE	FALSE	FALSE	FALSE	FALSE	FALSE	FALSE	FALSE	FALSE	FALSE	FALSE	FALSE	FALSE	FALSE	FALSE	FALSE	FALSE	FALSE	FALSE	FALSE	0	0	30	invalid	#VALUE!
FALSE	FALSE	FALSE	FALSE	FALSE	FALSE	FALSE	FALSE	FALSE	FALSE	FALSE	FALSE	FALSE	FALSE	FALSE	FALSE	FALSE	FALSE	FALSE	FALSE	FALSE	FALSE	FALSE	FALSE	FALSE	FALSE	FALSE	FALSE	FALSE	FALSE	0	0	30	invalid	#VALUE!
FALSE	FALSE	FALSE	FALSE	FALSE	FALSE	FALSE	FALSE	FALSE	FALSE	FALSE	FALSE	FALSE	FALSE	FALSE	FALSE	FALSE	FALSE	FALSE	FALSE	FALSE	FALSE	FALSE	FALSE	FALSE	FALSE	FALSE	FALSE	FALSE	FALSE	0	0	30	invalid	#VALUE!
FALSE	FALSE	FALSE	FALSE	FALSE	FALSE	FALSE	FALSE	FALSE	FALSE	FALSE	FALSE	FALSE	FALSE	FALSE	FALSE	FALSE	FALSE	FALSE	FALSE	FALSE	FALSE	FALSE	FALSE	FALSE	FALSE	FALSE	FALSE	FALSE	FALSE	0	0	30	invalid	#VALUE!
FALSE	FALSE	FALSE	FALSE	FALSE	FALSE	FALSE	FALSE	FALSE	FALSE	FALSE	FALSE	FALSE	FALSE	FALSE	FALSE	FALSE	FALSE	FALSE	FALSE	FALSE	FALSE	FALSE	FALSE	FALSE	FALSE	FALSE	FALSE	FALSE	FALSE	0	0	30	invalid	#VALUE!
FALSE	FALSE	FALSE	FALSE	FALSE	FALSE	FALSE	FALSE	FALSE	FALSE	FALSE	FALSE	FALSE	FALSE	FALSE	FALSE	FALSE	FALSE	FALSE	FALSE	FALSE	FALSE	FALSE	FALSE	FALSE	FALSE	FALSE	FALSE	FALSE	FALSE	0	0	30	invalid	#VALUE!
FALSE	FALSE	FALSE	FALSE	FALSE	FALSE	FALSE	FALSE	FALSE	FALSE	FALSE	FALSE	FALSE	FALSE	FALSE	FALSE	FALSE	FALSE	FALSE	FALSE	FALSE	FALSE	FALSE	FALSE	FALSE	FALSE	FALSE	FALSE	FALSE	FALSE	0	0	30	invalid	#VALUE!
FALSE	FALSE	FALSE	FALSE	FALSE	FALSE	FALSE	FALSE	FALSE	FALSE	FALSE	FALSE	FALSE	FALSE	FALSE	FALSE	FALSE	FALSE	FALSE	FALSE	FALSE	FALSE	FALSE	FALSE	FALSE	FALSE	FALSE	FALSE	FALSE	FALSE	0	0	30	invalid	#VALUE!
FALSE	FALSE	FALSE	FALSE	FALSE	FALSE	FALSE	FALSE	FALSE	FALSE	FALSE	FALSE	FALSE	FALSE	FALSE	FALSE	FALSE	FALSE	FALSE	FALSE	FALSE	FALSE	FALSE	FALSE	FALSE	FALSE	FALSE	FALSE	FALSE	FALSE	0	0	30	invalid	#VALUE!
FALSE	FALSE	FALSE	FALSE	FALSE	FALSE	FALSE	FALSE	FALSE	FALSE	FALSE	FALSE	FALSE	FALSE	FALSE	FALSE	FALSE	FALSE	FALSE	FALSE	FALSE	FALSE	FALSE	FALSE	FALSE	FALSE	FALSE	FALSE	FALSE	FALSE	0	0	30	invalid	#VALUE!
FALSE	FALSE	FALSE	FALSE	FALSE	FALSE	FALSE	FALSE	FALSE	FALSE	FALSE	FALSE	FALSE	FALSE	FALSE	FALSE	FALSE	FALSE	FALSE	FALSE	FALSE	FALSE	FALSE	FALSE	FALSE	FALSE	FALSE	FALSE	FALSE	FALSE	0	0	30	invalid	#VALUE!
FALSE	FALSE	FALSE	FALSE	FALSE	FALSE	FALSE	FALSE	FALSE	FALSE	FALSE	FALSE	FALSE	FALSE	FALSE	FALSE	FALSE	FALSE	FALSE	FALSE	FALSE	FALSE	FALSE	FALSE	FALSE	FALSE	FALSE	FALSE	FALSE	FALSE	0	0	30	invalid	#VALUE!
FALSE	FALSE	FALSE	FALSE	FALSE	FALSE	FALSE	FALSE	FALSE	FALSE	FALSE	FALSE	FALSE	FALSE	FALSE	FALSE	FALSE	FALSE	FALSE	FALSE	FALSE	FALSE	FALSE	FALSE	FALSE	FALSE	FALSE	FALSE	FALSE	FALSE	0	0	30	invalid	#VALUE!
FALSE	FALSE	FALSE	FALSE	FALSE	FALSE	FALSE	FALSE	FALSE	FALSE	FALSE	FALSE	FALSE	FALSE	FALSE	FALSE	FALSE	FALSE	FALSE	FALSE	FALSE	FALSE	FALSE	FALSE	FALSE	FALSE	FALSE	FALSE	FALSE	FALSE	0	0	30	invalid	#VALUE!
FALSE	FALSE	FALSE	FALSE	FALSE	FALSE	FALSE	FALSE	FALSE	FALSE	FALSE	FALSE	FALSE	FALSE	FALSE	FALSE	FALSE	FALSE	FALSE	FALSE	FALSE	FALSE	FALSE	FALSE	FALSE	FALSE	FALSE	FALSE	FALSE	FALSE	0	0	30	invalid	#VALUE!
FALSE	FALSE	FALSE	FALSE	FALSE	FALSE	FALSE	FALSE	FALSE	FALSE	FALSE	FALSE	FALSE	FALSE	FALSE	FALSE	FALSE	FALSE	FALSE	FALSE	FALSE	FALSE	FALSE	FALSE	FALSE	FALSE	FALSE	FALSE	FALSE	FALSE	0	0	30	invalid	#VALUE!
FALSE	FALSE	FALSE	FALSE	FALSE	FALSE	FALSE	FALSE	FALSE	FALSE	FALSE	FALSE	FALSE	FALSE	FALSE	FALSE	FALSE	FALSE	FALSE	FALSE	FALSE	FALSE	FALSE	FALSE	FALSE	FALSE	FALSE	FALSE	FALSE	FALSE	0	0	30	invalid	#VALUE!
FALSE	FALSE	FALSE	FALSE	FALSE	FALSE	FALSE	FALSE	FALSE	FALSE	FALSE	FALSE	FALSE	FALSE	FALSE	FALSE	FALSE	FALSE	FALSE	FALSE	FALSE	FALSE	FALSE	FALSE	FALSE	FALSE	FALSE	FALSE	FALSE	FALSE	0	0	30	invalid	#VALUE!
FALSE	FALSE	FALSE	FALSE	FALSE	FALSE	FALSE	FALSE	FALSE	FALSE	FALSE	FALSE	FALSE	FALSE	FALSE	FALSE	FALSE	FALSE	FALSE	FALSE	FALSE	FALSE	FALSE	FALSE	FALSE	FALSE	FALSE	FALSE	FALSE	FALSE	0	0	30	invalid	#VALUE!
FALSE	FALSE	FALSE	FALSE	FALSE	FALSE	FALSE	FALSE	FALSE	FALSE	FALSE	FALSE	FALSE	FALSE	FALSE	FALSE	FALSE	FALSE	FALSE	FALSE	FALSE	FALSE	FALSE	FALSE	FALSE	FALSE	FALSE	FALSE	FALSE	FALSE	0	0	30	invalid	#VALUE!
FALSE	FALSE	FALSE	FALSE	FALSE	FALSE	FALSE	FALSE	FALSE	FALSE	FALSE	FALSE	FALSE	FALSE	FALSE	FALSE	FALSE	FALSE	FALSE	FALSE	FALSE	FALSE	FALSE	FALSE	FALSE	FALSE	FALSE	FALSE	FALSE	FALSE	0	0	30	invalid	#VALUE!
FALSE	FALSE	FALSE	FALSE	FALSE	FALSE	FALSE	FALSE	FALSE	FALSE	FALSE	FALSE	FALSE	FALSE	FALSE	FALSE	FALSE	FALSE	FALSE	FALSE	FALSE	FALSE	FALSE	FALSE	FALSE	FALSE	FALSE	FALSE	FALSE	FALSE	0	0	30	invalid	#VALUE!
FALSE	FALSE	FALSE	FALSE	FALSE	FALSE	FALSE	FALSE	FALSE	FALSE	FALSE	FALSE	FALSE	FALSE	FALSE	FALSE	FALSE	FALSE	FALSE	FALSE	FALSE	FALSE	FALSE	FALSE	FALSE	FALSE	FALSE	FALSE	FALSE	FALSE	0	0	30	invalid	#VALUE!
FALSE	FALSE	FALSE	FALSE	FALSE	FALSE	FALSE	FALSE	FALSE	FALSE	FALSE	FALSE	FALSE	FALSE	FALSE	FALSE	FALSE	FALSE	FALSE	FALSE	FALSE	FALSE	FALSE	FALSE	FALSE	FALSE	FALSE	FALSE	FALSE	FALSE	0	0	30	invalid	#VALUE!
FALSE	FALSE	FALSE	FALSE	FALSE	FALSE	FALSE	FALSE	FALSE	FALSE	FALSE	FALSE	FALSE	FALSE	FALSE	FALSE	FALSE	FALSE	FALSE	FALSE	FALSE	FALSE	FALSE	FALSE	FALSE	FALSE	FALSE	FALSE	FALSE	FALSE	0	0	30	invalid	#VALUE!
[truncated: 333 more rows]
